# Supplementary material for: Protective mechanism of 1-methylhydantoin against lung injury induced by paraquat poisoning
Source: PLoS One. 2019 Sep 27;14(9):e0222521. doi: 10.1371/journal.pone.0222521 (PMC6764654; doi:10.1371/journal.pone.0222521)
Supplement: S1 File — (ZIP) [file pone.0222521.s001.zip]

Archive with 13 entries (12 files):
- MH.vs.PQ-metexprquant/
- MH.vs.PQ-metexprquant/MH.vs.PQ_neg_PCA.3D.png
- MH.vs.PQ-metexprquant/MH.vs.PQ_pos_PCA.3D.pdf
- MH.vs.PQ-metexprquant/MH.vs.PQ_pos_PCA.3D.png
- MH.vs.PQ-metexprquant/MH.vs.PQ_neg_PCA.3D.pdf
- MH.vs.PQ-metexprquant/MH.vs.PQ_pos.xls
- MH.vs.PQ-metexprquant/MH.vs.PQ_neg.xls
- MH.vs.PQ-metexprquant/MH.vs.PQ_neg_Diff.xls
- MH.vs.PQ-metexprquant/MH.vs.PQ_pos_Diff.xls
- MH.vs.PQ-metexprquant/MH.vs.PQ_pos_kegg_anno.xls
- MH.vs.PQ-metexprquant/MH.vs.PQ_pos_kegg_enrichment.xls
- MH.vs.PQ-metexprquant/MH.vs.PQ_neg_kegg_anno.xls
- MH.vs.PQ-metexprquant/MH.vs.PQ_neg_kegg_enrichment.xls
