# Supplementary material for: Protective mechanism of 1-methylhydantoin against lung injury induced by paraquat poisoning
Source: PLoS One. 2019 Sep 27;14(9):e0222521. doi: 10.1371/journal.pone.0222521 (PMC6764654; doi:10.1371/journal.pone.0222521)
Supplement: S1 File — (ZIP) [file pone.0222521.s001.zip › MH.vs.PQ-metexprquant/MH.vs.PQ_pos.xls]

ID	Name_des	Formula	Molecular Weight	RT [min]	ChemSpider_Results	mzCloud_Results	pos_MH_1	pos_MH_10	pos_MH_2	pos_MH_3	pos_MH_4	pos_MH_5	pos_MH_6	pos_MH_7	pos_MH_8	pos_MH_9	pos_PQ_1	pos_PQ_2	pos_PQ_3	pos_PQ_4	pos_PQ_5	pos_PQ_6	pos_PQ_7	pos_PQ_8	pos_PQ_9	FC	log2FC	Pvalue	ROC	VIP
Com_1005_pos	Decanoylcarnitine	C17 H33 N O4	315.24013	11.067	Full match	Full match	281415.63953	234413.745329	313954.361791	202445.348936	143658.98119	177964.586617	220332.238297	309682.240929	245542.657197	88563.3570879	328474.678599	487541.569892	281220.272279	426486.004325	351126.966702	100036.052677	126325.65835	242942.589425	213724.594395	0.78040295099117	-0.357708861568	0.379095447135819	0.655555555555556	0.543689636638963
Com_1007_pos	d-berbamine	C37 H40 N2 O6	608.28716	8.301	Full match	No results	6882.55817495	5411.26971931	5028.80450665	8036.55191137	6463.77093255	9515.2030616	4431.42653447	4775.08097399	3647.07869178	5119.07768051	7532.19766718	5098.98509967	7564.13810645	1520.34734904	3564.94084346	9261.5411822	5446.47315771	4559.17037128	5659.32561562	1.0631906513306	0.0884003241189	0.53873967350991	0.477777777777778	0.784676901424796
Com_1009_pos	Daidzein	C15 H10 O4	254.05734	10.297	Full match	Full match	48456.6486074	178398.800049	226152.318972	47099.4810733	47490.1608138	48144.1507799	119158.148695	433067.006138	97434.39397	61458.6266985	100885.975445	63440.536297	570858.87122	127286.543126	56347.2506012	72232.7586513	44114.2689397	150763.633487	64759.3122669	0.940420537097601	-0.0886220496806	0.955435203697483	0.455555555555556	0.899423118979771
Com_1010_pos	Dabigatran	C25 H25 N7 O3	471.20321	11.393	Full match	No results	67572.622232	89723.4397876	97445.1300199	159148.687329	161465.909906	136602.876381	113628.728893	90706.4416944	182620.656331	104297.27554	85709.266533	105076.350437	151740.002325	73258.0509904	87948.9853971	179810.270932	247459.762412	229866.070509	191509.399451	0.800730612297119	-0.320611132741	0.35276041892753	0.6	0.467785210488298
Com_1011_pos	D-(+)-Proline	C5 H9 N O2	115.06328	1.091	Full match	Full match	30892932.1183	42490526.0049	29121370.9734	27001633.9507	32751556.4725	31221660.5331	34242175.7124	49257889.1975	35323964.316	37489739.7132	29774592.3575	32606290.3036	49875169.1594	55427017.1245	47450358.0519	41890090.7732	28057490.0343	31731373.0017	43175415.3793	0.874513268029412	-0.193447822147	0.244307369439684	0.633333333333333	0.642978160275659
Com_1014_pos	D-(-)-Salicin	C13 H18 O7	308.0865	6.032	No match	Invalid mass	14541.2343721	38329.4325664	543697.42045	361192.724611	60746.985496	15214.4826474	110555.359937	157909.248016	415523.674248	114710.148066	56417.7266639	27340.9142919	137290.094711	330644.159504	7763.48396242	86797.9786423	79932.9819537	53513.3188037	12304.6719666	2.08228224717726	1.05816563492	0.267530758446726	0.677777777777778	1.66833349329383
Com_1015_pos	D-(-)-Glutamine	C5 H10 N2 O3	146.06907	1.042	Full match	Full match	16647443.1456	23742196.635	17908880.1915	18814540.1951	20596267.9768	18823276.8219	17504233.9171	24395769.7044	22636259.7676	27996544.6574	25638296.7102	21110401.5699	26088519.7688	28782407.6883	49429723.9824	17318484.1874	23685452.8517	14532170.2649	16476570.4871	0.84352712925168	-0.245493626129	0.392056861248833	0.577777777777778	0.725897331473899
Com_1016_pos	Cytosine	C4 H5 N3 O	111.04319	1.357	Partial match	Full match	2735546.92965	7848334.68838	3896105.04217	3002921.12715	4526000.82275	3187105.03909	2551531.01909	6545692.66109	9609508.85215	5409796.02804	3103775.9078	2841179.79317	7106506.49751	10588582.5948	7343614.18361	3571388.17355	5232159.16913	2120347.66472	1737702.33595	1.01686395568314	0.0241266766487	0.747495146360147	0.544444444444444	1.07802208907255
Com_1028_pos	Cytidine 5'-monophosphate (hydrate)	C9 H14 N3 O8 P	323.05109	3.05	Full match	Full match	4166615.27259	3072784.33004	1773999.33543	3308340.54976	4410370.35436	1855033.45166	2437983.12882	2374883.95898	2404337.93546	2040061.57554	2804531.6329	4038038.20408	1167603.46463	2196358.38635	1445510.10763	1702756.17959	1758304.11495	3491057.91328	1995474.11412	1.2165249518704	0.282765911374	0.205968038593261	0.7	0.942601110332054
Com_1031_pos	Cytidine 5'-diphosphocholine	C14 H26 N4 O11 P2	488.10671	1.111	Full match	Full match	283126.291628	1045771.83368	1116301.4965	1086142.98914	752450.217079	650092.509908	728377.604773	1539099.66187	819285.931294	628494.827848	381191.045854	1112862.32286	672303.32848	1283124.96401	806258.24659	417749.872357	954726.6252	1018017.65275	766180.574967	1.05016103559848	0.0706105730777	0.858621005009995	0.488888888888889	0.552054295421775
Com_1034_pos	Cytidine	C9 H13 N3 O5	243.08502	1.092	Full match	Full match	611539.166319	1980345.40361	705128.862755	1121756.7619	799811.276019	946160.844361	1881860.14136	2150091.4659	1684467.44888	2972183.26324	617674.507913	855564.491319	803932.012136	1192931.83185	1582863.55042	1326583.70997	1296830.22089	747711.204005	717671.100046	1.46230116817542	0.548240472089	0.15772937664353	0.655555555555556	0.886823570737328
Com_1035_pos	Cysteinylglycine	C5 H10 N2 O3 S	178.0411	1.454	Full match	Full match	873912.36361	379362.200992	933368.546671	1845246.36592	654576.26469	446813.317248	888314.327227	2225493.02105	210524.028428	1898329.99965	829640.808427	470619.912607	1109675.82647	169610.382039	588139.534233	1233840.20169	553353.747667	895912.161559	135245.277574	1.5570142758802	0.638782172193	0.250948396380773	0.633333333333333	1.20545593701343
Com_103_pos	Tofacitinib	C16 H20 N6 O	312.16917	12.13	Full match	No results	14823.2930847	16104.2785171	17562.0131107	25904.3858391	27926.5231185	18342.1460705	22815.6795723	11284.7880223	40650.4883046	28440.6180876	13778.0172697	24931.9741864	16763.9264066	11755.8991876	19852.5495146	16321.2021736	58693.0771483	18798.1960699	35657.9420059	0.930344965638747	-0.104162337875	0.962040764558222	0.522222222222222	0.115856500129663
Com_1046_pos	Cyclohexylacetic acid	C8 H14 O2	142.0994	9.854	Full match	Invalid mass	148103.182973	29264.8393013	38117.3159533	64995.1028037	37863.4750176	43915.4527095	37974.9076483	21107.8675166	27519.596272	37562.3173363	298810.173957	72218.7073929	30312.4439379	38742.0737168	39265.1033077	50682.1023603	52040.0300555	55629.4843634	97392.0262161	0.595546632586109	-0.747713616241	0.169833710710099	0.766666666666667	1.33650803374096
Com_104_pos	Timonacic	C4 H7 N O2 S	133.01969	8.26	Full match	Invalid mass	706800.304877	68158.3613013	138160.568089	508382.592321	196741.245483	250473.872005	123538.885809	53593.7355397	38081.2699538	43081.2725737	1014426.78915	2380454.33753	83467.6693026	264696.676304	110070.268917	210416.338627	312040.91023	1414770.98072	517409.957779	0.303485348166457	-1.72030122795	0.0413096159830797	0.777777777777778	2.92223394010917
Com_1055_pos	Cyclo(leucylprolyl)	C11 H18 N2 O2	210.13659	8.436	Full match	Full match	26585.7754276	74559.981858	52055.1888987	22873.3960995	30796.2456348	21164.1428181	34687.5991896	123554.066313	27282.3000886	20636.7135743	34432.7680502	24080.6363342	466726.440573	71110.2886172	44782.7703417	30052.1217063	24711.2685727	41669.875265	28713.1700685	0.509965294317182	-0.971529027059	0.479749549100669	0.6	1.59974931774524
Com_1059_pos	Cumene	C9 H12	120.09375	0.588	Full match	No results	30216.1546855	40741.5659747	34840.3023865	29499.6950093	28426.3500453	29876.5860447	39419.654953	22291.1186131	38464.7790875	41165.2638653	40066.0349327	44054.6655146	27412.4443632	30843.6650022	37242.2057529	42637.5768607	37722.9644064	32621.3629224	38706.2794165	0.909872542317669	-0.136263632483	0.233495984526658	0.644444444444444	0.280502440390124
Com_1060_pos	Cryptophorine	C17 H27 N O	261.21053	8.985	Full match	No results	909813.548938	169191.64925	984062.973506	1360059.4092	127220.850714	601481.172045	1166485.93913	740944.365613	750510.909143	127205.576491	1587524.71527	611168.59573	1259410.22918	1029881.82652	696333.781856	1138755.78922	1161482.3409	1042133.67185	1222431.802	0.640393901390704	-0.642968526064	0.0436688740252771	0.755555555555556	1.81907609996427
Com_1061_pos	Creatinine	C4 H7 N3 O	113.05885	1.048	Partial match	Full match	22506190.0921	2829270.11431	4246556.26422	9260438.04683	6988233.35132	6992699.05346	5079380.17255	445658.060644	3776805.90883	4634132.93913	10387444.1964	14439585.5282	3208539.27717	2890584.82925	710593.783855	5517974.01773	6061285.71519	9241943.70595	8971403.09799	0.978089846991459	-0.0319610981604	0.809949398780119	0.566666666666667	1.86500487506791
Com_1065_pos	Creatine	C4 H9 N3 O2	131.06942	1.078	Full match	Full match	340107417.288	21769177.7555	196373333.894	254804084.042	255207006.638	241156544.606	213881835.374	213385088.395	183073261.167	203029873.749	252299596.346	299775107.981	177758154.525	197118313.888	230203205.681	198037532.522	221039835.274	218144331.791	193653321.92	0.961006341599798	-0.057382143634	0.472464986627907	0.477777777777778	0.650173509706925
Com_1068_pos	Cortisone	C21 H28 O5	360.19267	10.329	Full match	Invalid mass	33036.4059415	25619.2857246	26493.0751619	48066.0966188	39095.7395331	26057.3738603	27270.4574085	16944.3498738	19308.8168867	21442.7118697	17704.6465685	25236.2443159	27211.6216701	21959.6219431	15753.3379067	24781.8819298	20057.1319006	31697.6039497	25008.2175352	1.21770931129358	0.284169777573	0.184403050192431	0.688888888888889	0.696111042926502
Com_1071_pos	Corticosterone	C21 H30 O4	346.21339	11.483	Full match	Full match	10930016.0746	1768711.01927	1098334.45224	1691300.68871	4057154.72051	1428841.14566	1845597.87117	381773.361576	1679086.99645	1726361.04789	5050775.24971	6462169.46199	2113217.77358	2901118.42532	2643909.66234	2777980.05586	1640586.89664	3560045.05257	2132111.65299	0.817790102496677	-0.290197492485	0.137644054323765	0.766666666666667	1.26581079512383
Com_1073_pos	Coprine	C8 H14 N2 O4	202.09499	1.09	Full match	Invalid mass	130137.436246	107945.451296	89849.978057	122841.569629	64891.0033901	94751.1632014	94587.5946116	108555.732657	91324.8689675	82674.0454815	107036.535908	165900.746712	208775.3476	129956.713561	151469.097885	141134.727974	82129.6254555	237850.210278	257958.085287	0.599646679736638	-0.737815400055	0.00574436150539787	0.844444444444444	1.27803209211353
Com_1074_pos	Colfosceril palmitate	C40 H80 N O8 P	733.55931	8.588	Full match	No results	27099.5766555	16197.2382155	17389.7006362	34089.3132108	20522.975161	33541.2007761	15840.8220936	25714.6824308	11044.0912692	19976.4856631	31397.7394597	22191.2125514	6131.77161655	8071.92224339	14216.0402968	20612.8287404	15821.8587879	10940.4772503	20273.9843842	1.33153387565951	0.413089132735	0.122037975967205	0.7	1.49452599964281
Com_1083_pos	Civetone	C17 H30 O	250.22895	13.777	Full match	No results	25008.3063378	22541.3836854	20981.9929211	19406.5534821	20555.9448443	20335.7479532	24760.4833138	19576.9172605	347835.406838	25751.2415911	26916.7190516	32772.3289199	23995.440776	22485.2434345	23863.6134332	25174.0052749	18947.5135711	24957.7032394	25444.4913006	2.19132982322297	1.13180664476	0.586488747427061	0.644444444444444	0.511499263256892
Com_1087_pos	Citric acid	C6 H8 O7	192.02697	4.452	Full match	No results	18111.3688731	14440.6950268	6949.32207559	52536.6338243	46949.2874192	65078.1804553	10982.4007336	8111.2415231	10770.4722114	30334.2071061	60845.8270919	33542.0358874	10388.3265064	13206.6150276	18034.7442371	41528.4248723	53906.6366354	15719.3626139	32272.6385566	0.851107584818862	-0.232586586625	0.403527875416472	0.611111111111111	0.83478617912657
Com_1088_pos	Citiolone	C6 H9 N O2 S	159.03532	1.667	Full match	Invalid mass	375275.395039	456790.591453	238900.211419	385584.4241	487767.40576	522634.540366	298113.225821	473227.822919	626622.841498	591267.895957	801935.319401	665441.260201	636366.03859	245273.072982	843119.075927	658252.685577	446530.063175	386815.191181	231677.590796	0.815916815869743	-0.293506020447	0.446783002117408	0.655555555555556	0.559262446929538
Com_1089_pos	Citalopram	C20 H21 F N2 O	324.16683	13.313	No results	Invalid mass	210264.619614	308646.402298	177888.266856	152760.518075	239963.329509	184627.434499	348760.330345	238862.407194	303243.813412	89193.4208756	227658.872662	259578.934044	355590.225699	248469.322957	95459.1814505	181738.248826	77051.9972638	266275.023629	159784.482371	1.08398304731052	0.11634219419	0.59366723080379	0.466666666666667	0.343044891547434
Com_108_pos	Tiglylcarnitine	C12 H21 N O4	243.14662	5.772	Full match	Invalid mass	156200.363364	335470.796914	611026.898378	1146993.38299	627434.944368	513399.102119	879548.955074	1632638.89139	1027321.23028	571463.157242	531555.216942	1043460.79251	1701476.04586	353067.467452	1248741.23517	844367.16968	653408.020831	827808.080862	484223.474641	0.878154727472287	-0.187452935434	0.475228368589943	0.577777777777778	1.00139383308706
Com_1090_pos	cis-fenpropimorph	C20 H33 N O	303.25699	10.544	Full match	No results	79898.4265046	17709.2376259	57673.9142121	74690.7680001	11798.5843146	47395.5334421	104774.520057	49960.4688143	48887.5477126	16358.0504502	134942.557919	38011.0881946	105676.029579	61729.9694391	64943.1741777	68350.3985138	86070.902581	60651.3411802	91874.6132317	0.643358789591512	-0.636304567905	0.043627429886081	0.766666666666667	1.52146254458864
Com_1092_pos	cis-2-Carboxycyclohexyl-acetic acid	C9 H14 O4	186.08905	9.535	Full match	No results	99389.1458937	7934.5704138	13979.7785905	33732.613016	16320.2547784	20046.1244913	10184.9828284	9425.38300486	10446.0285331	17936.286835	147426.527899	7798.68052383	7983.27399271	15169.4777283	11027.8851535	23429.7135185	24392.0323199	20336.4338946	35822.6500822	0.734374359244187	-0.445412407101	0.647588211496549	0.588888888888889	1.5455299763864
Com_1093_pos	cis,cis-Muconic acid	C6 H6 O4	142.02415	0.969	No results	Invalid mass	1497245.5625	565613.125839	794628.403612	816961.139811	417928.840742	655499.115247	957256.421553	386310.253812	522940.659817	772240.256326	819688.480797	853293.927897	682135.110929	438382.660423	732377.277824	838305.989683	945537.740851	624818.236839	994234.312698	0.95947156780857	-0.0596880394717	0.554779982998593	0.633333333333333	0.523843660868405
Com_1094_pos	Cinnamyl Anthranilate	C16 H15 N O2	253.10988	5.519	Full match	No results	178770.491718	59564.4479278	50107.9479408	118249.549173	66866.933486	53455.4590619	94202.2436465	122961.716359	121397.517015	83928.9203861	113172.065792	67944.3207015	69587.0278802	50283.1205348	105334.039403	55299.280309	75696.8722275	84894.1927521	138393.425051	1.12352067149273	0.168026668697	0.625624927197191	0.544444444444444	0.700267720039045
Com_1095_pos	Cinnamyl alcohol	C9 H10 O	134.07307	9.892	Full match	No results	130763.472266	36295.8012464	90950.9322066	110300.987132	36827.7638096	66874.7917187	137792.796925	97901.9838334	144668.056053	44498.1334671	216297.376433	60192.8250203	123034.478172	73782.908103	148679.394396	113978.33971	128480.79847	89179.868416	122873.960216	0.74982562478485	-0.415372965289	0.126936830121532	0.655555555555556	0.886200675931534
Com_1103_pos	Cinnamic acid	C9 H8 O2	148.05232	11.978	Full match	Invalid mass	145248.812188	15043.369458	13842.9848302	13975.6831464	10795.269417	11620.5225631	14315.4864549	12803.932346	15718.4390859	14516.7403288	156071.397858	14226.2047403	9546.55680355	15281.3846192	11383.79031	13925.7170647	15510.0423157	19665.0493462	12933.8344976	0.897778896519352	-0.155567910691	0.893517753820153	0.533333333333333	1.28873398789721
Com_1104_pos	Cinnamaldehyde	C9 H8 O	132.05751	9.915	Full match	No results	428102.907154	35501.9283157	52508.251922	93647.2551994	79905.6957922	45409.0045559	68640.9422947	43255.93669	54934.6033405	71824.0557152	223946.819502	184063.411238	45765.9977654	54497.894933	70291.0315027	54399.155014	72049.194277	66855.1901514	204581.011817	0.897493764724112	-0.156026178941	0.443092400628863	0.622222222222222	1.24751812074462
Com_1105_pos	Cilastatin	C16 H26 N2 O5 S	358.1552	10.003	Full match	No results	10896.9924485	29833.7145987	25357.4147118	27703.501072	22488.7023951	29328.1206269	27506.0988956	9493.24371355	50030.3322474	29868.5491376	13055.5851061	28083.9857687	32806.9406557	33270.6668236	32834.8895126	23833.964953	49590.5122311	24168.7679492	60497.6720412	0.792425160799229	-0.335653405998	0.267303095586713	0.666666666666667	0.882706433050983
Com_1110_pos	Choline	C5 H13 N O	103.09963	14.662	No results	Full match	10959882.6372	9575009.16947	10180035.2863	9537993.77196	8953493.42338	9194326.82001	11218283.4291	8451427.67132	7767193.82787	11687224.9041	9408482.07028	10604079.073	7286435.63402	9466488.07071	10152170.1092	10017505.1568	8656181.33119	9151971.05208	8519583.22133	1.05415963604327	0.0760933571924	0.374977362519666	0.622222222222222	0.174246389805631
Com_1116_pos	Chamazulene	C14 H16	184.12495	13.98	Full match	No results	109972.565156	89944.9584182	86888.2557195	83791.2106837	108786.264386	250495.848438	108471.231935	96482.9773376	97497.7631747	156170.232053	88612.5862601	53592.5195643	66783.0299144	44147.0034785	83046.6168499	84712.4594577	46602.0895895	94562.0599565	152937.012316	1.49602530366111	0.581134577069	0.0256097654407212	0.844444444444444	1.44244420375967
Com_1117_pos	CETABEN	C23 H39 N O2	361.29916	11.576	Full match	No results	1411809.24584	242288.672506	1742654.81426	1283569.99952	283466.893735	821700.842125	1649999.53381	843769.12267	936317.858301	342562.135725	1345351.97876	1052842.15262	1218885.09892	1536979.85676	1355717.79712	1176747.62527	1117884.26345	1284588.14006	1027836.71468	0.773810735572643	-0.369947350534	0.0848810273067551	0.655555555555556	1.17392805570426
Com_1119_pos	Carteolol	C16 H24 N2 O3	292.17795	11.88	Full match	No results	43498.818786	43964.0902216	106671.009487	37233.2564903	52243.2271226	39959.5758092	42887.4116002	30650.0722317	30497.7112873	148115.05968	44602.5482333	60744.8339575	91538.1684344	37853.4189354	51655.2114566	44119.4136837	41894.538056	43931.0331125	37829.8137219	1.14087098134836	0.190135649564	0.890812124295099	0.588888888888889	0.252074437625974
Com_111_pos	Thymol	C10 H14 O	150.10436	0.556	Full match	No results	2368.39209105	1446.17713009	2723.34824597	1233.96366655	1876.1725507	2631.96367901	1905.61897682	2796.47378043	1783.93078156	3194.17260469	1024.68889576	1281.37944128	2161.61877902	2221.68542234	1081.23407447	2481.63980286	2253.96377141	1373.4876648	2063.14186647	1.23969082705889	0.309980364254	0.158054398751379	0.688888888888889	0.597877175691776
Com_1120_pos	carglumic acid	C6 H10 N2 O5	190.05883	1.213	Full match	No results	1108269.00551	720777.021814	679839.89961	603488.538998	785554.364949	484433.432866	596301.120578	776186.259004	538889.726146	559313.971018	651868.43374	717213.25279	599464.963527	722486.433889	684987.482397	512955.869116	512272.811547	738219.653638	604958.754718	1.07369234612722	0.102580665297	0.564685098137824	0.466666666666667	0.212937944983837
Com_1121_pos	Cardanolide	C23 H36 O2	344.2708	14.805	Full match	No results	96617.5128921	51003.3798401	43470.1522795	24189.6398727	40229.2203266	32155.9034005	48761.5372516	21801.1118434	43129.5515203	17656.0657867	108415.07959	39746.2879221	35620.9494012	14125.3612712	25170.369244	25967.955396	17255.4108112	20422.5906662	48943.4707622	1.12347098103603	0.16796286056	0.456009790346995	0.633333333333333	1.26896286696825
Com_1125_pos	Capryloylglycine	C10 H19 N O3	201.13626	9.415	Full match	No results	69791.8776198	132731.642624	133708.314665	69040.7163502	78522.7123064	66740.9718932	102555.569506	60242.3172408	85944.391824	161004.913453	47400.8044201	62414.0310941	54564.1397924	89516.1166522	99990.8328382	74975.9858062	98140.8668023	56861.1857028	68945.7992498	1.32390036817506	0.404794554359	0.0861803283583971	0.722222222222222	0.665019674809528
Com_1127_pos	Caproylglycine	C12 H23 N O3	229.16733	11.011	Full match	Invalid mass	421387.918443	632912.980597	764979.235579	324886.513886	329851.75251	285190.754066	662223.463526	276625.907367	331399.51468	709250.036685	338542.121121	262606.842467	263137.608935	367551.688737	733928.543254	449726.57779	359976.689601	333010.840066	417696.740146	1.20947884376859	0.274385533884	0.34124475886284	0.555555555555556	0.416544226716379
Com_1130_pos	Cannabinol	C21 H26 O2	310.19253	11.483	Full match	No results	71743.2168866	15376.0864524	10828.5755178	13402.5694162	32429.0581344	12427.0569437	11652.1817476	7839.26584214	14981.8543043	15360.1428637	43104.2447118	48387.5112701	16953.0811823	21249.7014361	15700.5229428	18897.7739192	11634.0425004	31554.6914043	19968.2405095	0.815283193240054	-0.294626820186	0.212962644163774	0.755555555555556	0.921234141372085
Com_1134_pos	Candesartan	C24 H20 N6 O3	440.16008	9.535	Full match	No results	6606.03655852	5328.0825438	5999.40390071	5797.83881803	5939.64331256	86942.7802644	6159.14714555	4765.58049679	5523.37407721	6986.22350613	79280.8422705	7332.59520883	5638.48124621	5787.05393601	6194.89531243	7619.46568811	5941.42437575	91306.382539	69663.5259746	0.45214948192895	-1.14512828423	0.213685375769465	0.711111111111111	1.86309069606836
Com_1135_pos	Calcitriol	C27 H44 O3	416.32823	14.978	Full match	No results	646490.79405	30834.9345352	72293.0069856	57901.8051119	45302.9889567	36050.6101404	57460.0725748	26018.4162175	79839.9145785	80215.2740681	34435.5752557	385342.93096	46018.4633013	36377.7301286	70208.0579949	53914.461761	116489.711926	40077.0475611	87593.8039937	1.17084028144607	0.227544286017	0.878258984251181	0.455555555555556	0.974882760825462
Com_1137_pos	Caffeine	C8 H10 N4 O2	194.08008	0.558	Full match	No results	101400.537189	56554.3682682	80337.1910649	61815.5896236	69763.0648329	93137.8697006	72614.1666856	90048.436825	64975.945431	72476.3378782	99838.580579	52139.29934	95428.7131114	115919.684761	85967.0201253	88573.1618749	79899.8641595	84285.2833418	99978.2488161	0.856341134332733	-0.223742467923	0.133843368145039	0.711111111111111	0.407314374488803
Com_1139_pos	Cafestol	C20 H28 O3	316.20293	11.927	Partial match	Full match	2734580.71352	3861501.67915	4131662.39338	3504963.92286	3849949.44098	1097475.13101	5985701.54861	4593984.39247	3534743.77602	587997.407827	6385103.62571	4597714.18273	5201102.26738	1903715.90818	1557043.28373	2070689.44968	2258028.37029	3831836.33008	3840292.75534	0.963621340925797	-0.053461750183	0.731932203050296	0.511111111111111	0.35837127303407
Com_1145_pos	Butylphthalide	C12 H14 O2	190.09919	11.939	Full match	Invalid mass	17452.8890283	30817.8019062	36842.8702482	23286.5823053	35698.1226197	27496.862399	46365.3349106	39785.8729973	37218.5224888	20210.5106412	45437.2909981	32379.6014711	32020.0949315	22499.2097658	17984.116025	18102.9999295	25891.0579468	33913.9208836	38176.2447645	1.06476352124829	0.09053305054	0.664330231596038	0.566666666666667	0.248292266794964
Com_1146_pos	Butylated hydroxytoluene	C15 H24 O	220.18226	12.385	Full match	No results	4667.70082564	6878.12116915	3716.93561534	3817.11628454	4279.43742685	3476.8103838	4296.65612308	10608.5235705	3951.72147486	4189.6166456	12702.1792398	4338.76694866	4255.26143052	3672.87609237	3982.62582764	5338.18259122	3628.29552754	4551.84356017	4449.80936066	0.956831374826097	-0.0636633981148	0.8911676638262	0.555555555555556	0.0641406500654287
Com_1147_pos	Butylated hydroxymethylphenol	C15 H24 O2	236.17711	13.98	Full match	Invalid mass	640224.100259	721992.924898	590954.562364	614985.085145	831215.85855	794949.236872	1170887.48332	589273.707443	612219.211874	535606.58527	764408.472501	813272.140853	514273.043338	404282.972735	887098.467273	784417.933267	501296.75275	610536.520669	727046.036092	1.0641699906259	0.0897286255047	0.574402136315077	0.455555555555556	0.295612368989957
Com_1151_pos	Butyl benzoate	C11 H14 O2	178.09925	9.613	Partial match	Full match	392059.3736	386587.500184	549088.768232	562428.013842	328623.687526	420700.754419	451722.400158	311651.708472	721979.087496	480481.411037	349818.956418	646806.34631	417557.326263	262124.394357	547610.343582	305286.507792	1053913.19602	356879.761547	838496.246745	0.867384417203612	-0.205256569861	0.709413676918507	0.511111111111111	0.213880548388292
Com_1152_pos	butyl acrylate	C7 H12 O2	128.08354	0.57	Full match	No results	6518.72136369	5670.89144514	7277.0531988	7730.83959789	8273.98807107	5969.19109247	8725.61583546	13732.2239634	6345.04514661	5058.23140549	8428.82528426	7140.44024858	7946.25416328	7115.58258703	9240.2838964	6053.16508336	5171.95267142	6358.6243753	8137.42423885	1.03322127855792	0.0471492602932	0.944559113829501	0.544444444444444	0.0359724319402222
Com_1153_pos	Butoctamide semisuccinate	C16 H29 N O5	315.20394	6.881	Full match	No results	90501.7777166	4858.39419588	5684.71811564	21993.5831983	4814.44651567	4950.97241033	5863.07302829	4943.61232794	4404.45608456	6045.81794897	44680.0592576	59324.8884132	4704.15673694	5847.49545859	6108.09760349	5810.13282657	9066.89590166	47396.9704666	6218.04909419	0.733015181836211	-0.448085015856	0.358022806281109	0.711111111111111	1.73496130803128
Com_1154_pos	Buprenorphine	C29 H41 N O4	467.30045	13.981	No match	Invalid mass	3623266.74557	6497937.89072	6229232.17258	4140915.84651	4379007.29136	4515870.60182	6305294.8248	10401073.7302	4933606.92729	3842889.75671	4921250.67941	6576325.65442	6938159.03786	6817355.66045	4463767.00902	5067194.36167	4491775.20199	6261798.90085	5956367.06947	0.95898924865374	-0.0604134537846	0.51471231823368	0.655555555555556	0.432040532606954
Com_1155_pos	Bucillamine	C7 H13 N O3 S2	223.03324	8.259	Full match	Invalid mass	2109697.39682	113207.053856	351639.237748	1323262.09211	689224.386236	667348.75273	306256.8351	149978.191531	105752.070653	87347.9287169	2365237.97467	4671245.4072	199232.269205	530933.835207	248273.886828	864240.368531	666169.836413	3209754.32488	1272674.94442	0.378773337471487	-1.40059331438	0.0587593257886057	0.733333333333333	2.81782104034533
Com_1156_pos	Bromosulfophthalein	C20 H10 Br4 O10 S2	789.64464	12.861	Full match	No results	55518.75853	16195.1470944	19578.6809273	17349.2920158	17958.613878	54186.3103684	75323.9050952	21562.6382105	23996.0497396	35570.4075392	21199.1957298	44014.9483402	17220.0469438	19322.1795599	72018.1522294	35385.3753888	17756.6938538	44139.6540814	20914.0371417	1.0395435441597	0.0559501907384	0.967037024586068	0.522222222222222	0.300614836445004
Com_1157_pos	Bis(glutathionyl)spermine disulfide	C30 H54 N10 O10 S2	778.345	11.564	Full match	No results	8227.4941053	10438.2099938	6764.72092449	7240.30918424	19433.7318746	5896.28235965	26590.2557768	5484.41552186	6151.72566499	3212.84791424	9525.89613763	4799.84681555	8912.29129225	5977.66018762	7665.76326402	8317.35306604	14028.255926	19433.9406927	10295.7206306	1.00606211567817	0.00871938189727	0.668502184793083	0.611111111111111	0.272065998910443
Com_1158_pos	Bis(glutathionyl)spermine	C30 H56 N10 O10 S2	780.36431	13.411	Full match	No results	19584.9425617	3072.14280923	13952.6552376	16447.2839218	9876.98714054	4605.11241424	16618.2042422	5188.72735599	6949.79610865	11029.7253902	3777.52121874	7579.90307868	7265.07777406	4197.02455614	10444.8743911	4066.07166778	43033.4707211	5387.8063149	10875.6067594	0.999644644961684	-0.000512760062866	0.592866651630543	0.622222222222222	0.819247282717008
Com_1160_pos	Biphenyl	C12 H10	154.07808	13.976	Full match	No results	593543.6542	867562.514306	583074.698085	467274.166741	698801.105975	905580.20376	1017169.69759	548967.84334	601374.394349	454998.913515	676623.062123	643414.330512	581038.478243	328971.993299	612244.359622	567722.578565	580285.177598	546606.135516	717436.350564	1.1541905598786	0.206881436371	0.282361482813247	0.6	0.461961758483014
Com_1165_pos	Bibenzyl	C14 H14	182.10922	11.92	Full match	No results	76206.5022297	108880.792741	99706.4630678	93844.9194089	97373.6061884	43307.9198989	128919.588138	97609.8772808	100483.866579	57576.4941323	188710.89557	133483.669839	127338.24163	60459.2392924	50013.0327484	85679.5801983	67323.1173039	85863.1869179	99115.592635	0.905936754999826	-0.142517758118	0.731098171985395	0.488888888888889	0.209999660457538
Com_116_pos	THREO-SPHINGOSINE, (-)-	C18 H37 N O2	299.28161	12.362	Full match	No results	76453.4502283	10092.9047129	84195.4529824	103351.339944	12034.55487	31661.8429835	53530.4318318	30136.7702558	39294.9282518	11138.8512927	181247.778894	35495.760567	105578.687623	46154.8879652	42097.4557329	89376.6594389	74055.4172217	72788.0497874	70932.9324199	0.566651551113071	-0.819466238049	0.0347104015169962	0.744444444444444	1.92620645570843
Com_1173_pos	Betaxolol	C18 H29 N O3	307.21411	12.055	Full match	No results	22294.1519647	42910.1611504	40124.0030413	28175.1891913	32494.7746997	15967.8383709	25744.1633677	12732.0811499	97826.793564	48991.5502347	13692.5148404	24501.6912727	38253.1600079	37106.1015365	35717.3450369	25483.7842314	65767.5544078	17806.0672552	45015.5663113	1.08963708015312	0.12384770395	0.92487276122916	0.488888888888889	0.445881755483063
Com_1174_pos	Beta-Naphthoxyacetic Acid	C12 H10 O3	202.06278	9.885	Full match	Invalid mass	237095.371974	12694.2652447	18670.9836335	39451.4571285	27663.3949934	19041.1654733	31077.8182469	13658.2411623	13721.4728722	17206.5399181	100806.76757	83346.9748867	15593.2252459	14341.5582591	20624.8980334	20786.8337016	20151.2809971	18463.3030437	86031.6989911	1.01869305147428	0.0267194098693	0.625120322304649	0.611111111111111	1.67111852509134
Com_1176_pos	beta-Ionone	C13 H20 O	192.15121	13.283	Full match	Invalid mass	157638.338117	185995.972068	323250.606087	313234.096021	220477.831724	195958.938335	241428.220038	128402.235635	510801.730258	341957.547174	162468.844419	324160.936676	276841.623024	209006.060102	284662.161073	258851.620875	599717.696669	196831.766025	687662.254655	0.785690499134512	-0.347966979984	0.338204456352574	0.622222222222222	0.574650349424826
Com_1178_pos	Betaine	C5 H11 N O2	117.07891	1.071	Partial match	Full match	17141749.3333	12062011.1249	35534292.414	13608962.0308	8867064.68218	40674545.0473	15172323.5876	20925969.1396	11538620.1467	9824156.30836	46424218.8039	42948674.7397	70104406.246	65050079.6023	16994827.196	45276078.383	40198935.7732	37717825.0988	7658900.33663	0.447976358563069	-1.15850549717	0.0165038999061481	0.822222222222222	2.33383693175026
Com_117_pos	Threonine	C4 H9 N O3	119.05818	1.126	Full match	Full match	1096445.11328	1840465.16178	1139349.17315	1003428.58892	1041940.76848	1341808.71938	1545123.23984	2360823.93138	1873275.50726	2069847.48668	959543.452485	864869.780167	1580845.92485	1913551.1559	2318065.77347	909335.908988	1121265.58781	929237.200542	1545358.0176	1.13500035340575	0.182692746729	0.372034919527579	0.644444444444444	0.528133933328289
Com_1183_pos	Benzylideneacetone	C10 H10 O	146.07299	13.977	Full match	Invalid mass	1114448.94073	1533433.89685	971683.384226	977800.432364	1410907.18986	1887782.35472	2365976.50085	639748.472469	937766.534434	937265.034688	1493455.0977	1315614.91841	1082089.68704	644503.996536	1192371.92429	1451872.74048	998580.348878	1252277.16551	2026422.05733	1.00366089228278	0.00527190707678	0.882387497028328	0.577777777777778	0.33459845684673
Com_118_pos	thr-asp	C8 H14 N2 O6	234.08457	1.226	Full match	No results	1769065.15444	2601501.47696	2239422.24234	4078922.60504	2129928.47741	3157448.22077	1737708.84064	1831975.53403	1253728.38787	2579396.15311	3228749.65904	4182253.57024	1288771.18225	1858806.64235	2604464.50791	3260366.82831	2620208.96786	1641279.88781	1842028.29099	0.934045953711245	-0.098434564695	0.738696467298847	0.6	0.166058671885089
Com_1194_pos	Benzoic acid	C7 H6 O2	122.03675	1.284	Full match	Invalid mass	5578588.06526	7687452.73293	4555094.52074	4505431.04943	5962578.34068	5996900.57533	4385994.64864	6893448.69578	5727136.90769	4479219.41618	4792372.70079	5813033.84085	8169463.43215	6216290.39194	5606588.9696	8321376.87843	4573129.12418	6900503.28871	2621021.62314	0.946822886820881	-0.0788335152366	0.86790558129901	0.622222222222222	0.393872282028722
Com_1199_pos	Benzidine	C12 H12 N2	184.09996	1.019	Full match	Full match	2315804.50971	922911.011562	764749.513867	1895062.28103	1104557.53501	1930147.95948	1331642.03876	563150.564887	820562.138356	1299254.70299	1171649.96387	1758593.20683	656674.877426	907556.738134	1161972.90793	1246432.48779	1657991.1547	763302.137436	1861260.41339	1.04180652688879	0.0590873806737	0.970096457254124	0.544444444444444	0.702642367939823
Com_1200_pos	Benzene	C6 H6	78.04681	0.582	Full match	No results	24346.3998853	23932.4118754	22564.2538247	223099.89004	25595.503946	23430.3664869	27417.4986368	18636.1128776	18101.2356098	27949.6875263	19697.4019852	30533.1102572	17791.4150841	36185.6898178	25200.1286142	22890.2923279	24845.0152984	19607.51575	19031.27825	1.81463839235581	0.859682087323	0.377104079885663	0.566666666666667	0.793323484039341
Com_120_pos	Thiobenzamide S,S-dioxide	C7 H7 N O2 S	169.01966	1.464	Full match	No results	56879.5873567	30023.1018402	41958.7926734	109930.954723	49978.3939565	39271.2976596	69264.0443265	106687.961174	34595.8577301	117920.43811	48735.9648272	41843.018826	62622.2809395	29845.0153362	59366.8175212	78935.3942646	36323.4124337	51445.7188916	27516.2487926	1.35321472911641	0.436390785398	0.24249994853441	0.633333333333333	0.664157169255614
Com_1210_pos	bendiocarb	C11 H13 N O4	223.08418	6.638	Full match	No results	98338.420112	38127.7070093	33309.7792568	34832.8196879	30085.815466	43447.6363398	26025.2879578	81215.2201298	22311.1827269	37198.3211543	308101.066228	85349.9716358	61568.8049165	47995.6671584	84166.8263563	37500.9086209	38212.2429043	39058.7228443	52156.286372	0.530960611780425	-0.913323253249	0.0926750117741537	0.8	1.24827451411199
Com_1211_pos	bencyclane	C19 H31 N O	289.24166	10.54	Full match	No results	1035651.83698	233182.912199	1248445.1625	1425768.66602	179066.485836	798894.709017	1203327.3338	856900.994891	855525.95931	210136.661853	1911270.60835	687355.857107	1282479.74374	1080485.50885	1010563.69857	1179626.39432	1358121.96718	1143270.30317	1371436.84253	0.656913037585726	-0.606225696254	0.0426589963447156	0.744444444444444	1.58672318347506
Com_1214_pos	Barbinine	C36 H46 N2 O10	666.31713	0.973	Full match	No results	65400.5530659	17955.5831921	18215.721823	27365.4377176	15540.892478	16117.9638862	48849.6546577	12947.5419723	11653.3745669	71397.6292279	18402.5711299	22328.6026894	33847.4885287	15256.6276988	47526.7003995	39173.3405645	45183.4413005	18770.1448083	66819.4894999	0.894540830668563	-0.160780760337	0.437904263947809	0.633333333333333	0.559992418624391
Com_1215_pos	Azanidazole	C10 H10 N6 O2	246.08636	11.071	Full match	No results	67303.068625	96755.1388091	55509.5368682	53606.0995257	70744.7421405	51324.3278541	129918.562686	67134.80975	74851.6015164	60772.1395813	86916.9135508	42144.2062434	60366.5311647	54427.0727739	79791.2026581	59040.1396579	55521.4950336	44667.5252409	87210.4115283	1.14917503969064	0.200598562701	0.31816588340192	0.611111111111111	0.363509319869924
Com_1216_pos	Avocadyne 1-acetate	C19 H34 O4	348.22666	13.723	No results	Invalid mass	122827.392119	162217.283009	757667.262578	509529.554698	1109688.14267	691271.340438	401524.735034	171820.493278	3654406.44736	995639.171291	123999.670849	332516.276193	1045080.51301	624308.243994	934289.211268	1456361.50635	1624563.79904	704528.17264	2065890.59757	0.866172892725986	-0.207273071572	0.400711998310842	0.633333333333333	1.43644262552744
Com_1217_pos	Astrasieversianin XVI	C47 H78 O18	930.51494	9.752	Full match	No results	749199.653311	592555.600661	519090.111691	687310.40858	597286.486671	743391.298585	769857.121865	809691.110171	790629.002847	678269.161226	792087.560378	553673.99942	537188.941161	417278.735868	666009.109239	706476.135151	473546.691734	824820.947941	788171.42301	1.08409048368047	0.11648517635	0.320336911149748	0.588888888888889	0.48466673617645
Com_121_pos	Thiobenzamide	C7 H7 N S	137.02998	0.878	Full match	Invalid mass	559575.243404	515766.553778	458761.143342	697277.312868	545284.632573	802772.460446	465891.29844	400782.395144	417786.100115	455626.728286	656425.161455	705573.637031	421867.359394	615876.726237	490518.956335	694225.593191	794660.530013	405790.419256	605508.455546	0.88815855624428	-0.171110841862	0.27907399403711	0.644444444444444	0.309232398781305
Com_1220_pos	asp-leu	C10 H18 N2 O5	246.12113	6.328	Full match	No results	97208.8667765	53712.8232957	120594.050032	93541.8495135	106106.681612	102991.174506	68460.4689224	36055.2619756	55138.9085556	36441.279161	70056.5847585	161091.737087	37641.7561748	40671.3253868	23095.250402	82370.941954	90023.9395196	414253.913646	123270.522348	0.66498053385949	-0.588615986026	0.68297080747241	0.544444444444444	1.01866489681386
Com_1221_pos	Aspirin	C9 H8 O4	180.04207	11.466	Full match	Invalid mass	301036.711231	256587.245406	311793.124919	277628.532929	880587.84506	234433.490915	271399.91992	606043.272559	166916.628252	394720.53556	311262.106764	532010.060826	183304.362131	374422.353878	321779.126458	341677.156759	267891.998952	272260.663203	926210.828852	0.943416498804195	-0.0840332634338	0.754357360375244	0.588888888888889	0.179072969598142
Com_1222_pos	Ascorbyl stearate	C24 H42 O7	442.29089	0.559	Full match	No results	9569.37331332	6294.69869801	14789.0250271	6558.79771867	12226.4234616	7171.79771455	15699.6520947	8695.50463489	19997.4125176	8061.9124798	8316.28985233	10055.6300263	7960.73140056	17187.407501	7745.08243345	7845.69558943	7745.14425681	8615.73775864	8353.90033309	1.17098017154736	0.227716646588	0.454139877288875	0.566666666666667	0.311058804523859
Com_1224_pos	Asarone	C12 H16 O3	208.10967	10.902	Full match	No results	147707.9567	558337.965062	100195.582068	123207.415463	199977.071873	356215.924825	155176.576106	97094.9574598	293602.982363	151067.779642	124372.77293	170352.718581	126495.120403	316328.666367	335643.94778	141077.699507	139550.598297	107736.249339	491569.120879	1.00573382935668	0.00824854184674	0.956436297886546	0.5	0.268933676876423
Com_1226_pos	Argininosuccinic acid	C10 H18 N4 O6	290.12185	1.058	Full match	Full match	1068998.22872	2120924.83756	1196637.76289	1261350.63974	1931113.93847	1235586.30823	984921.919797	2630212.84034	1417473.97383	1296582.05496	950250.974147	1313831.32407	1233969.41126	2984106.35136	2916429.79814	1616870.52227	1507895.73367	842662.896939	1298810.73576	0.929395318420905	-0.105635717209	0.86198974627864	0.544444444444444	0.782419606754387
Com_1227_pos	arg-ala	C9 H19 N5 O3	245.1484	1.027	Full match	No results	62945.7260668	110058.355057	149510.808489	81981.4805581	93916.43586	75044.8953108	92268.2599358	78097.7975721	69263.3059027	63416.2064103	89862.7636883	106976.411517	128770.725117	109962.98838	59385.5320421	135007.082437	117267.320829	217633.507803	121906.914397	0.725867099504967	-0.46222266848	0.0514415625018446	0.755555555555556	0.883601148576365
Com_1229_pos	ARECOLINE	C8 H13 N O2	155.09497	12.217	Full match	No results	13860.8933628	13376.630351	10327.417023	11704.9687186	15671.5440055	11190.5447904	12926.1298379	15579.4273953	10958.8808615	12708.823189	12428.3011682	12544.5934869	10753.3492184	13330.811416	14953.6968304	13223.449523	10611.8523054	12283.4581296	13482.3429054	1.01639686807749	0.0234638349942	0.835169221307003	0.544444444444444	0.0531813905765733
Com_122_pos	Thioacetamide	C2 H5 N S	75.01424	1.453	Full match	No results	137426.245864	54952.5016064	139754.349034	246640.771385	134155.914552	56657.337137	109708.555362	291562.054516	32850.1927401	245473.417252	95319.5524576	44945.4126431	149781.573953	28653.0687555	50597.2621712	151815.234904	55672.4287753	183960.251474	20255.1489177	1.66999144127689	0.739840708892	0.128608875796712	0.688888888888889	1.62487773113465
Com_1230_pos	Archangelolide	C29 H40 O10	548.25963	6.545	Full match	No results	50382.8861264	6723.45598784	6948.22074925	13228.9541002	17783.1343767	20263.6718515	13559.2512778	5790.89958128	11931.3638889	11376.9676695	12901.6209243	25021.956532	20705.5778493	17067.4118067	7315.1056056	116708.727263	9231.95583666	94459.9586954	82885.6328626	0.368083563514759	-1.44189476615	0.0892400471052359	0.733333333333333	1.90792934445915
Com_1239_pos	Arachidonic acid	C20 H32 O2	304.23935	14.104	Full match	Full match	10232045.4396	11966222.3951	7094908.26304	8002906.84112	10411400.8053	12293150.4144	13604328.2811	7773707.46396	6136962.26151	5122601.18892	11888952.9214	8083524.73419	7782792.30588	3458532.98591	7711953.78289	6789877.29267	7264124.36358	6399262.57897	14194130.1169	1.13321787625052	0.18042526519	0.394008975774375	0.6	0.764511132898489
Com_123_pos	Thiazole, 2-propionyl-	C6 H7 N O S	141.02482	1.454	Full match	No results	232711.326197	439478.002726	245693.569425	557638.064798	471590.039637	119775.547584	299936.212716	639731.228645	67757.1664623	579778.550815	758312.680507	651809.276368	267889.902523	90953.3424375	211243.79786	290301.265575	156824.083472	256858.320196	106341.914167	1.17851280468451	0.23696743373	0.550758271050936	0.577777777777778	0.579475371609012
Com_1241_pos	apronalide	C9 H16 N2 O2	184.12107	7.702	Full match	No results	5988.92580379	15446.9890415	12653.8865316	5880.72366039	4720.6248342	4833.70309038	7144.34101235	25280.1701283	6366.35498872	5347.44297049	5259.72829431	8593.48385975	106948.030439	9605.36450823	17819.6940363	7716.257418	5027.66904624	6990.69112958	5961.34828542	0.484681158436089	-1.04489209482	0.480209144963688	0.6	1.64750492092444
Com_1245_pos	Androstanolone	C19 H30 O2	290.22391	12.035	Full match	No results	34971.233661	23860.2517875	36560.1809909	17452.4653332	19130.6393999	11370.5934204	29837.5047923	25508.7182861	20750.9254614	12128.4923626	41140.8754481	33701.1271259	30175.772935	15634.8348679	15417.7238678	14369.3175747	17527.3751637	26235.8961332	26968.1190394	0.942320038439077	-0.0857109719348	0.735970530463781	0.544444444444444	0.3755388133176
Com_1253_pos	amiloxate	C15 H20 O3	248.14062	11.284	Full match	No results	14788.6212112	10409.4732894	12088.4792582	12008.8495731	14439.530647	14760.7503107	14640.4140661	24784.3793426	20266.5208198	11873.8983446	12309.7089942	15128.5490603	13221.4556612	11943.4201466	12889.9893432	15861.6431588	15630.2672373	13985.5688226	20877.0634122	1.02432473354522	0.034673154016	0.962686898641791	0.433333333333333	0.109451429037693
Com_1254_pos	Amdoxovir	C9 H12 N6 O3	252.09687	9.111	Full match	No results	6276.33621534	4642.37812574	6095.4252702	4693.2454004	4572.77311925	4532.95853211	4938.89684374	2977.82432509	14169.1664689	5127.08218567	11182.533685	8399.19697346	5844.37362981	5768.08845581	6144.35070822	4886.71370809	11965.1643247	5798.87090835	14711.8628983	0.699098663653071	-0.516432017658	0.0588427884759256	0.788888888888889	0.952815527821833
Com_1255_pos	AM1220	C26 H26 N2 O	382.21094	13.54	No match	Invalid mass	793321.848257	2264871.63924	416908.914241	413613.600182	956356.724521	2215945.05707	1456728.04644	874427.790704	1579308.85062	515668.870574	644814.163472	742166.249619	1128546.14099	1240918.8992	1494593.4063	889145.691138	660150.339011	1083646.26299	3043757.27049	0.946072810976675	-0.0799768753896	0.671443985535144	0.544444444444444	0.436136594340161
Com_1266_pos	all-trans-retinal	C20 H28 O	284.21322	15.216	Full match	No results	241220.641994	160140.231887	237208.447687	281752.345501	225774.131988	228109.820558	170744.368538	168300.933022	150308.369051	255927.03317	243081.419066	376235.155433	226186.736253	219276.834489	239553.023218	137309.533218	309353.133833	228050.579782	471620.113635	0.778375053700838	-0.361462621252	0.139563221474716	0.655555555555556	0.557865887774961
Com_1268_pos	Allopregnanolone	C21 H34 O2	318.25507	14.556	Full match	No results	115846.482839	53010.2557926	49733.8882509	27436.9538124	50557.06063	35466.4027758	37099.9624192	22182.05104	39497.0907979	25758.7274324	102542.868991	50080.8640249	44773.1296846	23067.1651281	39881.2033695	28602.4399269	28067.0861412	40901.0521277	41218.6327027	1.02955281446677	0.0420178398924	0.968083489960959	0.522222222222222	0.696053855054051
Com_1269_pos	all-cis-4,7,10,13,16-Docosapentaenoic acid	C22 H34 O2	330.25492	14.338	Partial match	Full match	6517050.14313	7948620.36229	5084056.72533	6073530.67581	8857874.26621	12597293.4826	15220134.644	4109701.87499	5255156.72766	4343876.66516	9089458.33576	6609770.30265	4436386.27763	2515782.18334	5525798.64367	6229744.21816	4676021.90562	5288296.58941	9791839.30178	1.26297366365706	0.33682455543	0.29545337895774	0.566666666666667	0.998241715436403
Com_1273_pos	ALA-PRO	C8 H14 N2 O3	186.10033	0.571	Full match	No results	62942.9178042	51880.9775034	79080.4192342	65991.8241061	62322.7854902	56236.1422314	83014.3037563	73046.5245987	54259.0135245	82428.505106	78480.5199717	100028.744577	70510.0728692	65183.6854846	70034.3865721	86279.3726218	68493.2469815	65115.5915744	72598.2741328	0.892658108683058	-0.163820371224	0.123400940464404	0.677777777777778	0.332823215378217
Com_1275_pos	Alanylleucine	C9 H18 N2 O3	202.13164	1.079	Full match	Invalid mass	487828.060583	161025.109489	173164.904592	196293.392888	189030.252488	165824.565407	110437.535637	127750.532657	116466.132923	238655.719678	249493.791682	399561.670639	178142.143288	143836.74409	74649.9139754	205191.602358	90479.0820447	285343.408559	265098.792405	0.935527673569483	-0.0961477648516	0.856827049656065	0.588888888888889	0.788341437811107
Com_1276_pos	Agomelatine	C15 H17 N O2	243.12534	12.443	Full match	No results	21059.2066163	26902.0412655	13845.1394259	13242.0910949	16599.9717976	12904.8170033	15665.1552426	14323.9893682	27620.3090833	25634.9189738	19885.6739401	16672.906399	14626.5732484	106923.387948	18942.1672522	15154.7033875	37155.462734	34425.1690083	5138.32898866	0.628495937566946	-0.670024675414	0.556340081298192	0.622222222222222	1.03995372090701
Com_1278_pos	afegostat	C6 H13 N O3	147.08939	1.115	Full match	Invalid mass	699822.358988	414492.977915	541569.050382	719336.151052	640143.154164	547562.86981	566004.406669	616767.347797	586722.041437	522348.465923	685449.008461	745704.852457	538088.901853	596082.851712	703867.029089	545733.523708	588724.357132	694815.856385	600223.972681	0.924649632613811	-0.113021290388	0.212054148667428	0.644444444444444	0.228787361437636
Com_1279_pos	Adrenic acid	C22 H36 O2	332.2706	15.788	Full match	Full match	7684024.11581	4487710.3831	4581173.13246	6821119.2984	11166889.5047	8454179.01046	5096118.11064	5674979.17927	5166635.19068	8198719.90574	10602451.3336	4504444.94906	4554917.0973	6622937.0495	7996161.94287	6311415.48692	5444365.34962	5745832.47234	5033028.48094	1.06658104354994	0.0929935922002	0.668890661640512	0.566666666666667	0.272398944800616
Com_127_pos	TG(18:2(9Z,12Z)/20:1(11Z)/20:1(11Z))[iso3]	C61 H110 O6	938.83014	11.092	Full match	No results	10076.8079667	6794.60421115	4242.02498725	5838.36456404	13282.3807346	14662.1092957	3276.87418503	12367.5710791	14558.8970883	6091.10670131	7227.84041167	4166.74000939	6872.88037892	3306.78443469	5684.17621932	6072.21492977	12297.2878867	16862.8099671	6004.88216738	1.19820319955458	0.26087259104	0.464194621904788	0.6	0.682799138204905
Com_1280_pos	adrenaline	C9 H13 N O3	183.0895	5.345	Full match	Invalid mass	469488.214045	91570.3820143	126770.702184	289604.362902	270190.277213	213553.126422	277644.804778	150181.282093	231695.369347	264295.666702	260166.301937	419759.96714	167876.779805	152832.186885	268417.753521	243273.163041	219640.173014	491983.343645	321275.230699	0.843341886681305	-0.245810483616	0.328866873419399	0.6	0.709046597927466
Com_1282_pos	adiantifoline	C42 H50 N2 O9	726.34825	11.436	Full match	No results	21749.1887089	8308.94051125	6278.29755506	11758.0884309	11109.8470783	18413.1417439	9605.01177426	8162.81416238	10640.2348847	5381.52778211	7777.68330222	5314.92470146	18309.9065117	4111.75038243	9257.3171342	13840.118253	4767.61910699	9903.38295947	8751.80423267	1.22224643681795	0.289535199502	0.317058871234474	0.655555555555556	0.973653521816213
Com_1283_pos	Adenosine 5'-monophosphate	C10 H14 N5 O7 P	347.06226	1.73	Full match	Full match	54094591.0084	36817896.9151	62830717.3792	95859728.8874	24325639.4525	64129618.5525	58223719.1432	80113454.0112	109780105.151	9122866.73777	93517158.4114	50244722.5021	76449101.0281	13290710.4283	14971561.3001	32172086.1147	58218134.4817	83246034.3893	70985396.1003	1.08654236404969	0.119744425981	0.794702897047529	0.544444444444444	1.27463166539309
Com_1286_pos	Adenosine 3'5'-cyclic monophosphate	C10 H12 N5 O6 P	329.05179	5.408	Full match	Full match	269545.17995	202484.151855	226588.462646	304032.313185	264620.719329	247692.764237	287563.20998	221334.688965	257757.270846	227917.676006	430849.077269	310983.633719	218150.15755	140578.777692	226688.606861	198402.960696	189132.782469	309060.629738	273466.820598	0.983140892963319	-0.024529912285	0.836133890702582	0.533333333333333	0.503660659555794
Com_1287_pos	Adenine	C5 H5 N5	135.0545	1.727	Partial match	Full match	5216699.51482	3675216.08086	6498376.83725	2473777.11173	2461362.42761	6500749.55586	1082210.75113	8139861.70128	12974060.7433	987461.096913	9637845.91572	4735580.49162	7911803.73934	1358047.92773	1453450.56354	3520378.59473	6298523.23093	9946005.00955	7712929.73398	0.856094540417905	-0.224157969452	0.537381695506737	0.588888888888889	0.84604274197311
Com_1290_pos	actodigin	C29 H44 O9	536.29949	14.583	Full match	No results	29550.9375488	30353.773376	35903.9896711	26266.8629009	26361.7721003	24713.6875091	19329.7978941	26145.066967	39981.0230665	46794.5804381	20435.4704651	27060.4801881	39903.099476	29555.5564494	65456.7968451	37789.1091317	40628.0283533	29635.9451057	33660.9117728	0.848009271106754	-0.237848057332	0.298567382275573	0.666666666666667	0.66600732973373
Com_1296_pos	Acetyl-L-methionine	C7 H13 N O3 S	191.06144	6.525	Full match	No results	1387445.82141	1187277.57384	717066.87985	636213.610913	966191.99178	959923.489042	956138.719635	1032992.52862	999612.385831	907275.129485	1032857.22187	1222361.20921	983949.763917	1176800.1691	1045570.80939	1359268.97368	728577.905452	1023594.8514	1504703.3072	0.870748093852403	-0.199672685264	0.172870816970495	0.733333333333333	0.382395316337453
Com_1297_pos	Acetyl-L-leucyl-L-leucylargininal	C20 H38 N6 O4	426.29512	15.08	Full match	No results	3202690.6154	1671866.09492	2753497.16957	2643663.06219	2887274.58825	2508803.05865	1703303.34683	1601684.04484	1919042.87253	2601666.41653	3376469.88282	1384332.81222	1778470.34712	1680931.71566	1723127.99413	2114949.81981	2996864.897	2011473.72246	1877445.90258	1.11613530706186	0.158511933076	0.352838072388327	0.577777777777778	0.616952698794239
Com_1298_pos	Acetyl-L-carnitine	C9 H17 N O4	203.11558	1.093	Full match	Full match	96992457.0151	87625405.542	89373194.7832	82232265.4916	64010456.7869	99585608.6473	95316458.9812	101802503.14	88666803.3107	67270903.5873	44192827.8299	76967168.5566	62734298.321	119604846.665	69085242.0423	58846584.8616	79810366.4281	159859047.598	74239002.3902	1.05400099295795	0.0758762261163	0.434967096883948	0.688888888888889	0.322433796007274
Com_12_pos	a-Linolenoyl ethanolamide	C20 H35 N O2	321.26364	14.793	No results	Invalid mass	749752.893527	785224.488202	827456.745414	1170330.97864	447040.414133	820794.547058	567830.18261	1180879.41527	323198.128914	626062.374866	716694.337149	729027.114036	611153.771649	798756.537673	591462.891338	544552.671794	527191.026903	625453.735672	379848.785314	1.22167651200826	0.288862324188	0.317973881124036	0.688888888888889	0.440133297229634
Com_1301_pos	Acetylcholine	C7 H15 N O2	145.11018	1.073	Partial match	Full match	2917695.99858	2688588.02764	2597004.68109	2571256.40505	2479070.22714	2374569.24079	3135587.29099	3740561.74091	2835598.37471	2021517.53636	2161462.73519	3629107.21706	2745549.78873	2558766.35825	2142025.46183	1987224.13928	2097303.33699	2903266.32493	2238972.38944	1.09622764549631	0.132547423231	0.263582025043121	0.677777777777778	0.288313437511355
Com_1302_pos	Acetylcarnitine	C9 H17 N O4	203.11547	9.105	Full match	Invalid mass	92995.3436829	256949.411157	147420.482453	139191.651097	138211.547257	150085.699291	100933.089972	495609.258946	203982.69894	128549.811351	62716.5764179	79294.3467257	365330.693344	306933.845972	176426.588202	78631.5217498	149071.598764	127908.390548	50385.8984758	1.1946278653922	0.256561278989	0.353643553021215	0.633333333333333	1.06294978188706
Com_1304_pos	Acetyl hexamethyl tetralin	C18 H26 O	258.1977	12.044	Full match	No results	29253.121518	20295.0397208	37352.2987329	20462.8825994	22605.5861394	12747.4586062	24390.0015871	22828.774983	24706.2156549	13563.4397911	36192.266118	27861.7426834	24668.5841141	15383.6382086	14745.2119792	14801.6698989	19212.6194583	26331.5025026	24696.4448003	1.0073109555816	0.0105091101819	0.958948021381495	0.522222222222222	0.422770662979912
Com_1306_pos	Aceturic acid	C4 H7 N O3	117.04222	1.232	Full match	Invalid mass	1392951.95367	1896117.47232	1721449.31818	3409562.87637	1689193.58023	2599590.32862	1366770.19359	1393502.86511	921633.019881	1939440.31941	2735095.52361	3407165.70015	862198.330402	1353872.31745	2070361.9852	2579867.63679	2196038.84722	1150547.00916	1376946.1273	0.930357758139431	-0.104142500555	0.815388768267686	0.511111111111111	0.204532864194489
Com_1307_pos	Acetophenone	C8 H8 O	120.05741	13.99	Full match	No results	118858.67371	139687.396087	147704.717162	152149.397791	131524.116997	217711.70517	212972.198189	119648.106013	79218.8667569	109581.123857	173696.232518	212467.495833	78920.4249425	93447.6635952	147150.149617	89896.5159638	94834.3315362	124468.183954	158086.896138	1.09649264743855	0.132896138013	0.493441004597765	0.588888888888889	0.560317396054291
Com_1314_pos	acebutolol	C18 H28 N2 O4	336.20397	9.544	Full match	No results	31517.0293232	10961.1778224	36003.4823672	29616.927103	25333.1391939	911925.024966	23298.367792	25649.3623759	11670.8839069	33334.1705129	1217937.03488	37332.7412064	24763.1536657	21660.0594236	31766.7423458	27468.6642165	33099.5853877	1011483.80254	881762.819485	0.311923624465167	-1.68073527123	0.170343885226122	0.688888888888889	2.88048931071378
Com_1315_pos	Aceanthrenequinone	C16 H8 O2	232.05539	1.055	No match	Invalid mass	7680116.74492	422373.317267	116958.869188	10699381.1516	2141203.16822	10268854.9348	282915.326956	153682.241466	163777.150208	21456324.5359	28838014.1784	2643391.4417	191576.683721	2359627.56325	6825595.02626	25821539.1933	24267853.6659	836164.97818	10310991.9057	0.470612117807442	-1.08738962584	0.152511822383225	0.711111111111111	3.34417755215635
Com_1317_pos	9S,13R-12-Oxophytodienoic acid	C18 H28 O3	292.20067	12.372	No results	Invalid mass	58704.3995024	76468.6862321	80232.2275825	33975.9611485	55019.3350747	38322.0501066	56161.9472592	269448.404239	32348.2615561	30324.6796238	115357.787498	32549.1175404	49010.8242753	68758.7332481	25903.9261993	56293.103139	19779.3775348	97333.1445505	55597.4409466	1.26378460717379	0.337750599083	0.638086456893604	0.466666666666667	0.420579717475184
Com_1318_pos	9-Phenyl-1-(2,4,6-trihydroxyphenyl)-1-nonanone	C21 H26 O4	342.18622	15.221	No results	Invalid mass	1114676.42768	642452.560706	874328.681958	844877.219996	864603.893801	579697.873535	689971.374464	807376.884372	895743.319946	1257955.44892	1157350.65418	763686.029421	891699.417943	1178061.04615	1192878.20456	976750.873171	899865.876695	875304.40501	802188.353901	0.882891423803028	-0.179692065816	0.160881493938624	0.7	0.41958424505641
Com_1319_pos	9-Oxo-10(E),12(E)-octadecadienoic acid	C18 H30 O3	294.21926	13.847	Not the top hit	Full match	180521.097582	465597.672928	328382.684423	227220.720031	288297.696079	293323.798317	239281.853358	145347.267691	1104862.14834	341802.887888	252251.717795	461467.964765	554612.836004	820193.050546	466476.207967	371042.464732	453083.25389	322496.230089	805607.029049	0.72176780398521	-0.470393304751	0.0689767661088009	0.777777777777778	1.48870766009781
Com_1323_pos	9-Hydroxy-10-undecenoic acid	C11 H20 O3	200.14114	9.496	Full match	No results	4790.86044531	6425.93772537	9030.36836083	6488.44131572	6101.25969876	4223.87539057	6526.62593921	3607.70030392	9054.43592139	27160.0002794	4810.88442695	6874.84893416	5643.00833677	6541.40685221	6858.4777545	4407.24797457	9682.03981448	4112.60360639	7197.04629346	1.33746326227767	0.419499263807	0.483439118776921	0.511111111111111	0.388960613576784
Com_1325_pos	9H-Purin-6-amine, 9-[5-O-[[[[4-[[3-[[2-[[(2S)-2,6-dimethyl-1-oxoheptyl]thio]ethyl]amino]-3-oxopropyl]amino]-3-hydroxy-2,2-dimethyl-4-oxobutoxy]hydroxyphosphinyl]oxy]hydroxyphosphinyl]-3-O-phosphono-beta-D-lyxofuranosyl]-, ion(4-)	C30 H48 N7 O17 P3 S	903.20561	12.007	Full match	No results	274037.7098	304684.440793	144507.512536	230493.976214	305478.620125	222174.498068	504189.435492	257419.58023	316165.23978	173907.2941	269484.087465	264297.971198	211211.700705	128948.141345	177679.43147	269403.551569	217140.09061	255150.995753	217665.408886	1.22316024509692	0.290613422395	0.227228520726759	0.7	0.619671012832652
Com_1326_pos	9-Chloro-10-hydroxyhexadecanoic acid	C16 H31 Cl O3	306.19697	15.38	Full match	No results	42972.0173969	39751.7660112	43511.0493855	43851.997609	56780.3545297	32005.3148838	43839.5459108	39873.3735826	30435.9567441	37391.1710896	63707.1564391	31026.8777233	34230.0484566	46509.2791058	44715.3018997	34265.4020033	40865.7308334	36988.9460392	46350.7552532	0.975470824369064	-0.0358293713791	0.859874791616087	0.455555555555556	0.0763233435585616
Com_1327_pos	995	C12 H19 N O2	209.1413	9.537	Full match	Invalid mass	31316.9450631	28176.0168753	31120.4291017	29107.6027229	28461.7611969	521513.413751	26852.1427157	24849.332074	23484.6245559	38845.1593664	720005.679445	35434.6980738	27608.4629047	28038.0386971	35724.7401645	29517.1433308	29123.8201508	541942.453974	476120.980959	0.366700707553313	-1.44732504514	0.21202571238328	0.7	2.09969363364517
Com_1329_pos	9-(3-Methyl-5-pentyl-2-furyl)nonanoic acid	C19 H32 O3	308.23438	0.56	Full match	No results	7021.44388533	3793.22009585	7211.42266489	5290.72304734	7360.78040139	7226.20343478	6364.1057882	5173.15953013	4839.87604786	3434.28330159	7442.75998002	3501.88995083	6118.87160608	6211.33351011	4674.06975639	5158.4644201	5253.77437084	6890.84110652	5009.04657814	1.03347811189329	0.0475078341457	0.849576302496849	0.566666666666667	0.300914062437903
Com_132_pos	Tetramethylurea	C5 H12 N2 O	116.09505	0.555	Full match	No results	11059.2192735	8411.64290417	13524.958303	7664.76315711	12381.3360955	9278.42130272	10516.6866417	12278.7848617	7149.12337894	8609.12638316	8380.37716539	9408.33811143	10473.5904969	8770.32259076	8785.40460429	8630.41666273	9331.39985779	10609.9261778	12206.1568651	1.04839399977132	0.0681810018876	0.689525441118925	0.533333333333333	0.129662988185051
Com_1330_pos	8Z,11Z,14Z-Eicosatrienoic acid	C20 H34 O2	306.25503	15.528	Full match	Full match	2172085.00985	1112326.76938	779499.821195	1331664.43867	1999562.35896	1201240.87858	919640.965838	1691358.80643	1200961.21836	1594268.76228	2960139.25161	890340.950502	1424821.52696	1579600.03627	1939071.15801	1334954.10049	1477370.80706	1391745.16564	1150456.24225	0.890719779807875	-0.166956463215	0.478626985264979	0.577777777777778	0.291722219175717
Com_1331_pos	8-Hydroxyquinoline	C9 H7 N O	145.05272	7.976	Partial match	Full match	1040416.68239	113236.902367	187654.884632	218607.473341	433824.533186	210016.753986	143214.08286	146381.616386	152913.368616	216434.49794	326081.327304	747064.98811	356753.62153	120210.794683	89954.8037643	187151.407981	211581.040443	972652.471112	270534.772405	0.785022033212442	-0.349194948195	0.518910787452464	0.588888888888889	1.0472474921452
Com_1332_pos	8-Hydroxy-4-methoxy-7-methyl-7,8-dihydro-5H-furo[2,3-g]isochromen-5-one	C13 H12 O5	248.06792	9.905	Full match	No results	2328838.83615	27159.3358622	101784.417221	278737.379382	255617.381151	98680.7532868	61875.3564733	36624.5256648	43028.9922138	74539.4868147	868304.170517	473154.324837	28718.9512592	32840.0863486	65956.4472694	104550.381916	119071.723692	145094.550401	704504.929893	1.17071945897718	0.22739540237	0.655542931188388	0.6	2.75773027092923
Com_1333_pos	8,8'-Bis[(2E)-3,7-dimethyl-2,6-octadien-1-yl]-7,7'-dimethoxy-3,3'-dimethyl-9H,9'H-1,1'-bicarbazole-2,2'-diol	C48 H56 N2 O4	724.42136	7.356	Full match	No results	3862.40148098	3603.66600432	8843.40225742	4287.1974709	4762.95940257	4186.9559103	3557.75045488	3845.81943165	9936.01182861	5082.92184423	8727.5683325	8943.14330185	4038.95146996	4558.47529118	4013.03749567	8978.17871553	8727.85000326	6039.79814229	28340.0855747	0.567850320162114	-0.81641739547	0.082810912454454	0.733333333333333	1.12621640147508
Com_1334_pos	7-OXOCHOLESTEROL	C27 H44 O2	400.33321	15.944	Full match	No results	115785.48918	648297.23799	941929.981505	410778.479633	820172.384598	704998.239347	558585.102219	814542.766427	217742.823679	2010021.64603	127895.635821	223613.071556	276194.972746	495714.12886	739616.589399	315102.513477	328574.39016	374013.481292	185686.622645	2.12579718523286	1.08800396102	0.0577944488930781	0.766666666666667	1.6737291379976
Com_1336_pos	7-METHYLTHIOHEPTANENITRILE	C8 H15 N S	157.09247	9.431	Full match	No results	24496.1230802	16182.5979052	30372.8164154	74650.8661931	64788.6638975	25579.6847452	27610.9830179	31590.1854058	39824.3667504	118148.575595	21809.340136	27094.2009103	32803.5743468	14497.0911029	30655.9742192	67450.6349041	42516.1544717	28067.0306039	23450.3624911	1.41469863394554	0.5004947558	0.302328533885356	0.611111111111111	0.699757742104991
Com_1339_pos	7-{[(1S,4aS,6R,8aR)-6-Hydroxy-5,5,8a-trimethyl-2-methylenedecahydro-1-naphthalenyl]methoxy}-2H-chromen-2-one	C24 H30 O4	382.21107	13.234	No match	Invalid mass	247006.686018	697908.373584	118195.848389	120114.761766	288713.531231	522597.80128	245399.053394	422824.92356	581006.744842	164992.63518	124677.641557	324580.771203	405134.355641	790293.094536	456589.89176	373982.104714	385133.252614	332858.905554	593809.223011	0.810096734278084	-0.303833903272	0.293830757487117	0.644444444444444	1.29217738389382
Com_133_pos	Tetralin	C10 H12	132.09366	0.582	Full match	No results	40822.2365198	31490.0594255	41230.8796086	31203.6360529	38719.6706801	35257.0952245	38248.0398208	30789.0847312	31954.379206	40650.1040405	41937.2715842	56566.8101602	29981.9788251	29404.2367176	34079.1900322	44286.9276585	28812.9654388	37527.193811	42005.2863144	0.941169227202651	-0.0874739444143	0.613275359778112	0.544444444444444	0.196617400699188
Com_1341_pos	6-Methylquinoline	C10 H9 N	143.07346	6.635	Not the top hit	Full match	141556.458955	138190.349225	251085.133983	316945.729358	319079.783053	353160.071877	251098.243622	303383.059841	163366.299924	162653.625597	316679.976179	439853.563639	282191.296615	152446.806556	112711.376482	298080.589472	227330.08073	690523.197641	389580.278922	0.742582313946012	-0.429377139897	0.307208034359013	0.611111111111111	0.623461892343635
Com_1342_pos	6-Methylindole	C9 H9 N	131.07345	5.753	Not the top hit	Full match	1117277.57512	1579644.98028	1078646.36918	1020312.65896	1453596.35044	1282054.8136	1219148.09952	1633499.98857	1420997.92312	1466085.88797	793873.124351	1126377.57514	1602014.09831	1375735.15396	1142191.73953	1354811.11303	752182.17012	1124534.86112	1127500.5416	1.14856092561669	0.199827386758	0.139692540852399	0.655555555555556	0.411883138503727
Com_1349_pos	6-Acetamido-2-oxohexanoic acid	C8 H13 N O4	187.08428	5.251	Full match	No results	427578.255305	56244.4121719	99050.4506943	110010.420791	93373.2255191	106192.024562	76571.0931594	80152.7809776	79485.7913246	83136.6070216	728600.103817	214633.980277	101995.696526	105376.699652	108519.796679	125240.709923	147229.212417	143244.178704	213884.062196	0.577434977896278	-0.792269593983	0.0756979121573812	0.855555555555556	1.42593791358856
Com_134_pos	Tetrahydrothiophene	C4 H8 S	88.03439	0.558	Full match	No results	79427.8980038	80302.5539774	119574.557806	73580.5469889	106127.149862	160386.594407	95370.3781276	94229.4636308	85063.4943644	104959.38954	82334.9474612	81283.519478	100582.895581	261800.539592	67874.7347536	78875.0655071	69086.2552019	68689.3311169	147208.077194	0.938797768218172	-0.0911136827072	0.907978318052748	0.644444444444444	0.115418508258294
Com_1350_pos	6033	C24 H26 F N3 O2	407.19945	11.21	Full match	No results	4356.20943338	3587.14699231	6777.16783086	5035.32577316	6585.15239896	5988.70817779	4389.00326691	4169.10617593	15422.2345094	7605.91863654	3990.29966866	12314.498485	4195.14617995	6037.27261126	6795.84682794	7356.45922699	15941.0319808	4973.55496333	18635.8686142	0.716904178059349	-0.480147794756	0.254817517196253	0.644444444444444	0.745512239343422
Com_1352_pos	6-[(3E,5E,7S)-5,7-Dimethyl-2-oxo-3,5-nonadien-1-yl]-2,4-dihydroxy-3-methylbenzaldehyde	C19 H24 O4	316.17063	14.935	No results	Invalid mass	244267.216861	345173.705954	215905.587389	156504.383012	293162.916092	238589.953565	201361.449306	385228.233373	320082.391953	294739.639977	298002.560908	229602.017004	245732.814343	367105.319301	425792.666835	216868.249771	246794.74201	212678.154358	231430.064144	0.980399139128328	-0.0285588774878	0.844468047217935	0.477777777777778	0.457131997063752
Com_1354_pos	6,18,19-Trihydroxytrachyloban-2-one	C20 H30 O4	334.21333	12.65	Partial match	Full match	7919.46103311	4338.15138103	4230.47918974	7892.60554335	22639.6248367	21681.187883	22719.9869466	5014.64716962	14533.3394817	6986.04546021	10819.5613208	5506.226411	3331.24479175	6820.38075015	3543.78556798	17745.2911628	8639.98104352	5048.66664186	8480.05414978	1.51797647564872	0.602149433225	0.241111656379049	0.622222222222222	1.32642975345516
Com_1355_pos	6-(5-{(E)-2-[3-(2,4-Dihydroxyphenyl)-6-hydroxy-2-(4-hydroxyphenyl)-1-benzofuran-4-yl]vinyl}-2-hydroxyphenyl)-1,7-bis(4-hydroxyphenyl)-1,6,7,11b-tetrahydro-2-oxadibenzo[cd,h]azulene-4,8,10-triol	C56 H40 O12	904.25316	11.997	Full match	No results	809679.078076	686637.070695	445323.153451	452767.195464	1061120.0271	554645.327861	1248821.71164	698914.360171	770722.658632	401169.863753	850522.677626	565396.92572	589813.323941	337087.328729	567131.588679	773031.435691	380122.480549	730462.220555	519749.097476	1.20768632979974	0.272245794725	0.310290115354143	0.6	0.601513365564621
Com_1356_pos	5a-Dihydrotestosterone	C19 H30 O2	290.22376	13.831	Full match	Full match	1697242.63919	1445196.34394	1276260.29327	1354174.95432	1466803.59859	1625910.50503	2039660.82402	1268071.8451	1483889.80901	580427.223926	1852572.60586	1812224.56948	1149744.18873	1313463.60007	866381.477341	1230035.05845	786580.377361	1120310.70689	1697582.28018	1.08326892576938	0.115391442126	0.596443664351819	0.611111111111111	0.598172224510653
Com_1358_pos	5'-S-Methyl-5'-thioadenosine	C11 H15 N5 O3 S	297.08887	6.341	Full match	Full match	376714.88886	402188.085192	367329.342369	364308.59184	542413.665266	515181.576109	451878.931125	461641.518106	392845.348068	502449.677345	358402.314245	241511.468976	270573.270476	299596.252637	282451.981521	459196.623435	395925.092879	328108.890551	341103.984944	1.32328809154958	0.404127183312	0.00308971010252343	0.888888888888889	0.83772794972283
Com_1360_pos	5-Phenyl-2-pyridinamine	C11 H10 N2	170.08423	0.996	Full match	No results	7239243.01807	1712625.8378	1929016.84846	3838911.85701	2617494.26782	4024036.72815	2537456.05474	854693.146437	1220089.27797	2446382.63755	5930662.02294	4405404.50495	1151256.80205	2111784.21131	2243687.51178	4358590.26996	3885546.83096	3512395.62613	3459656.00504	0.823528383399988	-0.280109720728	0.307420814228541	0.644444444444444	1.03358241845421
Com_1361_pos	5-Nitro-o-toluidine	C7 H8 N2 O2	152.05847	1.633	Full match	Invalid mass	19602748.6956	1924140.67638	5206021.98027	8485141.00454	8216953.62002	5470953.01746	2737542.5013	1204530.64903	3736043.32068	2993557.74461	16779350.2213	18503638.1223	2114605.45233	2153221.90462	5372787.49218	5837191.25964	6812119.33489	11270469.0374	6510141.99504	0.711577461269375	-0.49090727994	0.291759202087797	0.644444444444444	1.53528837298884
Com_1363_pos	5-Methoxyindole	C9 H9 N O	147.06837	6.304	Partial match	Full match	292633.804365	499715.306457	319627.521743	717170.785261	407673.151616	1010215.07351	660799.993332	187890.701412	280966.425731	304194.768025	888190.016193	708302.343648	471274.432272	240311.151686	664140.842802	703145.985045	301046.538219	345639.515886	483382.827891	0.876674007373706	-0.189887620948	0.445158421773601	0.6	0.469185500550339
Com_1364_pos	5-Methoxy-3-indoleaceate	C11 H11 N O3	205.07364	10.092	Full match	No results	88325.5894832	357427.330908	206518.135518	117020.374558	179029.169727	162807.579787	94085.8119562	667150.022521	169990.109605	217804.704552	180564.249619	101226.401643	310254.526225	257849.146904	246663.624647	190400.632107	321292.765701	317516.726355	183271.573111	0.96448777020901	-0.0521651499989	0.470052609882239	0.666666666666667	1.1942517238737
Com_1365_pos	5-Hydroxytryptophol	C10 H11 N O2	177.07888	6.26	Full match	Invalid mass	218279.692359	250310.67315	246446.367511	214754.959433	397623.152991	235686.318537	843804.343533	344487.260334	130314.458307	250281.263895	416004.923935	335315.827866	253408.315832	251312.735647	322798.948318	542206.688809	193864.475071	279038.241583	375721.631717	0.949192315358497	-0.0752276743377	0.476367722491104	0.688888888888889	0.398717713144433
Com_1367_pos	5-Hydroxyindole-3-acetic acid	C10 H9 N O3	191.05809	6.677	Full match	Full match	1278801.91466	1198728.77859	917015.747759	774983.713495	741827.126172	1236821.33135	2078048.12005	843839.781927	677071.009112	624049.487373	1844853.23658	1179647.55007	1199027.24679	955233.715366	947484.707057	1251492.84938	530424.45255	682465.348171	1218302.62238	0.951588671217618	-0.0715899984873	0.729036456424536	0.566666666666667	0.256986276715848
Com_1371_pos	5-Hydroxyindole	C8 H7 N O	133.05269	8.527	Full match	Full match	1245104.69176	53685.1402922	81955.734544	103571.401688	168515.398935	81196.8485632	74273.7126475	72137.7949297	46932.1740135	88085.1357637	497611.585952	485352.60484	64639.6510319	93663.3107779	72115.241357	149548.614291	90534.234344	240506.845284	492220.347908	0.82971297500219	-0.269315747773	0.227457065942273	0.688888888888889	1.79644848356264
Com_1378_pos	5-Hexyl-2-oxotetrahydro-3-furancarboxylic acid	C11 H18 O4	214.12008	10.409	Full match	No results	240201.037191	292939.714428	467161.75746	606932.080141	631897.545877	440160.921026	442169.95233	220636.570638	1174461.49624	789303.733821	202119.751685	638909.292064	448253.865142	333765.525693	513845.776293	464495.713617	1457090.5374	298054.586905	1266826.62168	0.849185702087349	-0.23584801439	0.730211316655983	0.555555555555556	0.312012679968451
Com_1379_pos	5-diphospho-1D-myo-inositol pentakisphosphate	C6 H19 O27 P7	739.83	12.084	Full match	No results	2251.68633235	1523.39768971	1719.42728525	3988.79296128	1542.38661776	2165.29639561	4296.9822934	1801.88781409	1396.80323629	7316.17162416	3141.77477302	1401.85104847	11161.6484411	1494.20260202	4274.82908835	1407.36489824	3296.28773035	1588.48354678	3259.32976502	0.812310137247927	-0.29989744624	0.687141285604678	0.5	0.433922195407684
Com_1380_pos	5-Chloro THJ 018	C23 H21 Cl N2 O	376.13741	8.107	No match	Invalid mass	539211.850915	331111.755391	331108.630681	394058.299441	529498.797211	400609.349003	468280.113691	458057.997728	445793.848272	442250.705883	480048.344032	494364.871849	356433.800437	429463.406146	484944.581152	492327.849514	406849.058091	429281.571551	553261.905095	0.946451782794174	-0.0793990855201	0.395465539278014	0.622222222222222	0.172621079268524
Com_1381_pos	5-carboxyvanillic acid	C9 H8 O6	212.03115	0.951	Full match	No results	48904.5787789	20993.3139317	32657.6724452	32432.3097284	23476.6112731	19431.1891806	54140.6515488	21732.7975992	23117.4347319	64134.0674287	38187.594083	33036.0056956	42364.9742647	20568.4667531	46936.7762815	49014.8179116	40268.1998765	32815.5547346	42377.9949516	0.888150656716616	-0.171123673647	0.285141128082709	0.644444444444444	0.467736535089452
Com_1382_pos	5beta-cholanoic acid	C24 H40 O2	360.30254	11.572	Full match	No results	1097097.08431	368552.280547	1172843.44639	972432.77679	300805.418666	648887.749747	1071745.82296	738178.191374	722621.437879	100921.195395	1158038.38026	715742.662725	1018065.52842	1012054.03746	864736.552842	925337.248312	1014198.52679	878102.589072	1021844.62923	0.752159210952453	-0.410890022692	0.0868463473152663	0.655555555555556	1.21582255206494
Com_1383_pos	5687	C59 H88 N2 O20	1144.59546	8.153	Full match	No results	37372.9670415	12104.9552048	9117.77787848	23125.3173473	13001.0950351	17362.0109235	20403.284419	16003.0171992	16947.497628	22743.8436399	21845.9782119	37805.4266967	28620.8019488	16446.406532	30215.8914447	42986.1875344	20530.4250369	50311.4631111	74954.8115124	0.523183473781298	-0.934611124904	0.00819862685498868	0.844444444444444	1.59181539943804
Com_1385_pos	5-{4-[2-(Methylamino)ethoxy]benzyl}-1,3-thiazolidine-2,4-dione	C13 H16 N2 O3 S	280.08757	8.803	Full match	No results	28588.5977196	36248.7410875	8383.39761413	20414.6744807	21141.6509804	16090.1357508	30931.2217287	51333.7166356	6906.92898556	24291.805837	49864.6086877	19735.2385969	17849.9199239	11518.4798883	19297.0297931	38726.8702698	8633.84500888	34856.3063465	10439.7925036	1.04255454075939	0.0601228595691	0.853475531323904	0.544444444444444	0.190228131723501
Com_1395_pos	4-Vinylcyclohexene	C8 H12	108.09384	9.48	Full match	Invalid mass	655553.965695	825307.435063	1456662.78039	1889390.19112	1872908.35318	1015017.33383	1073944.92711	601769.212064	3873682.64204	2096789.51786	771002.798631	2733082.37304	1623441.95202	1155870.37935	1892903.47897	1151566.02205	4880923.23847	886786.085169	4287836.70687	0.71323474858944	-0.48755110253	0.323692697560768	0.644444444444444	0.893576132986711
Com_13_pos	a-Eleostearic acid	C18 H30 O2	278.2238	13.788	Not the top hit	Full match	11752544.9095	16753544.2549	13646636.0753	11333287.8158	11514102.7098	14886553.5787	20691322.261	14120973.5106	16757227.4072	4938937.62063	20216249.9214	22170475.456	16910991.3957	4461693.18403	11089685.6184	9092893.93	9206777.70115	18049155.72	18471616.6236	0.946680442876778	-0.079050576563	0.972901507498471	0.544444444444445	0.48716092392393
Com_1402_pos	4-Pyridoxate	C8 H9 N O4	183.05294	0.558	Full match	No results	6964.25659824	5195.21005736	8928.29278034	4883.71319957	9222.64883355	6858.15435468	7577.43239251	5577.36917301	5003.55308603	5248.47921467	6593.24880373	7557.95755279	7629.81399937	7634.64060896	4512.2335746	6038.96878904	7963.28179441	6595.75405259	7162.6418523	0.955010407758294	-0.0664116390799	0.542555279735274	0.588888888888889	0.15369957809605
Com_1404_pos	4-Phenyltoluene	C13 H12	168.09371	11.939	Full match	No results	46738.7543549	65913.1494282	66783.0376392	49342.4861076	64181.1125496	40152.5319358	96694.6217741	73350.5475797	74286.6472316	48698.8094736	87198.8900514	88413.901942	106059.849312	40353.864132	51124.9044546	48958.2036199	35450.6158523	90535.5046354	63245.6041699	0.921788685113629	-0.117492036077	0.773312067674016	0.455555555555556	0.125654873307223
Com_1405_pos	4-Oxotretinoin	C20 H26 O3	314.18752	11.734	Full match	No results	20820.5388865	29437.6536396	40982.8389012	26450.0943343	37336.8876244	19728.1432486	69648.5011409	58225.8287489	32814.1732793	14432.3530705	40510.9162194	65769.9806439	75080.3560817	27626.6296106	26980.2852477	34514.0977848	42198.6195753	44792.9906678	52061.3350314	0.76889435446474	-0.379142708352	0.124192491403264	0.711111111111111	0.948943202391253
Com_1407_pos	4-Nitroaniline	C6 H6 N2 O2	138.0428	1.094	Full match	No results	2364590.34	219073.599661	258643.018753	477562.276804	439620.651003	755180.153299	323811.52888	192792.549714	200440.875867	320631.773495	902757.656311	848035.951259	237623.949474	233603.044706	315318.336219	258890.202719	296467.106301	515949.246452	455822.468504	1.22946278270997	0.298028063513	0.968968626140113	0.433333333333333	1.42168312975646
Com_1414_pos	4-Methylene-L-glutamic acid	C6 H9 N O4	159.05304	1.474	Full match	Invalid mass	16097014.9784	41049.0756405	104619.617884	408033.739715	314323.605771	140001.73274	93435.689172	36028.7495084	41217.474336	61762.222873	2900285.89659	6332296.88643	44235.825247	52828.0812504	45476.8275019	103387.719001	220764.144312	2732256.29332	838931.428296	1.17582469259457	0.233672980261	0.366737717854471	0.633333333333333	3.77975447743758
Com_1420_pos	4-Indolecarbaldehyde	C9 H7 N O	145.05274	5.757	Partial match	Full match	3995956.20261	5525985.97117	3773612.42909	595478.327044	5080287.14092	4544139.22002	4736954.46169	5958205.55029	5221494.74488	5296061.51698	2776960.86852	3867448.31792	5836465.79526	4851098.04	4113763.38905	4745442.87299	2656053.31855	4052529.92607	3997344.28623	1.09101665370431	0.12567312369	0.955811618922045	0.644444444444444	0.665757611168318
Com_1428_pos	4-Hydroxyindole	C8 H7 N O	133.05271	6.275	Not the top hit	Full match	644822.053485	670947.621411	593425.564224	806944.976038	466271.121825	1130158.91218	1139015.21248	449214.771111	344744.760278	363579.394372	1218123.54513	1012760.61015	670146.861654	366360.331586	783655.746456	707613.519841	484696.689121	501996.560073	927317.961788	0.891428816514792	-0.165808496321	0.486501170499571	0.622222222222222	0.488389791124867
Com_1429_pos	4-Hydroxy-3-nitrosobenzamide	C7 H6 N2 O3	166.03774	5.273	Full match	No results	237560.41775	15823.2294687	19681.0711965	22984.330922	27194.7458925	29605.3723733	22626.5852373	17005.1559381	17917.2626608	26065.5574492	37281.3124188	34571.3503844	22950.6733758	21400.649389	18834.4110725	27809.5600791	16604.971339	28215.2709887	55224.2452708	1.49421318295573	0.579385995551	0.986738319442022	0.622222222222222	1.26588547723059
Com_1431_pos	4-Heptyloxyphenol	C13 H20 O2	208.14604	11.986	Full match	Invalid mass	118938.753293	159172.717689	244907.10475	271978.801365	235836.294705	188233.412015	221384.231495	107257.725402	389667.846946	306080.147341	119650.398023	299813.991097	239285.981375	184178.807661	237192.537824	215078.406738	583092.318277	182860.468998	575601.019646	0.765756451068355	-0.385042479116	0.352359543583932	0.577777777777778	0.619583287781145
Com_1434_pos	4-Fluoro IPV	C14 H20 F N O	474.3047	9.182	No results	Invalid mass	744359.249505	665811.97041	863063.371405	788684.494666	523078.352355	714060.96924	770046.558059	638215.335303	370477.383439	1191442.99945	714724.572596	633711.593586	539746.821994	722716.677617	827171.097142	336335.118518	615150.291554	586367.774979	468971.314717	1.20155049818185	0.26489728263	0.210187253029131	0.7	0.479391565863374
Com_1438_pos	4-Ethylbenzaldehyde	C9 H10 O	134.07307	15.428	Not the top hit	Full match	91539.5493549	220730.405578	212928.863326	433774.406252	163432.091402	140235.510563	145545.187645	95035.9788134	195192.316642	391920.440655	92640.2625558	355080.491388	200580.937516	231779.868136	314412.086533	153355.448903	622176.820982	168087.359506	317320.827454	0.766178686257435	-0.384247201804	0.317616387908416	0.644444444444444	0.971578717267957
Com_1440_pos	4-Deoxy-5-C-(3,5-di-sec-butyl-1-cyclopenten-1-yl)pentonic acid	C18 H32 O5	328.22473	15.527	Full match	Invalid mass	76874.3657094	36506.5117495	39220.5278048	44323.5209821	55476.9174884	35559.6978579	38437.2261744	57043.0226944	41151.0850321	56975.127874	87665.1868333	42922.4943499	46415.5972625	72099.143392	56667.3330417	36647.7732414	40784.0995257	40383.7146046	49518.5517857	0.916101533919286	-0.126420590054	0.545256915329113	0.588888888888889	0.200161212150291
Com_1442_pos	4-Amino-3-hydroxybenzoic acid	C7 H7 N O3	153.04256	1.723	Partial match	Full match	2152724.65063	539098.361686	765888.297844	1268777.69079	975880.41565	655389.132553	602739.633703	358852.140703	702707.17309	648689.785389	2386490.27675	1914110.04899	548579.626875	386793.503175	922403.074456	711408.691844	1084690.47973	1639658.63863	1246672.57534	0.71984240789935	-0.474246996982	0.249512979257817	0.666666666666667	1.09541136263905
Com_1444_pos	4-Amino-1-{(2xi)-5-O-[{[{(2R)-2-[(10Z,13Z,16Z)-10,13,16-docosatrienoyloxy]-3-[(11Z)-11-octadecenoyloxy]propoxy}(hydroxy)phosphoryl]oxy}(hydroxy)phosphoryl]-beta-D-threo-pentofuranosyl}-2(1H)-pyrimidinone	C52 H89 N3 O15 P2	1057.57532	6.79	Full match	No results	43430.3962538	28797.3057428	8678.39424602	17478.5406374	27972.9656513	49111.2089305	17185.1308032	13651.4738071	28433.3002092	35101.1450323	42938.7705268	36389.258104	45221.2213349	14554.9829489	33594.168853	156148.668421	18318.9642496	72522.1699326	184668.940072	0.401841655079902	-1.31530097267	0.0581444562971619	0.755555555555556	1.79466949048156
Com_1446_pos	4-Acetyl-6-tert-butyl-1,1-dimethyl indan	C17 H24 O	244.18217	11.921	Full match	No results	72170.1143024	82709.7770859	118946.998319	63439.1492293	61329.3740751	42054.1712319	159537.246573	129097.04328	77771.9114793	47163.093708	171482.75971	140155.664977	128970.686652	72589.8686302	52509.2698217	75560.1681182	66525.9477863	119363.606655	81771.2225807	0.845827150940825	-0.241565223455	0.351670210058005	0.633333333333333	0.481603948972564
Com_1447_pos	4-[(6E)-3-Hydroxy-8,10-dimethyl-2-(methylamino)-6-dodecen-1-yl]phenol	C21 H35 N O2	333.26774	10.614	No results	Full match	381189.947969	69488.2205732	576240.967502	732682.285346	80685.2730672	337773.271526	706374.693463	413600.432401	466297.60164	50780.2851591	1148538.85834	243866.991892	742593.730609	496855.414124	474318.169668	563584.118885	674349.795161	468332.218452	826081.799297	0.608954302389156	-0.71559412651	0.0512548633991492	0.766666666666667	1.95129178429746
Com_1448_pos	4',7-Dihydroxyflavanone	C15 H12 O4	256.07299	9.856	Partial match	Full match	86372.0279821	13426.5311705	44055.0522843	15033.6230123	15522.2292353	14491.1135417	44851.1760126	35956.125278	24812.3652716	15063.2108189	44712.0277814	17300.0599644	27598.8160101	26874.6156307	14150.8157964	24916.4399073	16091.6097725	77704.3328914	34276.6790544	0.982370099016893	-0.0256614456782	0.765467751424197	0.577777777777778	0.737111596357496
Com_1452_pos	4,5-Dihydroxy-3-(phosphonooxy)-1-cyclohexene-1-carboxylic acid	C7 H11 O8 P	254.01887	2.414	Full match	Invalid mass	2381693.95585	1514638.38876	1245465.79013	1457502.93538	2032465.93536	1525687.30562	1562168.2812	1456067.49165	781270.524777	1547457.95523	1527662.21096	1282151.2262	1298490.08734	1812160.72726	1203336.21807	1695839.48812	1521697.63926	1722565.56803	1539604.95232	1.02576310367683	0.0366975841489	0.986486871705818	0.511111111111111	0.15057656267368
Com_1453_pos	4,4'-Thiobis-2-butanone	C8 H14 O2 S	174.07122	6.728	Full match	No results	67353.9288249	12726.8496077	15173.5301917	25042.1159979	17943.5266663	19592.4133649	15557.74767	11066.3656567	14716.0918073	18156.8251605	65708.7876297	32699.3198088	13014.0201072	17284.5050085	13308.9613278	27114.6117976	32693.5891393	39561.150161	42174.7322781	0.689789385234574	-0.535772166708	0.127287855071174	0.7	1.23681191489149
Com_1454_pos	4,4'-Oxydianiline	C12 H12 N2 O	200.0948	1.105	Full match	Not the top hit	5048357.07114	569162.253433	1111687.03375	3228725.55556	1060807.9244	2223358.47733	1906331.32084	414889.413597	809722.531372	885064.488161	2975959.66095	1597061.1411	890153.771079	587363.429428	681430.561683	2336268.44845	2539498.6032	2630837.3306	2727391.31686	0.915497358212505	-0.127372371944	0.525605359990998	0.6	1.54396777597786
Com_1455_pos	4-(Heptyloxy)benzoic acid	C14 H20 O3	236.14077	12.101	Full match	No results	248062.561529	26741.7945462	21531.8833291	66007.0352445	37792.3276183	46656.0571815	31385.3710395	18065.7019974	37500.287776	32533.0781277	260566.236352	73315.8831174	21960.7073517	33769.7456248	29240.0152113	77355.5034852	37001.314922	105524.167428	155233.860019	0.641900998755464	-0.639577289157	0.213292718490889	0.677777777777778	1.73121549979069
Com_1457_pos	4-(Diphenylmethyl)-N-((6-methyl-2-pyridinyl)methylene)-1-piperazinamine	C24 H26 N4	370.21749	15.792	Full match	No results	181391.398537	114526.01819	133185.595633	181782.713969	194162.849248	134491.157179	137996.753248	86048.1637394	119139.853765	165374.193128	201487.393465	112788.160051	117593.604286	156932.043018	146645.549779	136363.081617	96568.8145229	104548.712415	95379.7808222	1.11553613119186	0.157737241908	0.352413147715559	0.633333333333333	0.418254202719544
Com_1458_pos	4-(2-Aminophenyl)-2,4-dioxobutanoic acid	C10 H9 N O4	207.05288	5.601	Full match	No results	652981.115023	54838.1209132	79713.7790333	145415.899749	148622.025773	115320.867553	66393.3216629	32366.4579741	44730.2825284	116967.011238	406156.657056	1044366.54049	46583.8606137	65395.2146916	50721.0219456	120314.444262	127445.436982	275784.480045	399999.888295	0.517041459399155	-0.951648126008	0.240608543563899	0.644444444444444	1.9011326178558
Com_1459_pos	3-Sulfino-L-alanine	C3 H7 N O4 S	153.00953	2.026	Full match	No results	95912.9534137	929956.904672	296891.046123	225235.024306	341704.219018	112792.132996	146096.627159	833346.270748	344851.902351	683957.808319	65067.860997	99091.5969097	547813.613278	919799.796931	554437.997299	237122.367155	451754.41618	189758.503435	147024.741908	1.12385289422251	0.168453207565	0.696841049170041	0.544444444444444	1.86625399954581
Com_145_pos	Tetrahydrocortisone	C21 H32 O5	364.22408	9.416	Full match	No results	19068.6946403	24116.464332	27127.4747993	40742.5882901	29538.8520194	32671.1427422	33789.2571385	13761.7823421	20533.0618833	21731.7528891	61372.4273077	23179.1969998	19686.9105697	33721.2942821	31750.5403915	37603.4393059	15700.418839	38405.2419749	30136.9131475	0.812100087400217	-0.300270551347	0.301231572487546	0.633333333333333	0.470845916237663
Com_1463_pos	3-O-Isobutyryl-beta-D-fructofuranosyl 3-O-dodecanoyl-4-O-(3-methylbutanoyl)-alpha-D-glucopyranoside	C33 H58 O14	678.38457	9.013	Full match	No results	8489.44097856	6376.71833054	2160.60486872	13452.2277646	9269.0248784	7167.19112211	8989.22175892	7798.48491512	2212.82305255	3538.70322769	6262.42778765	10553.158035	2912.70446717	2078.32005125	5442.29471751	7874.08891674	5365.44016448	11267.6135242	7348.4269222	1.05760176780395	0.0807964934558	0.925344728652277	0.555555555555556	0.757983782450331
Com_1464_pos	3-O-(alpha-L-olivosyl)oleandolide	C26 H44 O10	516.29094	6.622	Full match	No results	57929.3147607	10661.5649463	9914.00918807	18556.1549265	13960.3192842	13482.1232997	8288.46178608	8451.06043264	13476.9020143	19226.6996091	19215.0116095	10642.9832392	24805.364961	8857.95434971	16198.1337867	77013.1308188	13897.2586809	110090.365404	69545.483124	0.446952000986293	-1.16180818889	0.117562024193482	0.722222222222222	1.56542690079792
Com_1466_pos	3-Methylsulfolene	C5 H8 O2 S	132.02449	6.524	Full match	No results	246237.246354	256391.483271	163965.004454	147270.6705	206832.954168	199374.62624	203690.112985	227566.514313	214551.699705	197780.671296	221701.953593	265162.77473	215808.633506	238732.084672	246572.804855	276215.632546	157814.671767	218069.734526	277738.287303	0.876985714764599	-0.18937475211	0.116714631225909	0.766666666666667	0.39472816443335
Com_146_pos	tetrahydrocortisol	C21 H34 O5	366.23973	12.063	Full match	No results	22013.1937544	15028.5627687	14830.0016566	14044.4596914	21875.5263218	15984.1146054	13062.098346	13967.485124	27216.984256	15125.1449303	14622.61792	18516.5177835	17926.4895285	17157.1070738	12006.9863511	11127.0397959	15493.7744754	15966.9625259	25814.4296336	1.04844779624022	0.0682550293121	0.689847696155688	0.5	0.31070664995118
Com_1474_pos	3-Mercaptopropane-1,2-diol	C3 H8 O2 S	108.02419	0.552	Full match	Invalid mass	17271.3465699	15328.4298551	21051.0085822	12087.4969781	13232.1668215	30781.1591979	15179.1914361	12597.8053804	11114.8636429	12581.6348004	4336.35755926	5722.92008178	8430.56004373	14564.7659166	7987.25090101	14492.074604	8485.63258277	10052.1901711	31316.2983625	1.37684104252198	0.461362008708	0.0674792925841668	0.777777777777778	1.38012800569594
Com_1475_pos	3-Indolecarboxylic acid	C9 H7 N O2	161.04761	5.606	Full match	No results	753916.582407	63913.8615408	86658.8121123	159787.580968	156782.56413	122542.444276	83504.6155224	57170.284636	58273.1180831	118272.633468	434956.011674	940188.842041	66564.2274076	81665.1815989	73591.8987557	123789.761021	119821.643077	292799.41993	343967.236205	0.603363971114748	-0.728899543988	0.251274267971471	0.655555555555556	1.66705732241419
Com_1477_pos	3-Indoleacetonitrile	C10 H8 N2	156.06873	5.759	Partial match	Full match	139792.574838	184045.643655	99622.1467036	132042.366652	131895.163855	109905.804486	136359.663512	150977.77435	127542.709507	163696.312032	108364.426234	107812.44967	116245.647988	157927.222717	114228.265337	161848.978053	69411.3474857	119637.730476	113505.876266	1.15838452681006	0.212114236778	0.13232329400906	0.711111111111111	0.409134610441747
Com_1478_pos	3-hydroxytetradecanoylcarnitine	C21 H41 N O5	387.29754	12.15	Full match	No results	1566716.75905	2980000.25209	2825696.90429	1971523.60993	1774843.1184	872440.322782	2247332.38831	2902851.24931	3161581.95574	933741.431978	2532873.68975	3061620.17426	1953561.04151	3025631.12195	2814690.2027	1066668.47962	1042731.37724	2129885.56731	1749627.44689	0.986363731936	-0.0198083412922	0.87385518353217	0.511111111111111	0.284456763645848
Com_1479_pos	3-hydroxyoctanoylcarnitine	C15 H29 N O5	303.2038	8.515	Full match	No results	64155.3539952	209917.336748	160294.822916	127343.416413	147076.311137	125755.522799	177081.16698	282465.922962	223426.855028	83055.2758944	219337.291753	197783.412994	213644.739433	171599.898011	214438.978459	94887.8899326	81977.1129632	136009.064473	61362.0117705	1.03556646277386	0.0504201488623	0.849592613329658	0.488888888888889	0.562007255923179
Com_147_pos	Testosterone propionate	C22 H32 O3	344.23412	12.579	No match	Full match	363486.099858	332107.697196	415347.585917	272914.492071	448356.781941	298420.318649	662145.398429	351536.606063	416173.219377	155136.157228	644978.86916	495918.128646	333991.667647	253556.089265	159046.43241	127163.240653	248403.708408	319438.452533	442577.511185	1.10544793635267	0.144631079668	0.472247472121514	0.6	0.832604474553058
Com_1481_pos	3-hydroxyhexadecanoylcarnitine	C23 H45 N O5	415.32869	12.813	Full match	No results	1501103.50918	2855901.0833	2971126.89636	1970752.87081	2447081.58659	1680471.11788	2525560.22602	3273998.42556	3192118.03921	1444592.20479	3093686.93787	2648626.88523	1680625.71255	2775214.27958	2995911.52849	1449581.97629	1005867.98486	1938989.11015	1028360.65515	1.15360106456065	0.206144401033	0.321345368118915	0.611111111111111	0.474990303551768
Com_1482_pos	3-hydroxydodecanoylcarnitine	C19 H37 N O5	359.26626	11.284	Full match	No results	544887.038807	1718464.66454	1429766.39273	763419.680694	956551.447678	630359.107311	1416290.24722	1805917.43689	1436454.10128	422278.201126	1475630.1321	1312504.83326	826611.273297	1296251.00111	1508188.14204	518435.447372	514380.313409	852992.843265	502037.700109	1.13681315606108	0.184995155747	0.63384024769663	0.588888888888889	0.425115425317416
Com_1483_pos	3-Hydroxy-cis-5-tetradecenoylcarnitine	C21 H39 N O5	385.28187	11.84	Full match	No results	575996.264839	1396238.72859	1223890.60469	814975.925322	709059.088593	726973.563461	891674.089545	1265817.14272	1428547.97699	362469.254967	1593418.85473	1345484.52805	730618.992049	1279403.86226	1338296.36991	589135.735034	420135.787711	963235.095121	573774.560168	0.957273419644967	-0.0629970439202	0.885842122080742	0.533333333333333	0.236838192665037
Com_1485_pos	3-Hydroxy-3-[(3-methylbutanoyl)oxy]-4-(trimethylammonio)butanoate	C12 H23 N O5	261.15703	7.309	Full match	No results	172499.433605	16213.0238852	34864.3494739	43563.8082175	69199.8349407	48410.4990139	23093.5302128	13400.7860317	19637.8174684	33340.8486211	96030.1957892	148602.31708	18290.209511	33001.3360649	18316.5947512	54134.9749321	64014.3590427	116305.87922	88136.9327501	0.670194027221498	-0.577349265606	0.200493892098578	0.666666666666667	1.55190357454351
Com_1487_pos	3-dehydro-6-deoxoteasterone	C28 H48 O3	432.36092	12.306	Full match	No results	69899.2599878	8153.76266305	62328.4960084	82955.0843954	9621.56664078	45436.6242681	69888.6434238	29331.2935422	39228.520652	9123.07806532	91325.4574347	25517.9486365	75289.5895692	51778.540623	33841.6335629	69374.5711042	67687.1102711	56612.6718171	97522.6641191	0.673819440346388	-0.569566042672	0.0796367567322631	0.688888888888889	1.62868101272835
Com_1488_pos	3-Aminosalicylic acid	C7 H7 N O3	153.04014	1.996	No results	Invalid mass	407573.674752	912831.700937	515693.104507	395392.012085	511330.447414	427430.517153	517774.811309	359314.07056	670508.418567	548742.40816	489228.395572	236157.780759	520858.510871	465132.353973	362653.153545	494508.448254	373313.682378	281292.75129	481671.531695	1.27939721448918	0.355464247336	0.0763393971503981	0.722222222222222	0.629957377208567
Com_1489_pos	3-Amino-6-chloropyridazine	C4 H4 Cl N3	129.00948	0.885	Full match	Invalid mass	881787.961264	581456.758215	609318.105214	876167.803175	591191.999827	922139.277287	692037.755841	503373.153727	493750.495638	764172.253331	873748.038338	813971.762714	485646.930429	605420.306471	643939.865093	837458.378907	899430.469235	457529.091107	875302.60192	0.958630171540893	-0.0609537474118	0.750048234284846	0.511111111111111	0.332726555885901
Com_148_pos	Testosterone isocaproate	C25 H38 O3	386.28113	14.387	Full match	Full match	103327.492878	157244.090967	170137.640847	143403.629553	141921.409367	121316.810654	163609.397026	201534.573199	262273.736526	223368.068583	76090.6286548	158487.341973	160269.559711	200619.830686	200115.316666	131863.126529	315145.399071	140963.898158	184194.38827	0.969110929139906	-0.0452662819195	0.980928174582797	0.5	0.51452635311927
Com_1492_pos	3-Allylcyclohexene	C9 H14	122.10943	9.612	Full match	Invalid mass	76603.6247498	70394.3601516	145800.919839	82253.5033511	87164.1368835	91321.5347592	93332.5666471	55643.4936476	118976.569958	137594.861817	81443.2987723	171748.426601	122727.484665	93169.1029021	113254.377629	112488.44145	213055.133712	69295.7266053	293052.020413	0.679541726925556	-0.557365953195	0.098091735107448	0.688888888888889	0.904762727097007
Com_1493_pos	3'-Adenosine monophosphate (3'-AMP)	C10 H14 N5 O7 P	347.06229	4.821	Not the top hit	Full match	436590.226032	340610.842031	1147291.96628	835146.073824	3051342.98347	1206010.54097	1526321.19138	1649070.06193	4133716.87017	951806.419238	1951360.56029	1608334.33595	1567420.96428	3453778.30727	3688291.03324	2127906.97717	1850261.08234	797512.916346	1273969.42429	0.750599915690591	-0.41388396671	0.142459020558347	0.711111111111111	1.70787374295624
Com_1496_pos	3386	C25 H30 F N O6	459.2035	11.881	Full match	No results	58740.4769934	84474.5594984	151073.157716	65385.2497702	87255.4580634	101479.453176	101070.766042	63212.7038472	59666.6855442	186733.725088	51636.6266645	87411.4870047	72740.0809223	53494.3645871	63719.8574467	54900.9813462	88846.2419804	76922.9273473	56829.7572074	1.42321468077989	0.509153297519	0.0574928848304521	0.744444444444444	0.789110847672213
Com_1498_pos	3-[2-(3-Hydroxyphenyl)ethyl]-5-methoxyphenol	C15 H16 O3	244.1094	11.757	Not the top hit	Full match	21670.70374	31496.9839276	18515.8171703	13938.073011	64784.6141675	37803.8514869	19919.2501947	60127.7590315	13772.7864059	58722.2276538	18286.3610876	18791.3345947	25530.2924678	46558.4025156	21700.1405918	18646.1776981	35260.1129683	18399.2460291	21967.3911728	1.36216397294852	0.445900380825	0.375881193889248	0.577777777777778	0.675225142038647
Com_149_pos	Testosterone	C19 H28 O2	288.20821	12.213	Full match	Full match	23942.025415	40897.7432881	26409.2399712	26959.6895349	29551.7580795	23430.0011185	24944.6253607	52900.4512701	27368.3511038	23517.7659425	36624.1293831	36849.1730703	24922.1702746	36637.7197572	60296.2469458	30143.1984031	21992.1873894	24792.0999115	27670.9883717	0.899981208217354	-0.152033216884	0.477370096008578	0.611111111111111	0.531032715529042
Com_1500_pos	3-[(4E,7E,10E,13E,16E,19E)-4,7,10,13,16,19-Docosahexaenoyloxy]-4-(trimethylammonio)butanoate	C29 H45 N O4	471.33407	13.047	Full match	No results	159098.438014	236924.866597	188831.710734	287330.031791	272990.419821	246278.198901	197379.433937	287352.906792	104683.522272	118392.459841	199843.735187	298659.657643	138960.377392	152950.632214	170456.290811	125546.101287	134639.211658	224063.439186	264307.31557	1.10524523951072	0.144366520359	0.568214397691279	0.577777777777778	0.428502282765408
Com_1501_pos	3-[(3-Hydroxyundecanoyl)oxy]-4-(trimethylammonio)butanoate	C18 H35 N O5	345.25061	10.676	Full match	No results	188842.912623	13793.0119503	177603.00013	259264.31412	11340.0063162	83928.0371282	80174.7917063	107067.859044	175288.823758	8384.68893443	244708.098801	35010.7232074	160736.650015	95981.0083431	74924.5592866	119099.901617	213083.738632	85476.0651074	179918.03533	0.823134072066026	-0.280800658953	0.230616827475898	0.6	1.60488201799179
Com_1502_pos	3-[(3-Hydroxytridecanoyl)oxy]-4-(trimethylammonio)butanoate	C20 H39 N O5	373.2818	11.617	Full match	No results	1162234.90716	66476.5643467	1115500.09522	1732653.89237	79948.0255956	538919.400386	1105280.54486	695665.593126	1324941.00668	50841.0891707	1716634.53326	199370.126433	1197283.61574	682792.282809	736651.702195	1061628.21856	1595073.4036	705971.123727	1698621.6608	0.738502742680768	-0.437324815949	0.175204318097699	0.633333333333333	1.86966590752753
Com_1503_pos	3-[(3-Hydroxypentadecanoyl)oxy]-4-(trimethylammonio)butanoate	C22 H43 N O5	401.31318	12.344	Full match	No results	284881.097248	15223.1084162	185139.562706	314380.914949	13327.2236644	121010.691322	183596.523106	76444.9528703	160908.77921	10575.2405752	246209.094522	31509.8556189	205684.745973	121219.966406	89426.5281137	192844.092406	301719.766182	97267.904651	240479.194491	0.80514319037662	-0.312682713305	0.242581855635405	0.633333333333333	1.66520885052337
Com_1504_pos	3-[(3-Hydroxydecanoyl)oxy]-4-(trimethylammonio)butanoate	C17 H33 N O5	331.23484	10.26	Full match	No results	119277.35446	204746.253619	276787.583338	122478.709782	98408.2413697	100465.575291	127717.301481	203983.490554	197137.91458	79222.1671055	126491.342739	197024.206375	117040.23958	161753.461813	160535.690115	69721.0206767	84176.0614953	106490.108716	96153.2402413	1.23031993018412	0.299033520177	0.299571205750016	0.655555555555556	0.469689842442185
Com_1505_pos	3-[(12-Hydroxyoctadecanoyl)oxy]-4-(trimethylammonio)butanoate	C25 H49 N O5	443.36014	13.37	Full match	No results	174379.827372	194861.76499	309580.144453	295595.020404	150010.860131	216784.98276	254769.001603	200662.896902	184079.606856	220372.425659	403067.360186	348921.381113	231178.69623	247231.99645	185740.757604	195990.786993	168244.001504	312075.478476	186081.883073	0.869413543895859	-0.201885524508	0.361601084108103	0.611111111111111	0.310077355124904
Com_1506_pos	3,9,15-Tribenzyl-6,12,18-triisopropyl-4,10,16-trimethyl-1,7,13-trioxa-4,10,16-triazacyclooctadecane-2,5,8,11,14,17-hexone	C45 H57 N3 O9	783.41226	8.452	Full match	No results	17590.5178613	10128.7436722	3740.6832826	12344.5129677	20559.0057879	42885.2765306	6934.0046905	12577.370449	16736.7256505	11416.7330936	11297.5109651	14688.5078886	15235.4721177	13122.4469355	25620.2924688	21326.808849	15077.94248	21429.4839522	18830.2409766	0.890144722407419	-0.167888182038	0.245874072824132	0.688888888888889	0.73433598499621
Com_1507_pos	3,6-Bis-O-(3-methylbutanoyl)-beta-D-fructofuranosyl 3-O-(2-methylbutanoyl)-4-O-(3-methylbutanoyl)-alpha-D-glucopyranoside	C32 H54 O15	678.34545	8.017	Full match	No results	4999.94295298	3764.21750309	3230.09246514	7338.57802135	2606.24771789	4957.24568036	5848.95346749	3012.55194766	2900.95039547	2560.13664071	10072.8544504	1564.30004552	3270.75779335	5734.45743149	1808.10611984	1983.20306653	1307.22742817	3810.72233511	1930.80073995	1.1783406111829	0.236756624937	0.219304763537677	0.677777777777778	1.27822935294487
Com_1508_pos	3,5-di-tert-butylbenzoquinone	C14 H20 O2	220.14595	12.123	Full match	Invalid mass	41962.6523002	64158.1599704	72254.4932229	110124.500297	74567.0694725	35157.2153752	66981.6907262	38300.7152939	235181.058234	91373.0194053	37227.5456375	84392.8470349	88571.7148456	82966.9160866	96759.6792165	67855.9540033	247328.700147	81036.7647559	275014.047928	0.70400186724094	-0.506348839525	0.247845344795618	0.688888888888889	1.01158915613255
Com_1509_pos	3,5-Dihydroxyphenyl dihydrogen phosphate	C6 H7 O6 P	205.99783	2.388	Full match	Invalid mass	3449042.98284	10427556.8812	5233659.30154	6573379.85624	7650251.98274	6033132.02782	5168558.08031	7224060.12704	5090923.7894	7036945.33087	7380765.34319	6549235.40359	6141580.45976	6886017.97377	7335655.33744	8161049.0903	7245012.13145	4697944.67735	5881911.21775	0.953874410759088	-0.0681287646128	0.500389647200308	0.6	0.547974462342765
Com_150_pos	Terpestacin	C25 H38 O4	402.27367	14.856	No results	Invalid mass	2804923.53677	1392951.82218	2501080.87681	2327245.51202	2115159.00729	1651566.81922	1072526.69717	1787959.64841	1743546.55149	1870644.22873	2372184.75074	1147302.90778	987047.210416	1708887.85208	1482470.43442	1192514.31354	2758724.12609	1973122.77646	1608379.70133	1.13855038123369	0.187198132623	0.326653781670378	0.644444444444444	0.688938601369624
Com_1510_pos	3,4-dihydroxyphenylpyruvic acid	C9 H8 O5	196.03699	1.66	Full match	Invalid mass	663509.98953	313486.491448	417104.472832	505765.400811	443286.057304	317929.73339	361094.513411	256425.038627	368837.07473	367301.543623	451539.882839	526427.478271	425021.563235	336784.515315	434111.624964	317680.254131	356307.922465	519954.519345	461221.304925	0.94364585627816	-0.0836825671349	0.469444018529706	0.622222222222222	0.364523803120552
Com_1512_pos	3,4-Dihydrocadalene	C15 H20	200.15639	13.968	Full match	Invalid mass	468033.133049	378099.147121	402836.859246	410599.819022	507459.345961	620149.538875	772978.592816	321315.466603	331218.651931	316829.242229	580476.252733	344249.304961	335014.302703	154808.982174	464735.228943	338111.30198	461509.414239	512578.228453	675510.020737	1.05419579974508	0.0761428490308	0.633939870221906	0.511111111111111	0.702625628295464
Com_1513_pos	3,4-Diaminopyridine	C5 H7 N3	109.06387	0.919	Full match	No results	348541.010989	291695.06568	281233.816562	315917.960472	436336.850208	391208.543918	268095.924581	242663.431619	195716.658024	329707.297733	278638.610365	533777.11539	323049.831835	341460.947765	374830.562761	381764.802654	339401.160153	435955.243375	251167.211692	0.856124528262475	-0.224107434663	0.1563450851845	0.666666666666667	0.457642491944403
Com_1515_pos	3,3',3'',3'''-[3,8,13,17-Tetrakis(carboxymethyl)-8,13-dimethyl-7,8,12,13,14,15,20,24-octahydroporphyrin-2,7,12,18-tetrayl]tetrapropanoic acid	C42 H50 N4 O16	866.32366	13.11	Full match	No results	17198.5530653	59339.8749759	20174.3225054	11172.201428	10949.4338395	11862.2891688	13013.4237337	9891.82525359	9262.03047549	12767.1577805	13845.6576925	67127.5207426	12097.8574107	80962.2033371	37362.4923762	13855.1954208	41190.3328638	34460.5873989	13620.2500445	0.502565645997443	-0.992616038955	0.0538239039322128	0.811111111111111	2.19057516864405
Com_1516_pos	3, 5-Tetradecadiencarnitine	C21 H37 N O4	367.2713	12.212	Full match	No results	60074.273675	484021.014674	463513.605285	206905.213278	209134.706125	203575.500293	270428.050967	326474.948051	460470.467502	82932.5992773	193587.867756	305441.636845	214641.826306	378597.687855	303772.456534	122130.469685	65175.4971814	218360.420028	196605.167839	1.24644002405265	0.317813465193	0.633612269500957	0.6	0.55819836217404
Com_1519_pos	3-(Sulfooxy)-L-tyrosine	C9 H11 N O7 S	277.02492	2.162	Full match	No results	251869.680462	286801.411212	224360.611303	269879.869399	304462.940687	213417.58629	233022.371724	259202.343371	166805.985405	207339.982306	406115.034095	498409.991265	195430.423551	181009.749757	246714.959348	260791.483167	170339.628456	229761.438088	214622.340444	0.905230936456351	-0.143642205036	0.72031567470768	0.533333333333333	0.179598227702575
Com_1520_pos	3-(phosphoacetamido)-L-alanine	C5 H11 N2 O7 P	242.03033	1.188	Full match	No results	10440.3791836	18122.5878676	18568.1034265	21057.708433	39929.7561574	22915.2192909	19692.3489032	18104.1916505	23802.9495162	19342.7920839	20779.5698638	28607.1208496	15406.9323716	19875.6748021	24142.3206328	18472.6788289	16353.6580086	15695.2870289	13285.1040246	1.10520368679348	0.144312279885	0.568905188914867	0.588888888888889	0.254009533328337
Com_1522_pos	3-(imidazol-4-yl)-2-oxopropyl dihydrogen phosphate	C6 H9 N2 O5 P	220.02584	5.799	Full match	Invalid mass	207155.184012	42704.7077384	57454.5959111	116132.22946	96933.4224573	70609.862115	79110.1343552	50118.1161978	45607.2618374	84291.7805905	121580.257173	74995.1019444	30957.6321378	42362.7949767	37184.282449	57434.7273073	52680.2551882	67685.5145982	93598.5734393	1.3226156542947	0.403393882326	0.25424571412262	0.655555555555556	1.56253056034191
Com_1523_pos	3-(all-trans-nonaprenyl)benzene-1,2-diol	C51 H78 O2	722.60326	8.203	Full match	No results	7249.53798612	7287.28808153	1745.50004465	5775.75794486	2399.91135769	4494.3893653	2573.54789721	5994.74858396	3184.8210331	3261.67452252	3893.07270029	7753.03223323	5647.77055375	2100.69874209	6206.92745812	15349.4654294	3412.55433079	4201.85310066	8163.78572028	0.697532960965431	-0.519666703755	0.224636596117728	0.666666666666667	0.824281342119882
Com_1524_pos	3-(4-methylpent-3-en-1-yl)pent-2-enedioyl-CoA	C32 H50 N7 O19 P3 S	961.20861	8.406	Full match	No results	9308.60687261	3137.87312775	3736.49539392	4735.4727288	16468.3810656	10961.2002095	12711.8117479	12504.6538197	14614.8124949	10566.9638578	10532.842308	5371.66327981	15174.6075622	12612.1885467	6776.57660388	32447.6862618	9344.01565496	31302.6095838	23114.9182806	0.605899893643251	-0.722848642566	0.12836145031727	0.666666666666667	1.2504506200446
Com_1525_pos	3-(1-Methyl-7-oxo-3-propyl-4,7-dihydro-1H-pyrazolo[4,3-d]pyrimidin-5-yl)-4-propoxybenzenesulfonamide	C18 H23 N5 O4 S	405.14528	11.934	Full match	No results	52926.6426249	76473.9759532	72515.3621766	43821.6893603	62961.2213673	21807.5565791	113765.639167	83337.7574507	53351.7059769	22337.8613134	67344.5853744	55227.2258758	43013.9475806	20574.6757196	28544.9190963	20555.5448577	24971.5354124	40506.4921006	42369.3516181	1.58250181113171	0.662207150781	0.0744258972707376	0.766666666666667	1.35576977268547
Com_1529_pos	2-tert-Butyl-4-methoxyphenol	C11 H16 O2	180.11487	9.939	Full match	No results	97377.9376068	44705.7747837	68582.6358809	86762.3935025	56219.5187511	75619.1069779	62138.2228416	53154.4190475	86700.3133887	72552.2662139	441123.738076	192175.878917	68133.8383471	80711.6397462	71411.9907151	62827.5119563	122001.886496	82053.3398359	193341.556845	0.482143634616384	-1.0524650935	0.0445697440049	0.744444444444444	1.38089050539512
Com_1531_pos	2-Quinolinecarboxylic acid	C10 H7 N O2	173.04741	9.106	Full match	No results	7632516.44689	180301.68582	348259.87624	860462.268367	871361.973441	456136.140878	589738.915167	115011.960423	234162.776205	204307.430419	243385.741059	991011.260368	148211.969654	156365.796013	83826.0488191	474559.788169	183540.073333	552576.678537	165160.184824	3.4492443270713	1.78628032566	0.184731373673121	0.666666666666667	3.23030142582118
Com_1535_pos	2-phosphinomethylmalic acid	C5 H9 O7 P	212.00838	2.557	Full match	No results	426283.059017	386070.301979	221304.001782	304417.933677	286862.063938	292890.465375	345238.623532	266722.223218	205572.1627	205592.765713	312833.607513	469052.580019	272770.649721	241330.487587	305198.823611	259122.061105	407808.154003	389234.065983	305459.369336	0.893360836676135	-0.162685084002	0.29129536887018	0.655555555555556	0.313323973934453
Com_1536_pos	2-Phenylethyl D-glucopyranoside	C14 H20 O6	284.12532	12.561	Full match	No results	75251.9570406	42160.5565012	149229.837386	300152.085426	32126.5847504	141011.059863	196793.004427	75784.3838848	39505.7393543	28861.9646428	192899.309227	58235.5288182	196255.026733	113132.548043	82489.3546442	131680.129592	101962.175068	249268.416204	162778.195805	0.754860665416576	-0.405717723117	0.126618505661608	0.677777777777778	1.26336921939068
Com_1537_pos	2-Phenyl-4-pentenal	C11 H12 O	160.08878	0.589	Full match	No results	9266.19419515	4481.24861751	12566.9163617	13861.9822981	11146.2384739	4850.03102399	12577.5494836	7757.13460267	9119.53444469	10013.5564974	12503.2944946	14754.6344832	7946.13838865	7833.58096144	9471.41723671	10316.2768758	8774.84811025	13827.9015866	7725.47987439	0.924026266948554	-0.113994231712	0.466470277497632	0.466666666666667	0.314269179714225
Com_153_pos	Temozolomide	C6 H6 N6 O2	194.05521	0.952	Full match	No results	43057.5884911	24593.4743581	26726.1043106	32253.6481648	23703.2435611	20749.6305594	25151.964523	17768.0457115	20585.2589611	41144.0443285	41304.8926956	33711.4538662	37375.8163963	28511.496947	30507.5555467	30395.6393722	26084.1834332	30792.0604088	30252.6494787	0.858875041478082	-0.219479847288	0.0999824463391134	0.733333333333333	0.471642591195521
Com_1540_pos	2-Oleoylglycerol	C21 H40 O4	356.29147	15.397	Full match	Invalid mass	81634.962351	69522.5400805	85465.4704385	72768.0127101	65494.7453326	64390.0126303	48593.3463303	68721.948426	90605.7554558	78694.6880804	85047.1543282	67755.9199742	106254.436232	89606.8859072	91693.6464919	54063.0313821	83669.6819126	57569.5988953	46858.4055184	0.95719322504414	-0.0631179092832	0.82941145157778	0.555555555555556	0.230353069685892
Com_1541_pos	2-Naphthylamine	C10 H9 N	143.07348	5.757	Full match	Full match	2892104.34028	4177528.80661	2818210.46764	2839116.03881	3803317.95628	3341171.97373	3429576.59798	4585020.34068	3854296.9176	3805094.08928	1929507.37655	2911974.36315	4193526.06491	3711187.8158	3160000.74495	3670988.74155	1948088.7571	3005678.18188	3031566.49679	1.16066656704335	0.214953578437	0.134684088846499	0.655555555555556	0.450413564037301
Com_1542_pos	2N346IQC0M	C8 H16 O2 S	176.0867	8.918	Full match	No results	44807.2939904	4642.61744199	8184.4525374	4048.29527292	10349.4609963	14615.8053558	5585.33762568	4517.08085703	8208.91064561	5424.71867893	39266.0143951	26144.7814477	5700.01902157	5333.82533901	8268.52325684	16972.9526937	9940.77131624	24943.1301275	10246.6331936	0.676664230701604	-0.563487966948	0.161937297413694	0.722222222222222	1.4332297332352
Com_1543_pos	2-Methylthiazolidine	C4 H9 N S	103.0455	1.176	Full match	Invalid mass	1254808.77909	1030641.5111	991647.164315	1156032.49189	1205862.74252	1416762.22898	1244753.97799	1397904.22333	1135282.21571	1256588.27233	1310999.78492	1234461.71809	1636311.94893	1615953.27575	1331702.445	1405964.27282	1127818.47898	1549261.70774	1665187.13917	0.844971415204202	-0.243025558038	0.0124495768357438	0.8	0.480372105709187
Com_1544_pos	2-Methylnaphthalene	C11 H10	142.07815	13.972	Full match	No results	378866.197581	526098.573313	331555.160142	317077.249065	377798.246366	455227.178592	775987.092339	315846.432049	363501.803167	300420.491946	499228.500574	441982.513684	310643.33483	279595.228462	369863.889607	380159.907556	362494.86858	403676.440163	692742.758097	0.996725777839764	-0.00473145422338	0.921074019981935	0.533333333333333	0.264445544284285
Com_1545_pos	2-methylbutyrylcarnitine	C12 H23 N O4	245.16236	6.171	Full match	Invalid mass	3780100.51628	4540725.5053	6677015.07425	6587066.83453	3008564.61823	2705310.73891	7175608.61018	12880888.1374	3216829.25619	3301813.97231	4580826.35959	3646610.06063	13969718.6522	6180472.39215	7721067.73407	2617119.73594	4035946.46525	4716916.06588	3283693.34625	0.955354994486207	-0.065891179938	0.863120601000753	0.544444444444444	0.585334177965022
Com_1548_pos	2-Methoxynaphthalene	C11 H10 O	158.07301	13.972	Full match	Invalid mass	756958.688809	875097.582332	621180.465788	671852.436597	893762.893449	976564.307731	1279567.17672	562546.209112	672658.097027	701896.107554	837233.053387	822945.983649	568185.46896	439935.147786	776111.420013	658477.291239	646523.766329	782312.526503	966916.581697	1.10959742241318	0.150036341408	0.383363557826972	0.411111111111111	0.471050627715522
Com_1549_pos	2-Methoxy-5-nitrophenol	C7 H7 N O4	169.03734	2.849	Full match	No results	877612.083285	23980.0574325	58366.3578666	62224.460061	73499.989991	55179.7326423	29113.551613	33857.3233906	17611.0792989	28417.129712	484707.682647	292789.986147	23954.3656325	33984.3318125	27703.3512883	48115.3589394	31082.2553065	139522.122246	82418.3636994	0.973887479008607	-0.038172999021	0.52605998562438	0.588888888888889	2.05858361047903
Com_154_pos	telmesteine	C7 H11 N O4 S	205.04066	1.674	Full match	No results	4924992.55147	4836762.61308	3296206.52348	5659730.67256	5052888.53995	6295464.39642	4204293.19388	4856543.61243	7831871.0541	6778867.51387	9562209.39022	7100009.24997	7302565.64644	3739595.15	9634838.22657	8570834.0072	4539949.04467	5203494.40422	3942313.99102	0.811531202044694	-0.301281529788	0.252465558875169	0.644444444444444	0.525443046209151
Com_1552_pos	2-Keto-glutaramic acid	C5 H7 N O4	145.03752	2.349	Full match	No results	71462009.8846	152275.803249	886516.444418	2323547.16336	1061964.74043	459006.60906	332249.241791	134466.845102	363912.282837	210546.669198	3068853.18852	523809.012393	122885.381333	171951.305982	144350.562584	573929.746916	506356.910873	1734259.86927	1080563.66991	8.7861991495235	3.13523920018	0.641400877406357	0.511111111111111	4.22177495052499
Com_1553_pos	2K4430S3XP	C9 H17 N O	155.13078	0.552	Full match	No results	7407.96527963	5467.11088383	10437.2304023	4931.65449565	11142.9973338	8022.55794902	6308.5798409	5743.12582544	3974.41852493	6396.79242892	6232.20607808	2296.87695254	6697.25033694	6061.71977029	5394.69261089	6682.65369176	6822.39718138	4952.09560903	7478.7143609	1.19442900028752	0.256321099104	0.27723347131153	0.588888888888889	0.524449644685116
Com_1554_pos	2-Isobutoxynaphthalene	C14 H16 O	200.11983	13.977	Full match	Invalid mass	1647028.58924	1979805.68958	1254207.17428	1383099.22748	1859808.8544	1998149.54104	2289586.34756	1297140.00042	1378549.42974	1226109.06123	1647458.14919	1540150.38171	1212390.37544	843793.785257	1251878.20695	1608795.99325	1264616.63145	1401510.36859	1667135.67614	1.18045141946763	0.23933866983	0.13086898170299	0.666666666666667	0.628260485805586
Com_1555_pos	2-Hydroxypropyl stearate	C21 H42 O3	342.31241	15.662	Full match	No results	964535.698668	1098516.59053	1405188.60979	1181517.96434	1258135.77543	1246765.59095	852697.363513	772393.699289	819699.340223	2461524.79576	1142357.18163	886197.984682	956072.180568	1875642.63539	1824841.53759	895024.638467	1206886.21534	830270.343348	619302.794382	1.06039921901362	0.0846075127701	0.705722749939821	0.555555555555556	0.363645304037357
Com_1558_pos	2-Hydroxy-4-oxohenicosyl acetate	C23 H44 O4	384.323	15.642	Full match	No results	155803.867314	96175.1065811	284026.026724	131023.541305	180778.510721	155219.591548	93701.2025713	117749.921204	158046.05197	234665.409849	211911.010409	175461.273363	226048.41659	363255.772975	146838.137403	90582.0163639	170192.22871	150215.745404	81104.586104	0.895309532874339	-0.159541547326	0.691742499683626	0.533333333333333	0.388004100278312
Com_1560_pos	2-Hydroxy-4,5',8a'-trimethyl-1'-oxo-4-vinyloctahydro-1'H-spiro[cyclopentane-1,2'-naphthalene]-5'-carboxylic acid	C20 H30 O4	334.21347	11.934	Partial match	Full match	3034347.07172	4309777.85078	4988171.38086	3697826.29246	4706669.67881	1362111.54042	7227070.47971	5371569.87558	3575817.26867	790071.516844	7379396.34947	5276378.67037	5836895.67652	2043095.63994	1503219.99542	2059977.39815	2786162.42807	4634970.78047	4541851.12274	0.97490822183685	-0.0366616853924	0.844549782601844	0.522222222222222	0.366701679865034
Com_1562_pos	2H-Pyrazino(1',2':1,5)pyrrolo(2,3-b)indole-1,4(3H,5aH)-dione, 10b-(1,1-dimethyl-2-propenyl)-6,10b,11,11a-tetrahydro-3-(1H-imidazol-4-ylmethylene)-	C22 H23 N5 O2	389.18683	11.275	Full match	No results	12995.6644426	6518.90503905	5543.9367106	11196.910759	10810.7572741	14659.0825519	8612.40799589	4120.17584408	6398.60720482	7172.18281169	10100.5488906	10466.0330515	4528.33630688	4550.11912769	4694.60058858	18663.3817002	14036.3448148	9291.578889	10596.4678717	0.911401437582845	-0.133841448715	0.813329015462594	0.511111111111111	0.726474654902277
Com_1567_pos	2-Hexenoylcarnitine	C13 H23 N O4	257.16234	7.035	Full match	No results	8233.44549153	23668.9168108	16837.3875624	9372.61691877	7236.49249977	8962.97043095	15410.4995382	18991.6805414	20533.0433564	6157.3210483	11706.3069814	20107.8571335	13473.6304531	23731.9699938	18636.3454373	8605.77347382	8107.79690229	17281.1914795	9020.71579659	0.932597047063242	-0.100674233292	0.619939757086537	0.566666666666667	0.670333853917965
Com_156_pos	TBHQ	C10 H14 O2	166.0992	13.984	Full match	No results	405897.817036	474761.525644	324485.375185	415334.037136	556150.829737	464640.512265	723976.292019	431244.159075	312900.192381	354797.263203	379614.123936	479065.229621	338848.568929	233501.215089	398738.067673	408318.478791	317612.832205	430868.027165	684470.04948	1.09445087283944	0.130207197003	0.444249358465624	0.611111111111111	0.451898402008693
Com_1577_pos	2-arachidonyl glyceryl ether	C23 H40 O3	364.29695	15.205	Full match	No results	73970.3614129	46072.5707984	73179.4174594	56675.7786858	69331.4571322	60367.5127177	66715.7987073	31869.3315732	45781.4315901	57250.160003	83778.4025757	59900.0492895	71607.9023343	85121.7269275	66179.6033042	47255.8539794	77072.1087191	65285.8870101	42291.391219	0.8740160758933	-0.194268279237	0.248438421681387	0.655555555555556	0.373813954015763
Com_1578_pos	2-arachidonoylglycerol	C23 H38 O4	378.27601	14.613	Full match	No results	4220956.93598	2627661.6476	3153854.78998	2573625.11053	3673776.21744	1913671.94373	2755747.73808	1799476.92672	2623040.4586	2696697.81555	4995836.67452	1673522.93803	1861376.24561	2231820.06438	2819545.69697	2980241.24031	3370974.55024	3281618.63816	2741821.25708	0.972180705354765	-0.040703593311	0.948506517145209	0.544444444444444	0.334279712900205
Com_1584_pos	2-Amylfuran	C9 H14 O	138.10434	14.501	Full match	No results	20158.7056374	27428.2911683	25224.2361411	22453.1588529	19380.6246914	15703.2013497	15179.6323617	13619.9972915	13385.1045506	25151.7383573	16449.919023	18139.1080273	13444.0502059	25257.0352683	693683.130524	18093.0423918	16697.9110925	19352.8312043	14236.3846814	0.212983174207202	-2.23118863367	0.476912462181396	0.533333333333333	1.4693041753703
Com_1588_pos	2-Aminooctadec-4-yne-1,3-diol	C18 H35 N O2	297.26603	12.382	Partial match	Full match	608842.040668	754335.729615	938246.824719	712578.723735	344729.410036	467279.78365	960752.504146	627691.571845	455097.37892	670650.825914	709052.114006	969178.354876	976518.090568	744608.329189	522801.258212	459110.933433	315260.931973	652896.993201	425996.744838	1.01917791116566	0.027405915245	0.827836097302274	0.488888888888889	0.096000598517702
Com_1589_pos	2-Amino-N,N'-bis[(6S,9R,10S,11Z,13R,18aS)-6-sec-butyl-11-hydroxy-13-isopropyl-2,5,9-trimethyl-1,4,7,14-tetraoxo-2,3,4,5,6,7,9,10,13,14,16,17,18,18a-tetradecahydro-1H-pyrrolo[2,1-i][1,4,7,10,13]oxatetraazacyclohexadecin-10-yl]-4,6-dimethyl-3-oxo-3H-phenoxazine-1,9-dicarboximidic acid	C64 H90 N12 O16	1282.65556	8.034	Full match	No results	36266.8440674	20697.1236304	18897.502274	40530.7326038	55290.8795624	32192.7408227	28863.9696514	21520.6139212	43906.4206564	7333.90803116	17108.1803874	30398.4521317	31447.8570288	13178.292963	11596.5287478	73462.1670614	26906.7346157	73877.4930032	50095.1519861	0.838083161173512	-0.254834688361	0.742946869221826	0.488888888888889	0.682674434141731
Com_1593_pos	2-Amino-4-Nitroanisole	C7 H8 N2 O3	168.05332	2.887	Full match	No results	1359767.79982	48710.395717	69365.9593953	110182.064912	116771.381322	77148.0686562	48805.1711291	50249.076383	41756.1462264	71586.0418792	465165.223254	498852.870347	52447.7569594	65477.2053421	47760.6495289	96083.6004746	61664.1199532	235665.136024	195287.270592	1.04452042120436	0.0628406985154	0.419170529789351	0.622222222222222	1.83996482773661
Com_1594_pos	2-Amino-4-methylpyrimidine	C5 H7 N3	109.06391	1.031	Partial match	Full match	783677.435999	771530.502316	651160.135137	886827.097748	1020024.46744	968451.567925	627287.950975	630462.34689	612413.637876	863843.856008	1065705.98769	875646.141826	710866.335803	859134.090356	1142910.76254	1094269.64524	791981.413467	923142.277407	908778.051422	0.840151204004122	-0.251279098382	0.0375757202803781	0.766666666666667	0.493209035642097
Com_1595_pos	2-Amino-4-hydroxy-7,8-dihydro-6-pteridinecarboxamide	C7 H8 N6 O2	208.07085	0.564	Full match	No results	25750.4192751	18935.9004956	23941.18937	18146.8097542	19853.5977305	27158.2362597	30997.1322495	18897.9220791	21020.2309829	22428.4444759	26370.6607823	20367.3165781	16424.7019107	17477.6947827	12845.9665219	20832.5721093	18887.9967991	21894.18108	22953.7839436	1.14805559224614	0.199192503264	0.133655924469297	0.688888888888889	0.653444711309128
Com_1596_pos	2-Amino-3-hydroxy-15-methyl-1-hexadecanesulfonic acid	C17 H37 N O4 S	351.24565	14.946	Full match	No results	205673.938885	52913.3835581	61447.4806926	80676.8172252	55223.524895	59282.4202359	50739.5761945	45186.0725565	67102.5119205	79246.1737658	37258.677714	222278.736195	67707.4055682	63680.3946671	79259.6238275	49021.2711909	94683.6093523	41972.1407436	236876.892041	0.763653094417316	-0.389010682573	0.555875258440748	0.566666666666667	0.561785901217253
Com_1597_pos	2-Amino-1,3,4-octadecanetriol	C18 H39 N O3	317.29213	11.574	Full match	Full match	190489325.944	30727382.1714	201161663.955	229227258.168	22092429.4469	123113106.758	225576594.094	119851592.332	147466353.299	24347151.2687	308398442.892	81052595.633	222631861.352	160024183.676	136195089.937	200111300.868	212029162.08	157150503.768	247968156.672	0.685369783057272	-0.545045507924	0.0811937950378105	0.7	1.607496479065
Com_1599_pos	2-Acrylamido-2-methyl-1-propane sulfonic acid	C7 H13 N O4 S	207.05638	1.681	Full match	No results	214110.371875	66928.7054843	55137.8135358	140871.128086	85970.4134199	88835.7013469	86269.0695869	36896.006651	91525.656546	80820.123824	347770.293527	140771.974621	37473.4085306	63475.2694201	61144.4694354	72327.7183774	108875.68488	119070.104537	377517.980596	0.641833200457884	-0.63972967626	0.39779497344775	0.577777777777778	1.30113272036232
Com_15_pos	ZV4	C5 H11 N O	101.08398	1.043	Full match	Invalid mass	737413.274982	3741976.46329	1003956.34882	858945.202858	1163949.12557	1282967.402	551328.061396	1162258.80528	1465375.98826	971788.034709	897893.728258	946205.503013	1048774.82439	1283805.25048	1107106.22032	3277095.90451	1035417.10078	974175.963634	990134.364196	1.00738317314462	0.0106125382096	0.849062486770751	0.488888888888889	0.593205405484889
Com_1600_pos	2-Acetamido-2-deoxy-D-glucono-1,5-lactone	C8 H13 N O6	219.07454	1.903	Full match	No results	4050.18815316	15033.483147	9079.1300162	10592.0600277	11405.6316695	5894.44974967	8814.81825527	21426.8489402	22587.943525	13523.7671367	4151.5630621	6561.08582536	11532.3962804	12655.5944182	7245.92204195	8140.14548068	6583.0629888	6309.59481659	6711.77841638	1.57627251907248	0.656516981448	0.0762773734078812	0.722222222222222	1.05512464696638
Com_1601_pos	2-Acetamido-1-O-[{[{[(2Z,6Z,10Z,14Z,18Z,22Z,26Z,30Z,34E)-3,7,11,15,19,23,27,31,35,39-decamethyl-2,6,10,14,18,22,26,30,34,38-tetracontadecaen-1-yl]oxy}(hydroxy)phosphoryl]oxy}(hydroxy)phosphoryl]-2-deoxy-alpha-D-glucopyranose	C58 H97 N O12 P2	1061.6481	14.587	Full match	No results	91084.511275	83943.8180107	98425.6459279	92733.9018337	96502.0532833	65636.0167482	144039.337818	112410.1553	81788.7524823	118822.008216	57687.9943086	117667.080294	85633.6059592	104502.209272	90895.6876062	96790.5685788	69059.0630138	72577.5486141	76524.8933829	1.14975125338502	0.201321770452	0.186034947524462	0.666666666666667	0.361706269722717
Com_1603_pos	286060413U	C5 H8 O3 S	148.0193	1.059	Full match	No results	302684.288993	1189031.85935	537338.984	436703.531629	413465.752985	463201.230871	536858.259296	885060.775127	763295.344733	565452.082645	345820.281239	383363.971745	768854.232233	899544.273766	784812.289983	453016.365241	456411.891777	397983.893214	651784.614963	1.06655352989373	0.0929563757809	0.79223634735449	0.544444444444444	0.712042608572319
Com_1608_pos	235BBF3K97	C20 H28	268.2184	15.051	Full match	Invalid mass	12395876.9833	7993181.5617	7904072.2273	10090048.6135	7527406.27672	11055033.1454	8156490.15759	9823749.2942	3841110.89099	6418235.80293	17908744.3706	14380486.7318	6297844.38159	9794738.32784	8146461.28634	6526087.33311	4555919.92757	8926427.81084	11026663.8139	0.875762102002126	-0.191389075374	0.592505016057405	0.544444444444444	0.465394912452315
Com_1609_pos	2-[(9Z,12Z)-9,12-Nonadecadienoyloxy]-3-(tetradecanoyloxy)propyl (5Z,8Z,11Z,14Z)-5,8,11,14-icosatetraenoate	C56 H96 O6	864.71956	0.955	Full match	No results	7060.57142814	40799.0760173	30005.0673507	53166.9857523	19300.9200998	25856.1760896	16672.8066919	36739.2582033	31240.2070797	8841.45094788	35986.8273193	40772.1217493	29820.7133017	10658.9005045	37851.0421432	6295.44115206	28745.5513753	18627.7303725	6540.50574528	1.12733665837834	0.172918414218	0.621828948177026	0.422222222222222	0.448014942121326
Com_160_pos	Taurine	C2 H7 N O3 S	125.01461	1.045	Full match	No results	20845424.7343	26832003.7706	21198248.5792	25979271.3882	20169748.2493	18213997.6276	19538557.8686	19593113.3968	22871484.6943	15151622.1793	20885788.9151	18368689.0763	8862603.90231	25247353.0557	23464710.6748	11044735.2739	19237159.9642	16749324.0986	12097072.5804	1.21413975649109	0.279934496051	0.100051629978028	0.7	0.679058849413673
Com_1611_pos	2-[(9Z)-9-Hexadecenoyloxy]-1,3-propanediyl (6Z,9Z,12Z,15Z,6'Z,9'Z,12'Z,15'Z)bis(-6,9,12,15-octadecatetraenoate)	C55 H88 O6	844.65849	8.332	Full match	No results	19670.886225	14231.7095207	18406.349398	21457.3506169	28631.8221635	44497.3378443	24045.4396223	14806.8616078	16728.3994812	31353.1352637	33814.055694	54992.9997601	9709.64352996	7693.31931804	35033.1449911	56356.5110001	22484.3886234	42158.5099903	32050.1319734	0.715092012405082	-0.483799206423	0.42896443572188	0.688888888888889	0.637997386985125
Com_1612_pos	2-[(6Z,9Z,12Z,15Z)-6,9,12,15-Octadecatetraenoyloxy]-3-[(9Z)-9-tetradecenoyloxy]propyl (5Z,8Z,11Z,14Z,17Z)-5,8,11,14,17-icosapentaenoate	C55 H86 O6	842.64525	10.315	Full match	No results	45371.8275292	45437.7645758	72107.1756395	61428.9530461	54767.6297092	31173.5349189	62243.5330279	50838.6264087	87343.0277635	59580.1386301	58522.2140306	58103.1024461	58205.5916259	103763.926492	56277.0427926	46648.997272	42238.6372993	54404.9023957	52026.7660996	0.968071535412375	-0.0468144358467	0.772270897435755	0.533333333333333	0.248990600226728
Com_1614_pos	2-[(5-Hydroxy-1H-indol-3-yl)methyl]-1,3-thiazolidine-4-carboxylic acid	C13 H14 N2 O3 S	278.07188	6.309	Full match	No results	523661.192921	593902.511443	509487.301339	1228659.23141	804989.909881	1856150.85219	834542.437554	590866.789828	423468.35147	473115.116245	1515415.79935	1216626.21585	1258072.57501	320510.675621	1179838.67285	1698099.45984	504948.073608	586384.350525	503197.526152	0.803243122289253	-0.316091372109	0.459855914663997	0.566666666666667	0.482186888745212
Com_1615_pos	2-[(3E,7E)-4,8,12-Trimethyl-3,7,11-tridecatrien-1-yl]-6-chromanol	C25 H36 O2	368.27135	14.205	Full match	Invalid mass	97694.4790335	225033.480505	281322.063891	74785.6375001	151761.748248	44969.7214656	534779.539402	167993.401873	337570.633051	427988.401821	444999.181714	390616.80759	411165.634765	112848.880011	252216.65925	408710.843973	355564.907697	134304.909553	703765.763559	0.656310560730816	-0.607549447111	0.112063165756633	0.7	1.71999599451511
Com_1617_pos	2-[(2E,6E,10E,14E,18E,22E)-3,7,11,15,19,23,27-Heptamethyl-2,6,10,14,18,22,26-octacosaheptaen-1-yl]-3,5-dimethyl-1,4-naphthoquinone	C47 H66 O2	662.50914	8.126	Full match	No results	16671.5057593	27411.210453	89502.7831444	76446.0185007	87860.5277712	73142.3918712	75097.3468639	13258.7894442	77504.7194043	47246.4486592	127097.04234	74717.0393913	39410.0475494	48011.7864084	26755.6345855	44703.7027048	117728.067709	52417.9239148	57188.158091	0.894049796278062	-0.161572906831	0.535088952645786	0.5	0.490269604187378
Com_1618_pos	2-[(2E)-2,12-Tridecadien-1-yl]furan	C17 H26 O	246.19789	11.927	Full match	No results	45625.8928306	58879.5924459	60547.096371	42536.7280384	58858.8200222	28299.5434189	84999.4424119	58476.5468463	47140.9956285	35392.5442504	99768.0113802	78406.1307153	88201.2688424	27452.3714424	25388.7551382	42762.6446248	44401.4968067	55587.3875725	68357.4611985	0.883761873677444	-0.178270401678	0.735413970467579	0.544444444444444	0.251921645117375
Com_1619_pos	2-[(2-Amino-2-carboxyethyl)sulfanyl]succinic acid	C7 H11 N O6 S	237.03033	2.094	Full match	No results	607301.92465	434725.687666	321718.933566	422121.36841	532050.385357	438558.505307	315044.542576	416593.393129	374666.04877	337567.827028	566405.895317	394519.976979	382852.322809	351145.412901	339357.155857	362596.320953	440598.969107	411206.162454	407597.159118	1.03392366025129	0.0481296682034	0.783026969814944	0.533333333333333	0.309939841807134
Com_161_pos	Tapentadol	C14 H23 N O	221.17764	9.777	Full match	Full match	184081.932196	239768.556822	228247.409748	191018.752823	252014.587796	189966.498812	270434.989775	205649.85989	70045.2007422	205032.085499	236321.112982	176188.511005	111967.691641	211841.50277	159989.645823	110896.124881	123808.226412	177511.551492	116609.358236	1.28593819248905	0.362821302438	0.140937614633394	0.777777777777778	0.676738499733885
Com_1621_pos	2-[(13Z)-13-Docosenoyloxy]-1,3-propanediyl ditetracosanoate	C73 H140 O6	1113.06833	9.583	Full match	No results	2377.58820145	1423.33533105	1721.09287991	1735.78566964	1646.13873208	1889.32117801	1689.59612058	1379.80910799	1499.32585019	1759.44110064	2064.78666006	1975.74699914	1675.37974253	1796.11025265	1840.64486166	6885.81698451	1746.62744745	9350.10474514	7242.67219826	0.445639997200017	-1.16604937125	0.0489136786759246	0.833333333333333	1.45683883056875
Com_1622_pos	2,6-Dimethylpyrazine	C6 H8 N2	108.06869	0.892	Not the top hit	Full match	1018093.14666	920493.902761	1022725.72582	1613037.93495	802402.688981	1518798.9071	1407241.41437	1224605.11485	876617.471084	1196209.27848	1646669.46206	1144425.08993	652295.895751	409380.833098	592086.336443	694604.259719	988174.205903	652077.666381	514454.254291	1.43130827551985	0.517334433536	0.0233307303504513	0.8	1.45498181958322
Com_1626_pos	2,5-Furandicarboxylic acid	C6 H4 O5	156.00591	4.327	Full match	No results	8827.76808718	6890.99030379	4818.68213733	23149.0596681	20717.2901674	32847.1281457	5058.52946212	4828.35885095	5608.36088452	15160.9235636	26782.8407164	15188.311883	6196.18753659	6124.6501906	10579.91657	25874.6838759	29085.730615	8381.7903267	16505.6441441	0.795443451800342	-0.330168722102	0.318020661961091	0.666666666666667	0.85502617326832
Com_1630_pos	2,4-Quinolinediol	C9 H7 N O2	161.04759	6.605	Partial match	Full match	633273.242112	657911.069996	487515.743379	694574.085375	414603.043828	947499.770505	882534.127012	265411.361915	296250.376141	369718.56906	938214.492243	932889.583564	622041.361817	314120.615361	601540.355112	609522.583975	394975.144492	412976.860327	826940.777718	0.899374277730747	-0.153006471633	0.521338757467927	0.544444444444444	0.512850105184076
Com_1643_pos	2,4,6-Trimethylphenol	C9 H12 O	136.08877	8.588	Full match	Invalid mass	99986.5363874	20865.6044115	26515.3253663	78476.5022923	43850.8610214	25860.8148974	29581.5061238	22219.437246	25615.1381721	46981.8920812	454753.124905	241404.517428	28142.6757375	36957.9050207	30939.836946	43817.6047249	68129.2746337	83869.352224	267501.158489	0.301038315511535	-1.73198097308	0.0475006642451604	0.777777777777778	2.26101781225677
Com_1645_pos	2,3-Dehydro-2-deoxy-N-acetylneuraminic acid	C11 H17 N O8	291.09468	3.135	Full match	Invalid mass	217356.327532	292138.632696	260344.195425	254570.479769	284382.19508	256625.261866	268152.87177	245900.666022	263579.462952	230881.663051	369154.367796	333108.742551	230845.917231	238095.111996	270270.802481	235545.298707	294871.135748	292468.867303	251325.268808	0.920837906377727	-0.11898087152	0.25405239424723	0.622222222222222	0.196690862108692
Com_1646_pos	2,3-Bis[(9Z,12Z)-9,12-octadecadienoyloxy]propyl (9Z,12Z,15Z)-9,12,15-octadecatrienoate	C57 H96 O6	876.71654	0.974	Full match	No results	41557.0432661	66107.3972539	78766.7555843	82087.5669868	25616.4943849	51972.4662776	60828.1333234	38296.9640176	45744.3332755	48242.0224637	65183.3463303	72972.0556489	50133.160302	55523.3129592	50267.5045801	54100.5265262	63434.0570087	62643.6157885	27575.2597845	0.967049625900749	-0.04833816878	0.705399832378459	0.577777777777778	0.162513132252114
Com_1647_pos	2,3-Bis(palmitoyloxy)propyl henicosanoate	C56 H108 O6	876.81432	9.751	Full match	No results	160625.775228	131223.657477	119149.961598	205804.131115	142588.181028	123939.985412	170559.417927	209598.704565	209107.884003	123939.77279	151472.044854	155432.236289	130745.094462	62113.4745825	148829.011816	178694.739875	126227.684187	274963.290595	420447.826369	0.871406142078214	-0.198582812809	0.85902430191756	0.466666666666667	0.508574791268547
Com_1648_pos	2,3-Bis(octanoyloxy)propanimidic acid	C19 H35 N O5	357.25066	10.776	Full match	No results	179225.295966	302761.964618	223749.594029	233880.683411	198889.101385	222125.448432	245569.071939	270200.446567	240878.059376	139607.009362	279067.552531	267025.882101	121513.644832	247389.85348	230236.405668	166207.641632	164436.537667	238587.744699	217127.366169	1.05156645211494	0.0725400218314	0.601640349808812	0.455555555555556	0.222587702541787
Com_1650_pos	2,3,4,5-Tetrahydroxypentanal	C5 H10 O5	150.05329	1.268	Full match	No results	19441.272357	62296.3279827	47675.2543924	46809.534609	52662.0393678	42377.731237	76530.1688421	45722.0594031	48010.0328422	34233.2418317	43896.2786768	47841.0751821	71191.8949037	59217.0753406	31024.1177449	57393.0411423	39441.3290455	83103.2664361	47522.5725523	0.890875135961422	-0.166704855455	0.412313239626762	0.577777777777778	0.585479982935007
Com_1651_pos	2,2'-Iminodipropan-1-ol	C6 H15 N O2	133.11021	1.085	Full match	Invalid mass	590107.008213	1009584.98878	768879.872989	542581.314814	802062.871535	619652.3983	797920.589207	1319496.08086	1073690.66183	658901.59311	673215.939301	1036408.00669	773255.409429	675922.480563	1844914.93286	610441.451453	825973.893274	640030.799163	863528.259685	0.927099188755657	-0.109204396306	0.723222594925161	0.444444444444444	0.511602523614462
Com_1653_pos	2-(Tetradecanoyloxy)-1,3-propanediyl (9Z,9'Z)bis(-9-hexadecenoate)	C49 H90 O6	774.67453	12.943	Full match	No results	21984.4184622	35364.7187362	7810.91214002	8519.90794999	59108.0415292	14744.9450669	11593.784151	6726.65371235	9337.14332875	7537.90898788	8102.98996385	10570.3604852	18322.8106147	13789.3095735	9033.14923697	13595.0245616	36915.9109578	18214.9208686	10420.2615458	1.18343396499072	0.242979206674	0.98865943318527	0.577777777777778	0.226597319471365
Com_1654_pos	2-(p-Isopropylphenyl)propene	C12 H16	160.12488	13.29	Full match	Invalid mass	121705.642037	151855.430664	258176.315122	289474.29682	203398.005303	171698.565147	179938.088547	106538.810256	461300.56375	299616.220465	125283.537902	286034.13361	235316.037332	175432.927282	244949.083066	228077.162313	545385.380292	147861.89456	601284.254919	0.7797778455853	-0.358864928249	0.378537058000726	0.588888888888889	0.595331890974054
Com_1659_pos	2-(Octadecyloxy)-1,3-propanediyl (6Z,9Z,12Z,6'Z,9'Z,12'Z)bis(-6,9,12-octadecatrienoate)	C57 H100 O5	864.75684	0.953	Full match	No results	18362.7621105	32616.7653665	41126.6054283	44254.8597173	19794.4991674	42252.0894977	32793.254301	21232.3523458	19998.5228809	36296.3599236	44917.8571965	51436.3766491	36561.1224298	32134.0566341	32025.7870205	31779.4518806	54571.1010675	26911.7944334	36761.8158772	0.800506405752305	-0.321015147474	0.0867927742392169	0.666666666666667	0.709845907594945
Com_1661_pos	2-(Octadecyloxy)-1,3-propanediyl (13Z,16Z,13'Z,16'Z)bis(-13,16-docosadienoate)	C65 H120 O5	980.91753	10.353	Full match	No results	196990.165942	231492.170721	209915.060035	268123.827083	164307.238935	290444.270795	275663.568479	253884.79129	180446.151513	216796.102833	171041.289338	282192.965944	184194.953349	81669.0611135	254501.462825	211561.533714	224545.829427	283037.984672	256912.750248	1.05621457289121	0.0789029519309	0.522323714690107	0.488888888888889	0.439807445917065
Com_1662_pos	2-(Icosanoyloxy)-3-(pentadecanoyloxy)propyl (4Z,7Z,10Z,13Z,16Z)-4,7,10,13,16-docosapentaenoate	C60 H106 O6	922.80345	9.757	Full match	No results	3914.92951136	8337.96120118	8303.5648573	3969.2656638	5445.00078583	7356.98392008	12131.6387527	12059.4755492	9764.66703488	7582.44692182	11231.2248063	12946.9637235	7224.34259248	12955.8300943	2924.04839491	10511.8943395	10645.5639674	9405.66476362	20347.0811374	0.722858247860435	-0.468215331749	0.20760789418801	0.711111111111111	0.836892903844532
Com_1665_pos	2-(Docosanoyloxy)-3-(pentadecanoyloxy)propyl (15Z)-15-tetracosenoate	C64 H122 O6	986.91948	9.613	Full match	No results	13709.421727	18211.1027427	12321.4190714	18824.3538658	37039.0571922	23919.8358947	19976.2321669	24772.3693794	37466.1220009	14567.0425278	40356.249631	39901.289843	14168.2235966	14021.9901457	22124.2280316	33833.6372912	27648.9605875	18352.7269972	32718.2783236	0.817381113401145	-0.290919186392	0.300341835895951	0.644444444444444	0.510071032711794
Com_1666_pos	2-(Diethoxymethyl)furan	C9 H14 O3	170.09416	6.328	Full match	No results	84967.8413788	77803.1247632	106781.870142	116191.374721	121991.030755	116477.53843	94796.0285773	62518.3861942	270397.586134	148477.373929	97513.691814	176776.797405	90281.6435863	91403.7031795	123704.405506	108245.11346	254171.590191	78121.9011126	391594.263871	0.765230136888366	-0.386034402746	0.387431939198287	0.411111111111111	0.507409719380142
Com_166_pos	sulcatone	C8 H14 O	126.10428	12.421	Full match	No results	3210.46989779	6962.25773724	3824.61085295	3203.06840884	3182.71977405	2923.6509156	3264.13487635	2962.1022489	4265.53583817	3889.53428851	12304.5655707	3702.27809145	2792.48750214	3063.57614146	3214.01019193	4066.63032691	3293.91958562	3199.92489672	4129.63247781	0.852949813021366	-0.229467238028	0.664521488384464	0.533333333333333	0.214665810238758
Com_1674_pos	2-(4-Nonylphenoxy)ethanol	C17 H28 O2	264.20824	11.918	Full match	No results	70966.1910841	70006.8031272	90014.8674353	63031.7802205	83357.1118452	40724.905457	153578.598382	89851.4927884	77193.6725298	39260.9048748	170996.378991	140712.12213	132099.762408	64305.8749988	37052.0133154	52046.7617027	52668.3846554	77331.369303	78312.1847131	0.869231648213504	-0.202187391733	0.674306595294989	0.522222222222222	0.277748443773313
Com_1675_pos	2-(3,4-Dihydroxyphenyl)-6,7-dihydroxy-3,4-dihydro-2H-chromen-3-yl 1-{5,7-dihydroxy-3-[(3,4,5-trihydroxybenzoyl)oxy]-3,4-dihydro-2H-chromen-2-yl}-3,4,6-trihydroxy-5-oxo-5H-benzo[7]annulene-8-carboxylate	C43 H32 O19	852.15775	10.221	Full match	No results	1008216.50008	1142416.78333	817617.239143	974244.170276	1154114.53097	1316843.46158	1182074.96513	574074.32729	468166.899621	1229565.12755	1028875.75406	967861.74259	454146.364427	391673.108334	909379.81091	1119007.05677	1161201.84603	1015395.23141	955402.049055	1.10966686191322	0.1501266236	0.507869259152854	0.655555555555556	0.597082156610418
Com_167_pos	Succinyl proline	C9 H13 N O5	215.07897	5.514	Full match	Invalid mass	346370.649866	27659.162125	32454.3020219	45556.0649219	46316.9902457	53464.8798264	27862.0648195	17471.1046036	27370.7236104	44875.1137374	110998.601041	68306.5626706	30043.74759	32977.4941314	34834.0837317	57555.9415598	54795.3410794	87090.4263878	84735.9675828	1.07325848647541	0.101997580517	0.365341342293448	0.755555555555556	1.3044168470089
Com_1682_pos	2-(11,17-Dihydroxy-10,13,16-trimethyl-3-oxo-4,5,6,7,8,9,10,11,12,13,14,15,16,17-tetradecahydro-3H-cyclopenta[a]phenanthren-17-yl)-2-oxoethyl acetate	C24 H34 O6	418.23222	12.56	No results	Invalid mass	308153.13429	194858.529756	580594.880372	973143.35167	102814.044703	632895.801524	804575.247387	315518.852516	186125.045243	74953.5916612	504429.250277	201464.186232	557386.417587	362732.489924	186742.978287	456562.046863	416558.902661	766303.259283	621746.063689	0.922026959942949	-0.117119159409	0.376471559026277	0.577777777777778	0.895122928160678
Com_1684_pos	2-(1,2-Dihydroxy-2-propanyl)-9-hydroxy-6,10-dimethylspiro[4.5]dec-6-en-8-one	C15 H24 O4	268.16694	12.106	Full match	No results	95057.2730854	10998.7426913	16894.6313595	26000.8829069	15538.6116615	12872.6836268	14750.9090957	9095.22822352	14890.7463303	13455.9620657	94046.4741528	29696.0242826	10271.8283955	12233.3861479	10307.8355675	32212.5770553	16053.0034915	36554.5117104	57396.2149912	0.69149787684126	-0.532203273122	0.288032893739604	0.622222222222222	1.56991249265074
Com_1694_pos	1-Piperideine	C5 H9 N	83.07347	1.178	Full match	No results	391152.546246	351696.624012	430825.002808	446394.619703	533445.069281	473280.899943	504862.827276	305981.461218	416551.50923	532460.888774	498200.403659	442851.103337	229046.717688	376868.893218	477255.774987	391316.155171	648591.284224	464355.993283	326892.653985	1.02402029076287	0.0342443023427	0.692579840968647	0.455555555555556	0.200820384517638
Com_1697_pos	1-O-Phosphonopentitol	C5 H13 O8 P	232.03436	0.962	Full match	No results	481601.683103	424057.349317	536033.064745	511089.251476	413780.322434	440277.512236	478445.868704	112428.493597	359205.182461	431214.103025	511866.391578	540062.427046	388883.017677	460589.566262	517184.687765	428019.329352	100471.874284	500564.780078	378767.785373	0.985079927784963	-0.0216873076374	0.985403759529291	0.555555555555556	0.353945285352127
Com_1698_pos	1-Octenylsuccinic anhydride	C12 H18 O3	210.12535	9.616	Full match	No results	63552.5968526	62211.8817676	110112.514031	154309.586287	103710.954465	95146.5341109	79673.436922	41414.4460307	241287.059439	171451.031808	64943.7002273	147828.236386	98308.3285491	73131.5917384	108894.639403	79170.4895867	350625.396096	77247.2068525	315466.090388	0.76814456797611	-0.38055023723	0.487812261970677	0.444444444444444	0.492332735714266
Com_1699_pos	1-O-[{[(2Z,6Z,10Z,14Z,18Z,22Z,26Z,30Z,34E)-3,7,11,15,19,23,27,31,35,39-Decamethyl-2,6,10,14,18,22,26,30,34,38-tetracontadecaen-1-yl]oxy}(hydroxy)phosphoryl]-5-O-phosphono-beta-D-ribofuranose	C55 H92 O11 P2	990.60661	10.142	Full match	No results	22078.3867683	6753.56650525	16844.8462553	17042.096833	36165.2718182	25128.901716	30128.6664586	25844.1203942	22637.60358	17200.4484635	19504.5259384	14380.6222512	24602.2589663	6660.79658455	23704.9741209	27112.0767988	18383.9455764	9096.17408563	17976.5796656	1.22561716684517	0.293508409906	0.344336057639181	0.622222222222222	0.731125820721352
Com_169_pos	Succinimide	C4 H5 N O2	99.032	2.347	Full match	Invalid mass	6975815.53615	203999.709728	259628.510863	371763.879547	250154.80606	207761.003324	234745.031125	176313.824096	162487.450967	236361.282873	547580.461869	311345.487984	192793.855193	247252.219492	240312.522295	242779.455719	228069.286421	390508.988642	282829.833516	3.04498336217693	1.60643434525	0.747453170668821	0.644444444444444	1.71526669563769
Com_1701_pos	1-O-(alpha-D-galactosyl)-N-hexacosanoylphytosphingosine	C50 H99 N O9	857.73368	0.96	Full match	No results	59085.849884	54334.0708284	55420.5477254	84255.895365	48127.4112134	55434.7609008	96405.0424095	43021.9773185	39465.0520293	94999.3605045	76817.2690087	70337.5300107	77306.9902204	53213.2980803	71651.6512554	40717.6465197	44169.7023249	54060.612769	69064.1754408	1.01822247859445	0.026052820448	0.976930336361345	0.488888888888889	0.114794467837584
Com_1702_pos	1-Nitrosopiperidine	C5 H10 N2 O	114.07927	0.905	Full match	Invalid mass	4366620.37908	4141696.53325	3330798.2956	3001807.92603	4295514.15673	3438356.10864	3150952.52046	3736945.1062	3192822.83091	4225893.73922	3997894.43991	4211245.08152	4144469.48435	4508673.66995	4998792.38801	4049407.74082	3387588.6613	3075314.36814	3149127.86834	0.934428996625918	-0.0978430511496	0.373143405544799	0.577777777777778	0.323129326562205
Com_1703_pos	1-Methylhistidine	C7 H11 N3 O2	169.08495	1.031	Not the top hit	Full match	746333.632364	662396.222058	762989.797958	1209359.61851	2052535.06243	2277340.43189	996869.321518	239185.504587	698537.817492	1488735.82693	804567.201178	1247399.08422	491526.432499	1131949.49718	1331825.77429	1060010.05635	1855921.09953	986586.141472	906676.950492	1.02082141916438	0.0297305055693	0.702827717190002	0.555555555555556	0.240911176999113
Com_1704_pos	1-Methylhistamine	C6 H11 N3	125.09527	0.898	Full match	Invalid mass	585858.544667	507176.021998	567070.859182	1006557.55431	444798.480085	929859.989246	673881.339365	743399.097087	562913.513369	684911.667037	941837.569955	622834.769184	415612.529354	168108.743512	295056.66277	319443.664414	536535.70452	341051.426723	203412.092234	1.57022687787846	0.650973025322	0.0174350993094743	0.822222222222222	1.84527175248097
Com_1714_pos	1-Linoleoyl glycerol	C21 H38 O4	354.27597	14.655	Not the top hit	Full match	7364398.50896	5581422.69364	7018981.93921	4710265.71816	6242705.3582	3615093.64923	4159442.41619	5303505.02345	9066309.41954	5240955.64958	8871707.89541	4550896.28463	6978462.42826	6030218.6457	6588515.79075	4141787.60383	5828837.17511	5852840.28147	5014712.88529	0.974280381888232	-0.0375910788948	0.757167912787304	0.522222222222222	0.0982281678968991
Com_1715_pos	1-hexadecyl-2-[(4Z,7Z,10Z,13Z,16Z,19Z)-docosahexaenoyl]-sn-glycero-3-phosphocholine	C46 H82 N O7 P	791.58476	9.743	Full match	No results	43452.7627689	30224.1593495	39027.2826983	22071.7650444	70185.0938252	33901.4088537	34559.3661787	34926.0472114	65968.1181987	33582.6222264	28672.8872254	11482.0323677	27987.0862217	29466.1642949	27194.340412	21760.8279359	31940.065789	37946.9062762	30864.8457502	1.48437632877803	0.569856899797	0.0280560809469646	0.844444444444444	1.11148846906412
Com_1721_pos	1-Ethyl-1-nitrosourea	C3 H7 N3 O2	117.05372	1.045	Full match	Invalid mass	400966.791841	1308498.00742	627543.685713	503082.568453	773243.076692	536294.991816	469289.295745	1359606.6356	742465.095056	928615.250004	500630.171305	527811.6338	941002.220419	771653.322092	1159189.94368	373435.755208	640350.556513	328751.690288	215301.370593	1.26135674059078	0.334976360594	0.24219292024323	0.644444444444444	0.98937259742306
Com_1723_pos	1-Dodecyl-2-pyrrolidinone	C16 H31 N O	253.23993	11.609	No results	Full match	1089272.63019	109591.131881	937269.859073	1316339.05075	130017.319621	352272.368728	1233009.42594	639258.247451	1006666.55627	268421.805747	2297481.30992	444310.238532	1875441.54893	1010773.6893	842592.517104	1423926.57001	1453780.72957	691915.303594	1451770.163	0.554638962268975	-0.850379128532	0.0368385329930276	0.788888888888889	2.04218457723856
Com_1724_pos	1-Deoxy-1-[4-({(1R)-1-[(7S)-4-hydroxy-2-imino-7-methyl-1,2,7,8-tetrahydro-6-pteridinyl]ethyl}amino)phenyl]-D-ribitol	C20 H28 N6 O5	432.21136	11.095	Full match	No results	9268.18945778	10861.3948291	7887.15064079	10006.8413811	11625.2779769	14569.6404379	17812.2332695	8628.72820933	20623.2880995	10039.7538849	8872.64603797	18343.9012761	12675.6742868	13361.8855531	11679.857913	9470.08900793	16970.4334288	11678.9255985	21674.7108506	0.875426045928824	-0.191942786792	0.334380417858278	0.666666666666667	0.392325570260275
Com_1725_pos	1-arachidonoyl-sn-glycero-3-phosphoethanolamine	C25 H44 N O7 P	501.28502	14.238	Full match	No results	4901854.28002	5702516.37145	6523490.65784	6307550.35471	6556757.11581	6044296.77013	5815922.26628	7330782.8796	8542032.77278	8964250.78626	3904598.27182	7038768.40343	6106530.51157	6781581.39653	7656495.96148	6511134.2248	9088294.70075	5351908.54318	6573934.98026	1.01706840221277	0.0244167098883	0.804248613201429	0.544444444444444	0.278113071366485
Com_1727_pos	1-arachidonoyl-sn-glycero-3-phosphocholine	C28 H50 N O7 P	543.33163	14.205	Full match	No results	47835973.1935	73088899.5674	74359270.8304	58603230.2352	59387591.8498	58140042.2174	53794166.7311	112572936.578	50110744.8335	60323859.5024	34499645.0349	53017429.2568	68462435.06	78542121.6892	87176646.6952	49865606.0438	55764064.5775	43405170.4862	40171964.7233	1.14188537704859	0.191417839612	0.281657343998328	0.655555555555556	0.534322066767518
Com_1732_pos	1-acetylimidazole	C5 H6 N2 O	110.04792	1.084	Full match	Invalid mass	776421.276408	132407.413225	193371.705641	292438.243898	241507.279481	211164.001122	151992.699257	160935.07133	122794.369881	126918.689422	347184.307709	379077.185904	178744.801514	134059.153535	119426.465602	228150.119652	273420.555705	524720.299525	372358.638334	0.848195397630554	-0.237531440099	0.349685819737333	0.655555555555556	1.07695913365922
Com_1733_pos	19-Nortestosterone	C18 H26 O2	274.19252	13.508	Full match	Full match	431862.041538	917131.660159	1060062.22055	1673187.77462	1026623.16731	1136873.74152	1142548.0237	424280.717452	2740142.96858	1620686.03398	418065.7678	1744574.0265	1436743.23838	978012.160878	1371246.23172	969596.947627	3938756.96403	698509.80018	3001111.39245	0.75265144837854	-0.409946184988	0.481921307559898	0.566666666666667	0.756946844233343
Com_1744_pos	16,16-Dimethyl prostaglandin A1	C22 H36 O4	346.24738	14.26	No results	Invalid mass	1652000.49962	1245415.15988	1394993.54887	1406677.2208	1373843.01317	1408849.9652	1933725.20524	1222489.05182	1559917.8869	685915.631991	2117252.91574	1625366.13311	1278778.01913	1079367.61263	890986.17951	879765.499989	934839.436928	1503270.99854	1677207.65822	1.04243071957866	0.0599515046852	0.681903897373637	0.544444444444444	0.618112622303147
Com_1749_pos	15beta-Hydroxy-7alpha-mercapto-pregn-4-ene-3,20-dione 7-acetate	C23 H32 O4 S	404.20296	6.449	Full match	No results	8422.92693345	1918.56361538	3658.49469755	24616.9465219	26360.4441472	3508.09083826	9943.98805504	15803.8214496	38023.9801649	2204.41550217	10365.4472155	4087.60752721	62605.9482224	2122.25957158	2172.08952706	8182.37998747	9565.07470981	55170.1952592	8911.08963267	0.741597950529484	-0.431290837932	0.868590669563449	0.488888888888889	0.687788232930873
Com_1753_pos	15(R)-15-Methyl prostaglandin A2	C21 H32 O4	370.21104	11.206	No results	Invalid mass	1201840.65412	67357.0323075	62894.4529812	147174.680824	170226.587018	43604.9806757	171848.115661	17771.8594929	126900.904996	53808.3902747	735773.252824	438756.93121	205567.463913	168741.408575	139797.477778	183471.450018	73651.1049382	191016.391309	137875.870141	0.816426170955536	-0.292605665453	0.122861309598298	0.766666666666667	1.84340443019263
Com_1754_pos	14,23-Dihydroxyspirost-5-en-3-yl hexopyranosyl-(1->2)-[pentopyranosyl-(1->3)]hexopyranosyl-(1->4)hexopyranoside	C50 H80 O24	1064.50791	7.129	Full match	No results	87928.5939082	8937.1187139	9307.32726964	21190.6519042	25688.5784573	12183.1189998	8219.32936833	8681.16016581	10742.4657269	25088.1453661	16558.3166206	27830.2268853	19394.3704674	13137.2304946	12396.9077952	84977.805877	14666.495078	141270.267239	75999.1158113	0.482902506822012	-1.0501961421	0.11879925601796	0.744444444444444	1.69469444408018
Com_1760_pos	13-Hydroxykaur-16-en-18-oic acid	C20 H30 O3	318.21857	13.48	Full match	No results	60081.273731	84669.5840473	45234.1711033	50797.7705154	44150.0190131	76433.8375324	86813.2082257	33343.2768672	105388.603662	49018.0208496	57619.9611731	71374.1855542	56706.2826517	67490.8508347	652143.400681	66325.6662279	62504.5664565	36880.6275103	142408.338772	0.471659284700356	-1.08418302719	0.278496117903515	0.611111111111111	1.16198100678445
Com_1762_pos	13-(6-Hepten-1-yloxy)-4,8,12-trimethyl-13-oxotridecanoic acid	C23 H42 O4	382.30736	15.203	Full match	No results	1001340.63904	624368.128258	945057.487889	678853.351159	784146.371529	646240.143441	441364.093759	622205.359354	770754.504632	836344.699869	1117620.34623	487307.289962	878554.326393	955269.103521	482037.202487	454303.734024	740673.024544	660252.806694	424915.040239	1.06687291015121	0.0933883272261	0.500899097709249	0.566666666666667	0.321023730613154
Com_1763_pos	11-a-Hydroxy-17-methyltestosterone	C20 H30 O3	318.21861	12.043	Partial match	Full match	1287157.03463	717847.589691	791505.727381	588568.216749	881902.86799	427766.933962	1097886.22308	872452.070991	794188.534304	193331.023584	1083738.19706	892895.851262	887518.540351	637148.246808	330040.952949	441044.312516	452619.872889	1009729.04963	907172.005362	1.03695302723052	0.0523505432192	0.980685330932222	0.533333333333333	0.596358219127867
Com_1764_pos	11-Ketotestosterone	C19 H26 O3	302.18487	13.31	No results	Invalid mass	7069298.80265	6951107.64959	5881386.45045	5720969.90699	5447348.35421	5283758.76922	8666061.66634	9917791.41064	8286904.9393	2479246.29494	5339582.64652	5928089.84958	6537146.51723	5445746.74497	3703181.86243	3990551.2167	3048007.53937	7512033.39097	6679261.52892	1.22725336480732	0.295433122201	0.257959698067804	0.677777777777778	0.673338592484234
Com_1765_pos	11-Aminoundecanoic acid	C11 H23 N O2	201.17282	11.942	Full match	No results	11317.5410341	11189.2956063	18282.3831114	29699.2803868	14481.5884337	15607.4414733	32088.2676606	16170.8898081	28139.3483463	14891.9894545	42228.3174543	13253.0071994	29130.8336674	18229.0405187	22557.4382134	21516.1600776	29671.7109262	25120.000864	49790.8511583	0.686612466743753	-0.542432042506	0.0580206175385741	0.722222222222222	0.971997559374571
Com_1767_pos	10-Nitrolinoleate	C18 H31 N O4	331.23506	10.075	No match	Invalid mass	481786.275358	1741125.18762	1102004.03595	757314.119655	758549.647363	671554.50104	990680.860929	1396820.38235	1392586.06881	341822.248915	1136029.84366	1197128.85329	599292.143143	1144139.16869	1261853.04298	354687.709488	470445.248554	785900.277755	475158.312765	1.16784454211544	0.223848242329	0.531844877973775	0.577777777777778	0.414099413093545
Com_1770_pos	10,17-Dimethylgona-4,13(17)-dien-3-one	C19 H26 O	270.19766	15.184	Full match	No results	80403.7306308	64979.595561	78751.1633341	82634.9547196	52082.2751727	115084.856852	72834.2956021	41856.0088793	105931.014418	115823.174279	82871.8148395	208927.897124	75117.6526465	75166.2138283	89784.0622101	72545.199765	129762.999998	77914.4537351	166130.963774	0.745580773877451	-0.423563436866	0.135273865100991	0.655555555555556	0.680577746471305
Com_1772_pos	1-{[7-(2-Amino-2-oxoethyl)-10-(3-amino-3-oxopropyl)-13-sec-butyl-16-(4-hydroxybenzyl)-6,9,12,15,18-pentaoxo-1,2-dithia-5,8,11,14,17-pentaazacycloicosan-4-yl]carbonyl}prolylleucylglycinamide	C43 H65 N11 O12 S2	991.42332	12.014	Full match	No results	88454.1625018	34448.0534055	52117.0787901	110109.163851	99107.4290826	74469.9192516	160001.67353	106869.030242	103474.60801	63657.2978149	136504.657519	89526.4577296	109688.119929	86225.7147128	81226.8768021	112626.660974	42374.1988584	109262.752028	76956.6667099	0.951498207792334	-0.0717271557938	0.642141755557346	0.422222222222222	0.284035920149626
Com_1773_pos	1-[3-Hydroxy-2-(2-hydroxy-2-propanyl)-2,3-dihydro-1-benzofuran-5-yl]ethanone	C13 H16 O4	236.10197	10.409	No match	Invalid mass	172479.325893	231401.431859	364104.686113	482305.425636	508000.763729	358651.439846	354313.038505	175153.127529	995326.01295	633353.821787	124422.731526	484817.734513	325164.845822	229277.163385	388670.893732	368378.429483	1160648.93558	219895.573141	1037822.94627	0.88672324409296	-0.17344420082	0.930576210285853	0.511111111111111	0.147824323748628
Com_1774_pos	1-[(Carboxyacetyl)amino]cyclopropanecarboxylic acid	C7 H9 N O5	187.04785	1.211	Full match	Invalid mass	1240518.56682	5391505.79014	3883112.54221	4664945.1274	4915142.52568	3686714.30399	3518735.91813	3802456.23809	3017143.88491	3603371.46764	2020808.38373	4118917.70499	1871739.20477	3374978.598	3507364.34422	3306822.76054	3476753.45535	2112258.67921	2317170.90083	1.30047587144728	0.379039632294	0.158178641731521	0.788888888888889	0.651648726287968
Com_1777_pos	1-[(5Z,8Z,11Z,14Z,17Z)-5,8,11,14,17-Icosapentaenoyloxy]-3-(octadecyloxy)-2-propanyl (4Z,7Z,10Z,13Z,16Z,19Z)-4,7,10,13,16,19-docosahexaenoate	C63 H102 O5	938.77599	11.104	Full match	No results	12544.0955494	11010.1316733	3168.89598593	16429.7286907	27458.8608273	22272.9630291	17277.1085006	6854.17041929	12645.5701889	18916.171386	8100.82676351	10037.980467	5745.47383612	9089.56401177	10896.8288025	18488.7101676	9854.84988221	5165.50338637	6707.37411105	1.5902547293441	0.669257877036	0.120364751373217	0.777777777777778	1.12111550922691
Com_1779_pos	1,5-Naphthalenediamine	C10 H10 N2	158.0843	5.747	Full match	Full match	1828268.52829	2704819.09037	1818268.82037	1698864.20085	2356211.00884	1907407.36324	2073088.30226	2625605.61199	2221911.27969	2528483.6834	1306018.93062	1994618.23698	2640095.73496	2545180.68509	1964764.19028	2246866.11227	1278323.86867	1832024.32736	1787417.63846	1.11317364722974	0.154678660475	0.243685153213054	0.611111111111111	0.389965509374373
Com_1780_pos	1,4-Dimethylimidazole	C5 H8 N2	96.06878	0.558	Full match	No results	96245.3415257	41192.9367875	70892.423579	86440.3742337	64052.4188087	54111.136679	195730.466308	61891.6967235	58350.1613629	69822.4226554	59149.8766955	63723.7137727	50076.3473459	58313.9374697	110562.612339	63188.1640296	71911.8973975	62428.3797967	119428.024504	1.09118858820029	0.125900461651	0.829585711304409	0.522222222222222	0.366871904024853
Com_1782_pos	1',4,4''',8''-Tetrahydroxy-2,2''',3',6''-tetramethyl-1,2':7',2'':7'',1'''-quaternaphthalene-1'',4'',5,5',5''',8,8',8'''-octone	C44 H26 O12	746.14214	12.725	Full match	No results	2260.12581953	2623.82621754	1817.35617516	2110.42741982	6465.97975633	8231.92921705	2219.96740109	1986.47346066	2203.87835764	4310.08270548	8893.1504202	4279.67386873	1917.79958951	5320.05100327	3743.81099107	15232.6985501	12038.3751021	1864.86817861	2830.52202034	0.548940137841856	-0.865279263594	0.130873090390261	0.677777777777778	1.47245419021346
Com_1783_pos	1,3-di-o-Tolylguanidine	C15 H17 N3	239.14189	8.138	Partial match	Full match	11575.7329097	10343.1450233	640384.162922	14302.8160598	8427.73652542	8987.45372125	690365.828553	17065.4959273	9191.37334404	6584826.63876	55510.6611688	12131.4845903	13414.3600292	86172.8489901	1836186.08268	2628577.19093	119282.756432	20020.4770223	15253.9771646	1.50336329661275	0.588193687157	0.619061043959769	0.688888888888889	3.0588531490462
Com_1784_pos	1,3-Dihydroxy-2-propanyl (7Z,10Z,13Z,16Z)-7,10,13,16-docosatetraenoate	C25 H42 O4	406.30738	15.079	Full match	Invalid mass	2831524.50985	1505767.69023	2422265.3513	2730472.57743	3138311.35979	2745292.75104	1761088.08594	1543518.1961	2068530.05093	2691005.53437	3564842.78306	1219440.71833	1664107.94826	1592315.74758	1591659.25367	2122960.12745	3045593.80146	2055228.5223	1737267.28823	1.13448751323284	0.182040730036	0.307217619510663	0.622222222222222	0.704005995365322
Com_1785_pos	1,3-Dihydroxy-2-propanyl (4Z,7Z,10Z,13Z,16Z,19Z)-4,7,10,13,16,19-docosahexaenoate	C25 H38 O4	402.27617	14.696	Full match	No results	1862803.34614	578376.619058	944438.074025	1000145.09886	2593914.81777	1471780.94022	1057874.67876	742475.757127	1089625.65499	1025094.78475	2261976.13846	975798.551729	933235.242444	926035.908809	839338.066487	1040552.35497	1214736.47292	1570517.12839	1236328.48459	1.01194328559222	0.0171284363883	0.866768036147028	0.5	0.589300396802406
Com_178_pos	Suberic acid	C8 H14 O4	174.08911	8.816	Full match	No results	235146.281812	194660.621691	245692.210869	142731.2881	116783.011399	119970.222055	165070.688995	200817.219238	140623.973348	241237.680951	344207.172489	99798.4182775	93164.1272404	96165.7426392	134602.824393	184171.058088	126945.39511	113817.439868	106331.621447	1.2488109095521	0.320555045798	0.11438925823027	0.788888888888889	0.94428175210757
Com_1791_pos	1,3-Benzodioxolylbutanamine (BDB)	C11 H15 N O2	193.10769	8.411	No results	Invalid mass	465646.481895	1354499.95913	1908471.83	598995.090506	620269.486424	297273.497454	1013870.9745	329464.108839	1174077.75875	1771746.56755	205378.812237	330634.503488	626028.208033	949167.461248	651054.287493	412809.94034	1208690.57435	265452.188148	557250.860543	1.64812039527624	0.720821635315	0.132277602211727	0.677777777777778	1.19188124122046
Com_1796_pos	1,2-Dimyristoyl-sn-glycero-3-phosphoethanolamine	C33 H66 N O8 P	635.45085	15.282	Full match	No results	28041.552507	24270.8190331	68157.3873967	28254.7629659	74767.5893216	56929.6368335	41207.0630878	26934.9429287	166000.264588	69443.7722078	18619.2004843	31372.1872379	45416.2691658	21297.5510023	45079.5785145	34997.460007	114175.222333	21195.1920968	49139.243763	1.37848982744112	0.463088621026	0.295166364406718	0.644444444444444	0.767830927466047
Com_1799_pos	1,2-Dideoxy-3-C-methyl-1-(2,5,5,8a-tetramethyl-1,4,4a,5,6,7,8,8a-octahydro-1-naphthalenyl)pentitol	C20 H36 O3	324.26529	14.535	Full match	Invalid mass	128941.942339	106860.56857	137155.315251	120720.225523	174891.478774	104466.814881	185826.669258	102474.665289	202012.689072	131984.282941	206642.830374	130901.187142	113216.026725	94672.1624308	109746.629418	117551.001245	135266.720723	106901.942883	143609.244129	1.08398169287383	0.116340391541	0.484784926293219	0.555555555555556	0.391507625628115
Com_1806_pos	1,1',7,7'-Tetrakis(4-hydroxyphenyl)-1,1',6,6',7,7',11b,11b'-octahydro-6,6'-bi-2-oxadibenzo[cd,h]azulene-4,4',8,8',10,10'-hexol	C56 H42 O12	906.26989	8.836	Full match	No results	51555.7435725	21285.6986351	13984.4752695	24337.4845338	29530.4310502	33160.5507926	18128.6507952	21580.0399535	25699.3744497	36270.4508239	25057.3798209	29042.1901912	33146.4466152	15796.3310347	16446.5911924	41043.2765073	17570.3164706	64514.3241439	61906.5663756	0.814320317213308	-0.296331697012	0.52677187740407	0.555555555555556	0.59344187991499
Com_1807_pos	1,1,6-Trimethyl-1,2-dihydronaphthalene	C13 H16	172.125	11.986	Full match	No results	66871.0506075	55709.5662538	73825.8217414	83189.890146	65552.5536188	59824.147977	78155.3103423	58933.2481816	82969.8195713	78929.4546912	47061.1282534	73946.051585	69102.0190175	59946.0386796	76202.2447476	46754.7205733	137585.262948	67923.2064407	137960.824409	0.884272350055789	-0.177437316265	0.680224404349496	0.5	0.155672788558739
Com_180_pos	Styrene	C8 H8	104.0625	13.975	Full match	Invalid mass	1038139.86645	1418331.51209	877573.45025	948143.254127	1192434.1626	1432569.88052	1113643.21368	936977.702812	940908.975464	852644.137508	1134328.42548	1189626.17093	797720.33515	706788.981169	1069774.21242	1131966.10331	1144427.8328	879529.749031	1348861.60724	1.02905513581	0.0413202825513	0.73894581376092	0.488888888888889	0.216771488181662
Com_1810_pos	1-(Octadecyloxy)-3-(tetradecanoyloxy)-2-propanyl (6Z,9Z,12Z)-6,9,12-octadecatrienoate	C53 H98 O5	814.74185	7.95	Full match	No results	35300.6695337	23753.2296205	34987.349243	37521.4562098	64439.9366928	47498.1396306	44567.7103189	24306.5383751	35926.0202033	24339.8129588	34018.2225094	17654.6734404	34694.8353847	12625.4674676	37579.713366	27888.782669	28724.3751947	19496.3616064	28087.9202718	1.39293220218914	0.478125039744	0.0497191820624044	0.755555555555556	1.11895091338291
Com_1811_pos	1-(Octadecyloxy)-3-(tetradecanoyloxy)-2-propanyl (5Z,8Z,11Z,14Z)-5,8,11,14-icosatetraenoate	C55 H100 O5	840.75499	10.245	Full match	No results	264689.301247	411193.843133	403059.741495	252982.944223	422821.534887	62428.2341782	250366.391915	454098.018442	693004.83145	355719.647076	524238.210734	380087.468574	797061.115531	549790.885667	339709.395927	376970.285836	188214.035951	575127.592649	459643.785231	0.766749842672911	-0.383172129417	0.187342160981537	0.677777777777778	1.22854160238214
Com_1813_pos	1-(Octadecyloxy)-3-(pentadecanoyloxy)-2-propanyl (6Z,9Z,12Z,15Z)-6,9,12,15-octadecatetraenoate	C54 H98 O5	826.74468	7.544	Full match	No results	75392.1370024	192345.569624	189830.131836	93636.1274957	291654.207622	172053.560909	211401.871942	101433.688151	278992.994402	118580.934582	131626.723457	156888.369461	88333.8319908	166217.204597	101776.614149	109049.347792	147706.470692	109081.360298	193013.38282	1.29002055127175	0.367394049355	0.282805780632448	0.633333333333333	0.504505222592973
Com_1816_pos	1-(Icosanoyloxy)-3-(octadecyloxy)-2-propanyl (5Z,8Z,11Z)-5,8,11-icosatrienoate	C61 H114 O5	926.86549	9.758	Full match	No results	68787.982045	54580.4793878	76110.9906998	122138.545167	163233.485411	142272.600138	95092.867507	128555.920424	93433.6332065	139045.706414	66689.1196511	103322.492781	61077.628662	45480.6152285	103929.347219	99902.4369257	30643.579456	83852.5720809	91643.0593914	1.42005677794447	0.50594861397	0.0604428371006893	0.744444444444444	1.12802273377018
Com_1818_pos	1-(6Z,9Z,12Z,15Z)-octadecatetraenoyl-2(15Z)-tetracosenoyl-sn-glycero-3-phosphoethanolamine	C47 H84 N O8 P	821.59319	11.462	Full match	No results	15016.9060064	1662.19801967	1503.38209487	1820.04065454	2381.45462852	3251.75250986	2172.77679238	3588.05242562	1891.74160791	2044.22724866	2397.3477288	2248.92440966	2380.02326227	1767.79484385	2585.48459065	2332.02887663	1979.90571599	2421.35038896	8547.4547103	1.19275707558706	0.254300244599	0.974028554290167	0.6	0.950804839149469
Com_1820_pos	1-(4Z,7Z,10Z,13Z,16Z,19Z-docosahexaenoyl)-sn-glycero-3-phosphocholine	C30 H50 N O7 P	567.33116	14.193	Full match	No results	34915646.2679	27489663.5802	28566278.876	32233729.5475	33128422.5643	35877229.1923	32115048.9905	32829176.8567	21650226.8013	30668255.191	18299510.9157	37185685.1598	23061445.1203	28408414.1658	36052603.3358	28182881.6806	32571826.6776	29132086.8471	23480517.1224	1.08640211237181	0.119558189836	0.300603384364732	0.611111111111111	0.257169525935914
Com_1823_pos	1-(1Z-octadecenyl)-2-(4Z,7Z,10Z,13Z,16Z,19Z-docosahexaenoyl)-sn-glycero-3-phosphoethanolamine	C45 H78 N O7 P	775.54865	12.873	Full match	No results	62402.8164541	15943.9628675	29614.4363924	8359.9784252	8651.44980337	19066.5755445	9929.01321325	8157.8380141	12357.3105031	8685.24949202	23952.7087683	11784.7192779	9042.47440377	13302.9382401	67319.8358807	24250.8377165	11064.2979947	14365.1338123	8734.60408116	0.896822786949649	-0.157105159517	0.682430833625978	0.622222222222222	0.385706970198755
Com_183_pos	streptidine	C8 H18 N6 O4	262.13831	1.076	Full match	Invalid mass	2934660.41737	471172.121853	1004575.86927	1789173.06599	1711938.15195	1553638.88799	1090542.81444	584637.776553	692400.55027	866904.158134	1604504.33822	2040481.60838	498417.803046	661399.965587	871548.279314	1121306.24818	1365804.70254	1524286.80217	1237716.37002	1.04615027949932	0.0650901096302	0.938774787135236	0.522222222222222	1.09337125634023
Com_184_pos	stearoylcarnitine	C25 H49 N O4	427.36513	13.642	Full match	No results	718453.038673	881708.378405	1243473.68885	1147566.73615	514197.67286	640525.043546	417934.709535	642405.929156	608130.775239	1084666.17209	935117.50942	1582399.30856	821125.648005	1837932.16601	828437.049517	339383.014612	731376.12635	765646.928362	413434.527027	0.86120934581933	-0.215564119212	0.714640181075947	0.566666666666667	0.381398378762074
Com_191_pos	Stearamide	C18 H37 N O	283.28675	12.301	Full match	Full match	881079.466551	76503.7633653	801032.700742	869361.404773	48860.4651467	337737.691747	556169.351144	274053.766348	296482.506815	51722.9877299	811656.091108	263665.53806	820233.48501	527356.894331	322199.23698	682909.937406	819843.891988	584255.654394	930124.631263	0.654901597868103	-0.61064994386	0.0634524080285027	0.688888888888889	2.06946509682318
Com_195_pos	sphinganine	C18 H39 N O2	301.29731	11.682	Full match	No results	41421.8925429	63008.4661929	80321.169009	48919.7303954	55751.1997646	36346.0920244	84021.7125197	98550.8357637	47542.9181445	26432.2186254	72468.3155618	61410.8778536	59698.5919338	53881.2131389	39965.0258148	37414.634762	38497.3283526	64307.0284411	42853.2598733	1.11389747064201	0.155616445062	0.689328018350458	0.444444444444444	0.163735292748014
Com_196_pos	Spermine	C10 H26 N4	202.21554	0.913	Full match	Full match	5409945.59625	4971579.22332	4419083.30599	4764060.67962	7080393.74524	6419297.7874	8689059.14432	5147992.65111	5677835.74141	4819784.33887	6427476.99527	5530737.04478	4266682.80036	3313589.06974	5079667.19522	7523654.95981	4954458.37327	3261768.46745	7599587.04916	1.07718287284106	0.107263196349	0.450618638212355	0.566666666666667	0.427486938829804
Com_199_pos	Spectinomycin	C14 H24 N2 O7	332.15904	12.262	Full match	Full match	330444.423219	244689.497776	271367.238232	243740.175276	182522.986275	215923.571968	321458.744998	198997.023115	178591.085399	226030.538826	217352.596026	168585.752814	182448.89537	252889.14286	427108.11664	230862.286576	205336.360769	197365.898831	234133.729623	1.02660858904568	0.0378862359142	0.715739623097202	0.588888888888889	0.131200184390706
Com_203_pos	S-methylglutathione	C11 H19 N3 O6 S	321.0987	1.869	Full match	No results	471596.536615	1897431.33733	1362847.50787	957878.051944	1304527.14033	988345.454975	1282941.41335	3182203.96143	1496017.58465	790943.83997	246479.847604	763247.772832	1041876.44327	1377593.33374	937308.898384	667421.180603	1332881.14635	1049793.86944	391159.086722	1.58320146185712	0.662844849618	0.08350841884156	0.722222222222222	1.27452102816553
Com_205_pos	SM(d18:0/20:2(11Z,14Z))	C43 H83 N2 O6 P	754.59838	7.855	Full match	No results	17665.3020788	16587.7616219	17284.8329673	29059.6673682	16731.8994242	23534.1848576	10716.9694026	30929.5859847	21365.168579	34601.3293734	32953.7122351	24188.579029	25682.9930015	47552.8893563	47367.3555676	32481.6467699	30221.7609941	35746.5322577	36482.1557892	0.628855459330288	-0.669199639103	0.00243933445160651	0.888888888888889	1.52446790872326
Com_206_pos	Skatole	C9 H9 N	131.07346	9.134	Full match	Invalid mass	179980.86843	18139.6821943	21112.3912615	27002.1142552	21730.3017576	23064.8024601	24498.8749393	15958.7279322	5976.82867047	19870.6377146	25988.8773402	26419.0061866	20428.4274667	20653.4278022	6279.02790152	22663.5484024	18705.3558592	42517.7185174	35614.465017	1.46669366565246	0.552567580491	0.871548343791046	0.577777777777778	1.37029380262117
Com_207_pos	Sesamex	C15 H22 O6	298.14095	9.891	Full match	No results	36418.4431257	11528.4446293	35587.3996469	52777.2278317	12888.6528375	13163.2910433	46714.3032395	49173.5726675	42167.5793516	13139.6393413	94542.2979293	14698.7541416	68999.5077262	26175.7847904	66699.5914766	56821.8436984	50024.5000514	32052.9144643	23558.6275707	0.650875777369274	-0.619545870197	0.139695235599622	0.722222222222222	1.21542202802495
Com_208_pos	ser-arg	C9 H19 N5 O4	261.1438	0.905	Full match	Invalid mass	175545.853451	207055.405973	260160.215421	214027.742037	189438.787646	158102.335949	275917.960746	264642.236198	229589.081206	154503.704776	204590.350785	265142.656804	199984.248931	199417.133342	185632.89781	171391.858532	209190.287721	297733.352389	180582.43544	1.00126446845623	0.00182308999402	0.972054661716175	0.511111111111111	0.0155027041180386
Com_209_pos	Senkyunolide H	C12 H16 O4	224.10214	8.599	No results	Invalid mass	1227328.21567	301555.355067	222060.352861	208811.984777	158212.247058	227345.878208	191682.068026	567569.643256	211979.755929	203262.660374	2197824.61897	222992.198841	161277.836936	152116.364479	96091.6696994	259827.394219	236250.902906	238069.793498	460207.808918	0.787104614086161	-0.345372697791	0.930167666396517	0.511111111111111	1.35967845506096
Com_213_pos	Salvinorin A	C23 H28 O8	432.17748	15.388	Full match	No results	31914.151507	38029.1986789	36640.0928584	35515.8719195	46523.6310428	43184.5388495	43357.8052181	45222.2815641	19371.9374036	48229.0071185	64447.0520012	27002.6298948	33225.5332668	29416.7147123	48360.6893013	45511.9877695	36838.6519809	44705.2767148	44521.0679181	0.933588307505785	-0.0991416024036	0.613186615054603	0.555555555555556	0.171724181426714
Com_214_pos	Salbutamol	C13 H21 N O3	239.15157	9.018	Full match	No results	259506.861205	6166.2242389	23834.2972559	271414.737238	80738.1043962	94428.6456597	10451.6516988	7922.33019117	11466.3124858	17375.9375814	70462.9716953	637480.561001	12450.506192	13967.6638475	14653.3226995	57827.7268866	55595.1569902	244192.719216	185068.913285	0.545772889851956	-0.87362736141	0.315162953913611	0.622222222222222	2.68969365899733
Com_215_pos	Safrole	C10 H10 O2	162.06794	8.188	Full match	Invalid mass	128372.600854	19955.5107955	24485.2920304	54125.4151048	25835.8878715	19577.4190974	20446.9313722	17879.4616083	21716.5601011	32268.7444164	115539.919746	228077.098319	18191.2087683	22957.5204148	24619.5775287	24671.0325099	40417.7519232	62625.040834	147600.254364	0.479330694336227	-1.06090676781	0.143093816286373	0.711111111111111	1.69071205178737
Com_216_pos	S-Adenosylmethionine	C15 H22 N6 O5 S	398.13625	1.035	Full match	Full match	3046751.14188	2842484.1404	2529330.08098	3388632.31079	3464364.24214	3823087.05568	3629392.20651	3405801.6152	2871741.71738	3285368.86912	2611151.19818	2198574.40288	1865397.75876	3097049.56599	2771493.77392	2765211.65909	3131268.04781	2775900.42494	2950558.62906	1.20241372291243	0.265933379657	0.0154507678763508	0.833333333333333	0.574559192923894
Com_217_pos	S-Adenosylhomocysteine	C14 H20 N6 O5 S	384.12076	1.097	Full match	Full match	1059220.21836	2091193.72684	1415926.67103	1683057.52872	1430255.95037	1022994.80441	1571244.93009	3246338.35918	1681186.90199	1473612.81709	1087447.17041	1265480.71622	2062533.77326	1448746.98599	2755479.26214	1453919.47072	1864465.27915	1054237.51077	1497763.9808	1.03571096755439	0.0506214510419	0.857481534235304	0.522222222222222	0.552673022027419
Com_218_pos	S-3-oxodecanoyl cysteamine	C12 H23 N O2 S	245.14444	12.535	Full match	No results	103553.515083	49554.3338051	118830.057765	245402.233	176233.619111	78122.3670386	102633.886356	112346.495165	79411.9664644	438072.010455	75594.6982777	67210.5014937	113426.330128	37543.0198474	106887.191189	173087.182713	130230.048912	88049.2924948	42781.974217	1.6216193478872	0.697435207123	0.149134236323121	0.666666666666667	1.09001064943383
Com_21_pos	Xanthine	C5 H4 N4 O2	152.03335	1.37	Full match	Invalid mass	31240191.113	167468016.077	110414907.673	74597878.6605	174539869.704	124601116.757	116447826.027	102042348.765	133436959.646	102789699.317	65329230.2715	117450928.11	152945582.747	167713607.754	137427092.443	91814871.4207	133185508.033	116015468.119	100277645.644	0.946090221681207	-0.079950325524	0.565069236663742	0.533333333333333	1.04589661490104
Com_220_pos	S-[(2E,6E)-farnesyl]-L-cysteine	C18 H31 N O2 S	325.20899	14.46	Full match	No results	276667.598134	235849.245216	348993.580122	314497.849516	277430.872141	349102.956647	260676.35309	193313.261546	580844.698623	340921.977558	223669.50966	535658.111592	267429.300743	311411.612859	324575.41358	249594.347713	475604.974017	233802.821932	970217.457087	0.796352333248014	-0.328521225718	0.43761211898641	0.511111111111111	0.390485893990314
Com_221_pos	S(8)-aminomethyldihydrolipoamide	C9 H20 N2 O S2	236.1021	11.363	Full match	No results	58909.0178586	9355.4008815	10906.0589084	24479.2439922	17433.9908907	13233.2295076	10393.3823924	8511.2193545	11814.5143566	10878.998137	48854.2678381	41839.1511669	10433.9106052	9358.12098194	9659.40716687	13393.2661676	15573.5157469	31100.1648023	25517.105036	0.76957366384359	-0.377868666482	0.345593102049633	0.633333333333333	1.27013844320782
Com_222_pos	S-(-)-Cathinone	C9 H11 N O	149.08401	9.041	Full match	No results	179506.087191	4950.5071789	6198.9094617	6158.49441411	6482.94361571	4924.24829646	6463.6248552	5777.45591536	6314.9204446	7135.51359816	25890.5629352	9289.40889569	4770.28463031	7679.52584912	6977.90996156	5162.88236922	6531.38262713	6519.23525699	6739.98933756	2.64603201643194	1.40383051803	0.804510710616007	0.677777777777778	1.5680063105074
Com_224_pos	Rupintrivir	C31 H39 F N4 O7	598.28057	7.38	Full match	No results	7757.9846945	2064.29441507	5942.29806992	5408.78448388	4655.57881736	8650.03300662	3580.64755339	2251.00820896	3427.36791628	3656.83578406	2868.9575326	9411.5574677	8672.02166678	6921.65015063	4091.71568977	21869.7996497	3314.78890091	18450.8658755	20197.1662196	0.445261035880756	-1.16727672564	0.0485686793274495	0.744444444444444	1.69215643802046
Com_225_pos	Roxatidine	C17 H26 N2 O3	306.19505	15.244	Full match	No results	47514.2136618	41247.0065124	100604.41163	73714.1044368	55310.3192557	63883.6346421	49511.1011719	44564.070427	7104.91277385	52784.5023435	41268.4113858	120716.240123	48606.999407	58780.2099796	66798.2017434	31424.2605876	64812.5975957	56950.2601284	202749.537754	0.697312186295364	-0.520123400364	0.241656792523275	0.633333333333333	0.918776602084083
Com_226_pos	Ro-20-1724	C15 H22 N2 O3	278.16222	11.343	Full match	No results	9448.65144939	7649.35192619	6711.95396157	11384.6938807	10164.4533882	7999.9494464	5535.16246852	7922.78559412	8486.36252739	12378.4309049	10555.6558058	12574.7197781	12703.1556958	5972.80516144	5638.02875367	15427.2396629	13623.0049674	28552.5600258	12059.8334229	0.673859067233858	-0.5694812012	0.106892772990168	0.766666666666667	0.813687450340601
Com_228_pos	Rifampicin	C43 H58 N4 O12	822.40807	7.941	Full match	No results	48644.2283152	41822.312543	38075.4554205	31838.3578232	78627.9645959	41283.9552925	51551.3469438	40924.3079156	28521.8172508	64913.9458228	58232.4897976	47047.505695	40362.4887323	16727.2820298	69845.7991715	62372.8368407	37889.3369883	44187.858464	41795.7583687	1.00268117145525	0.00386293647578	0.888454276847055	0.522222222222222	0.115131389412226
Com_229_pos	Rhusflavanone	C30 H22 O10	542.12471	1.106	No results	Invalid mass	381693.835684	322062.500543	175331.224699	372316.287322	420743.604269	446413.11956	208223.037401	207816.716425	129644.323739	319108.031269	1151774.39638	327581.721952	556222.144986	223326.664431	383119.784876	228879.535852	294273.976768	231429.061134	231419.851252	0.740076441261997	-0.434253802884	0.36520751206068	0.4	0.541255308558473
Com_22_pos	Welkstoff	C9 H15 N3 O7	277.09016	1.229	Full match	No results	148511.952195	136920.611343	110424.871868	107871.03564	149451.890892	115365.954527	109937.378582	134577.207902	116314.34685	82685.8707107	123550.977008	178876.142941	123056.500646	149298.394667	91392.7392461	132242.566786	105430.957246	129353.794381	81665.4812583	0.978461526097291	-0.031412970862	0.916303265902096	0.5	0.0343426530681342
Com_231_pos	Retinyl acetate	C22 H32 O2	328.23927	14.573	Full match	No results	79538.6460019	12709.94535	65889.377469	41459.1516953	63329.6658547	44174.2152843	42753.1828118	26077.7484789	34256.1938014	49132.2007218	88813.2379517	47183.9212167	39542.7652691	37518.807295	46176.3829362	49641.4353401	52343.2339861	57299.3212884	57167.9807028	0.869034091739605	-0.202515320588	0.268725008690996	0.622222222222222	0.701005443199174
Com_232_pos	Retinal 2	C20 H26 O	282.19767	12.053	Full match	No results	82916.9311988	10133.5486823	59799.6628956	34868.1201704	61110.2851738	27463.8041243	67199.5186909	56343.2882614	62722.6249005	16523.232883	168026.720971	65614.1795013	50404.6175603	46284.3798767	27569.5721419	33117.1974641	36141.8181595	53758.297975	68586.457981	0.784659457154934	-0.349861435877	0.357616799749681	0.455555555555556	0.913065113438821
Com_234_pos	Quercetin-3-(6''-malonyl)-Glucoside	C24 H22 O15	550.09466	7.174	Full match	No results	51498.2229834	90851.2357003	67328.4874035	69430.0234175	73733.4714998	71850.4427083	90441.9532091	59475.6170852	107307.610957	153986.831497	56170.4209652	84422.9818484	62946.8304882	120452.169184	93451.0289641	74640.7873722	105179.375036	31909.5801059	41022.6639767	1.12252787054992	0.166751265194	0.421201715297895	0.444444444444444	0.573785633306863
Com_23_pos	Vorapaxar	C29 H33 F N2 O4	492.24222	3.592	Full match	Invalid mass	8529.09833564	147623.362585	131529.853286	277738.260273	193457.170704	88824.045093	60057.7670651	285945.351672	104439.139085	99163.9970395	115001.017035	207522.969919	138321.558138	211657.61082	182310.089401	170583.425974	124735.885088	109967.545412	103395.810677	0.92231830629534	-0.116663361952	0.319313851744853	0.611111111111111	1.87294120885598
Com_240_pos	Pyrrolidine	C4 H9 N	71.07349	0.888	Full match	No results	9192484.17744	3811423.57877	4612127.31867	6035411.96587	4674768.18558	5337999.05559	4980250.04534	2666764.78621	3748050.0019	5524100.66368	8389142.80732	7439748.60158	2970567.3141	3753302.59578	3433067.34133	5111067.11401	6236935.13893	4766801.92912	6153280.25517	0.943447668364425	-0.0839855989853	0.742296508866832	0.566666666666667	0.678741086826955
Com_242_pos	Pyroquilon	C11 H11 N O	173.08396	8.932	Partial match	Full match	226658.512735	388873.107371	271574.917032	242655.236661	263022.29142	241132.676504	301876.732313	317938.073348	217839.729016	463252.503643	138054.862946	227899.582628	247862.95765	282068.054106	286722.506447	241232.59703	178090.174605	209142.3198	163776.967174	1.33748961799512	0.419527692916	0.0210873759365778	0.766666666666667	0.751844107050226
Com_244_pos	PYRIDOXAMINE	C8 H12 N2 O2	168.08975	0.575	Full match	No results	66142.5288282	52626.716908	79065.5232508	66554.4134307	63379.6380657	62249.5615964	85518.0459252	73064.3846309	71133.3470755	86016.9947539	80213.9912481	103234.911317	77655.2877796	68157.4727318	69160.2823373	101887.437075	67715.5836454	66385.897982	79329.2297096	0.889926241377432	-0.168242326908	0.145042072701036	0.688888888888889	0.313728490322753
Com_247_pos	Pyridine	C5 H5 N	79.04213	1.285	Full match	No results	896891.370969	1650344.86355	1007754.72338	1207833.40481	1294407.30748	926327.649961	1105820.14582	848981.283174	1406461.50429	1013492.21285	1194661.65357	1329994.84533	1355964.35776	1073708.65408	810980.877079	765980.038156	1116901.78701	998339.735442	888389.952623	1.07210977979063	0.100452639612	0.496446825428585	0.411111111111111	0.172290348218014
Com_248_pos	pyrazinamide	C5 H5 N3 O	123.04366	0.877	Full match	Invalid mass	250095.293157	211601.878318	251586.595176	315652.771322	267175.833225	344678.489087	204691.358337	154396.509756	202189.859773	269007.50247	356951.257338	304645.391081	210981.042827	241295.459661	225454.830502	283173.800492	311012.94649	193194.419855	320757.783499	0.90868172832605	-0.138153025297	0.342198042801838	0.611111111111111	0.312018321636243
Com_254_pos	p-Xylene	C8 H10	106.07818	10.762	Full match	No results	54779.4209746	70262.7336891	103630.410156	107032.802861	93565.6432874	78018.9499926	79295.4600986	57787.4158238	148875.947183	128691.884297	74074.7139158	136160.679368	95616.9958345	90984.596921	125962.481152	79183.622397	214333.05411	78273.4367548	204418.978075	0.754995577685098	-0.405459900874	0.160252989440188	0.655555555555556	0.761055468565097
Com_255_pos	Purine	C5 H4 N4	120.04362	6.42	Full match	No results	61338.3164734	58133.9933947	41470.3792233	45775.4737614	40100.7659801	95008.6143723	67934.3808579	92475.543105	35059.3052366	89110.6235553	36973.9849497	30206.3488415	37327.9984146	33740.808942	31982.7859744	128155.448942	28560.8582205	38199.310998	54268.281217	1.34417115603148	0.42671685109	0.084108701609778	0.811111111111111	1.06906762205962
Com_259_pos	Prostaglandin B1	C20 H32 O4	336.22916	12.041	Partial match	Full match	1013293.01512	547554.779778	699866.748798	485942.443933	702761.24857	300598.432353	967615.768901	715973.260573	597903.393956	172794.576218	1016501.34297	706873.719924	722968.343309	474282.404073	265181.821427	359710.461436	327252.194878	723614.248052	739799.854416	1.04641685758398	0.0654576876888	0.91645589518957	0.533333333333333	0.645852656170318
Com_260_pos	prosolanapyrone II	C18 H24 O4	304.16666	12.307	Full match	No results	51032.949135	61181.6011911	106035.221285	108518.925008	72508.2251132	65082.6925583	96221.4037005	52109.9743663	318847.459022	113029.231211	55576.9325643	153630.54592	116755.068839	95785.1539358	93167.7011877	74938.4284732	287961.742469	85815.1621372	200527.499613	0.807545646248811	-0.308384284919	0.314341380971471	0.644444444444444	0.764321652686318
Com_261_pos	Propylparaben	C10 H12 O3	180.0785	12.098	Full match	No results	135940.207587	14667.8651748	21252.1830128	34123.9782191	26314.3916779	36630.3328667	23595.6347204	16202.0514213	26102.5309491	28264.3880475	144701.153015	47700.4321649	21571.4083883	24346.7103158	19680.4699295	47965.9906959	27153.6935995	67684.1995811	78505.2292411	0.681781505635452	-0.552618630185	0.200467134616666	0.677777777777778	1.45233205132605
Com_263_pos	Propoxur	C11 H15 N O3	209.10478	6.306	Full match	No results	59599.6822678	96608.7984641	148080.065983	158526.27162	282473.399713	97013.0986302	155672.520784	158293.467678	67848.7756006	40241.3162121	76562.4535909	342374.125159	110592.523177	118958.690831	27412.8359629	106886.065898	146402.066692	658079.29738	200973.006754	0.636335715159565	-0.652139997913	0.508487281265581	0.422222222222222	0.618471125600958
Com_264_pos	Propofol	C12 H18 O	178.13556	13.5	Full match	Invalid mass	358869.006902	419182.954046	744836.251974	649848.904403	836878.861456	810584.149567	814189.05538	351051.711325	1617963.65585	1392632.77808	310571.511101	737994.829079	723161.160538	487706.088415	475789.886522	954760.818686	1702973.88688	488792.549134	1661074.15797	0.95407671563787	-0.0678228194108	0.957874663611127	0.5	0.0755684700047018
Com_266_pos	Propionylcarnitine	C10 H19 N O4	217.13111	1.359	Full match	Full match	187592.168723	318248.201219	282854.342285	297488.39102	131390.878019	286238.640269	190480.357229	459851.367338	277500.120576	183750.103058	207591.357813	279532.84446	808610.129974	443976.721621	250291.852252	171853.971466	278322.232515	245638.677753	393017.438743	0.764527796885086	-0.387359138495	0.277464386964712	0.433333333333333	0.838523050103281
Com_26_pos	vinyl sulfide	C4 H6 S	86.0189	1.167	Full match	Invalid mass	1434534.89133	1361204.93695	1282186.23049	1428960.34137	1531312.73358	1823825.03823	1482491.08988	1740901.30646	1436527.16219	1547234.90286	1510864.04134	1702006.90547	2009693.14743	1922352.96796	1680550.21646	1879694.41876	1286788.67927	1956183.09197	1907124.78467	0.855379367104133	-0.22536368699	0.0217651087239541	0.811111111111111	0.46696673836461
Com_2753_pos	.beta.-Estradiol	C18 H24 O2	272.17693	11.927	Full match	No results	59437.6077618	84530.8749372	105976.354237	55617.6355067	93642.2939394	43376.9217871	153416.327952	96365.3630542	93399.0806391	45796.2673237	188336.09286	137613.137107	150947.720244	66761.7330745	50103.6602331	64812.9743552	78430.4404194	96482.7931753	113571.147756	0.790238308141725	-0.339640309789	0.271648351289032	0.655555555555556	0.596113114529343
Com_2755_pos	.alpha.-Aminoadipic acid	C6 H11 N O4	161.06869	1.095	Full match	Invalid mass	683826.675275	2133008.02043	1494331.69439	915762.102453	823212.570524	787221.440147	1295114.11616	1327170.30183	1541967.65188	1179795.4346	869079.642657	957917.05263	1773924.9495	1255021.28615	3294319.43989	817792.788895	1249341.24882	930008.604238	848312.860929	0.913931881554857	-0.129841454555	0.846365762845163	0.5	0.851932587053103
Com_2756_pos	(Z)-N-{[(2S)-1-{(Z)-N-[(2R,3Z,5S,6Z,8R,9Z,11S,12Z,14R)-19-Amino-2-(4-aminobutyl)-14-[(Z)-{[(2S)-1-{(E)-N~2~-[(2R)-2-amino-1,5-dihydroxy-5-iminopentylidene]-L-arginyl}-2-pyrrolidinyl](hydroxy)methylene}amino]-1,4,7,10,13-pentahydroxy-8-(hydroxymethyl)-5-(1H-imidazol-5-ylmethyl)-19-imino-11-isobutyl-3,6,9,12,18-pentaazanonadeca-3,6,9,12-tetraen-1-ylidene]glycyl}-2-pyrrolidinyl](hydroxy)methylene}-D…	C60 H102 N22 O15 S	1402.75864	10.276	Full match	No results	729272.437481	746147.391303	612283.846403	900293.595466	1290182.60393	626284.812569	851713.335594	1187868.70769	1821863.73745	895484.492	877146.360286	854882.986147	1646620.47487	1353484.66458	639787.921759	1546113.75903	776044.107756	1418352.58966	920362.685439	0.866683211172119	-0.20642333695	0.357918192643428	0.655555555555556	0.576413830733731
Com_2757_pos	(Z)-3-butylidenephthalide	C12 H12 O2	188.08364	11.916	Full match	No results	47663.6010844	43042.729508	64920.4418405	47923.8411085	48238.2669482	18813.0447433	94624.6628581	65306.8536089	41260.9367992	22601.4471589	106837.837308	78820.2422969	93950.4437836	42619.4261158	30062.8178464	43075.3961477	37178.4859804	50892.3540306	51618.7847728	0.831607194682885	-0.266025855103	0.36821733380006	0.588888888888889	0.501773108482998
Com_2763_pos	(S)-1-Methoxy-3-heptanethiol	C8 H18 O S	162.10841	1.037	Full match	Invalid mass	2914456.7256	6758399.60077	6900717.3957	4930386.14096	4691309.18112	5368924.39796	5909655.88643	8525926.06832	5766645.94065	3541931.16696	3427759.71781	6000574.18571	6338662.25554	7148308.5668	4851874.93426	3652144.23497	5941646.51434	5166034.96366	4400979.40895	1.06072139013038	0.0850457666573	0.747843064666023	0.533333333333333	0.403817315702978
Com_2764_pos	(R)-3-hydroxybutyrylcarnitine	C11 H21 N O5	247.14145	1.099	Full match	Invalid mass	1313592.98445	1865187.53105	3374287.68642	3130400.73619	3255342.1291	1721680.24242	2739912.73372	4776733.06965	3989263.00763	2330853.25335	2511242.84178	3286888.08912	2638040.01829	3948127.19889	4792251.23721	2586523.10733	2495828.06436	3527881.43015	2224272.53385	0.915621652778986	-0.127176514489	0.419203542040607	0.422222222222222	0.70787813341644
Com_2767_pos	(E)-Dacarbazine	C6 H10 N6 O	182.09179	10.451	Full match	No results	61219.3609	94026.4277664	85990.8942631	95086.7308806	67563.2584224	109313.639173	86983.0029543	134007.343184	113473.845741	85423.5403858	106204.277653	86531.5477535	37999.614336	77276.1900992	82339.9062356	65180.2531258	61533.0920379	38779.8366615	68392.5679908	1.34528849570687	0.427915590399	0.0343426508921259	0.788888888888889	0.930320575936819
Com_2768_pos	(E)-7-(methylsulfanyl)heptanal oxime	C8 H17 N O S	175.10297	9.937	Full match	No results	329856.180446	526810.825999	257301.157498	169338.347742	515187.047453	335281.924142	106224.113429	386467.885431	108701.748399	561840.10469	651535.097008	357718.352191	96505.3035206	274575.707296	353246.008546	135647.355089	165743.610514	226148.451684	310051.118153	1.1540688647655	0.206729314011	0.631099457687389	0.588888888888889	0.421733635190146
Com_2769_pos	(9Z,25R)-31-Amino-28-hydroxy-28-oxido-22-oxo-23,27,29-trioxa-28lambda~5~-phosphahentriacont-9-en-25-yl (15Z)-15-tetracosenoate	C51 H98 N O8 P	883.70412	0.976	Full match	No results	189502.107774	170828.895184	171033.621699	141794.026265	127371.56871	87087.6929154	231221.597901	166361.687261	138652.481948	180899.605504	190598.487489	296477.364574	174727.565653	154577.583213	112704.286742	120198.850476	176516.594366	145112.525496	118054.776544	0.969985871509218	-0.0439643612495	0.902391674989592	0.511111111111111	0.0454379372052981
Com_2771_pos	(9S,13S)-12-Oxophytodienoic acid	C18 H28 O3	292.20317	12.479	Full match	No results	50946.6293443	136048.920212	165793.507997	52474.4263426	47434.3872679	53863.0855553	59878.4915174	18661.0650154	208986.080619	111787.757048	42167.0966705	81681.7916178	86592.5495865	140683.387153	88261.2790429	58984.5498962	191243.506071	42103.2353358	151210.30678	0.923390345368374	-0.114987446713	0.560043817756803	0.555555555555556	0.766761697572223
Com_2772_pos	(9cis)-Retinal	C20 H28 O	284.21321	13.975	Full match	Full match	6217176.64418	7870958.1231	5918489.53911	5613191.40042	8174153.25014	8645716.3359	11460472.2096	5928863.20526	5993130.24338	5017198.53969	7474657.94231	6682256.64371	4962238.43289	3047469.3003	5319917.84735	6803609.52698	2802759.05924	5968301.47674	7289673.74821	1.26622234814985	0.340530763698	0.0974539882082421	0.677777777777778	0.937540077024936
Com_2773_pos	(8E)-2-Amino-8-octadecene-1,3,4-triol	C18 H37 N O3	315.27666	12.096	Full match	No results	32005.8600659	25161.2766514	31705.3823162	31614.3226758	8749.55865115	18632.0387286	35230.1609696	23956.2815569	19851.7805602	20991.67982	38982.7632145	19609.704537	40850.6110763	24721.6679922	25925.3946059	35907.7710884	26952.1540106	33416.655248	23769.9522716	0.82590973101054	-0.275943986051	0.161517912904737	0.688888888888889	0.595327542859914
Com_2777_pos	(7alpha,13beta)-2-Oxospartein-13-yl 3,5-dihydroxy-4-methoxybenzoate	C23 H30 N2 O6	430.20909	13.998	Full match	No results	112702.269344	160896.178143	195650.120588	135722.417315	170812.515428	151017.583114	279201.373961	336635.763332	126732.812295	98405.2950778	103273.100972	198542.29972	13047.4485107	207695.971941	97748.3770705	86619.8000229	119145.445587	215039.995059	117207.533225	1.37353989747968	0.457898817265	0.165279480669959	0.677777777777778	1.42480459481773
Com_2779_pos	(6Z,9Z,12Z,15Z,23R)-29-Amino-26-hydroxy-26-oxido-20-oxo-21,25,27-trioxa-26lambda~5~-phosphanonacosa-6,9,12,15-tetraen-23-yl (15Z)-15-tetracosenoate	C49 H88 N O8 P	849.62084	13.1	Full match	No results	69021.2816181	10464.0461454	29087.1525784	44490.698032	13602.8954977	11655.362995	36241.2019232	17304.9484865	25917.3717815	19657.9948029	16060.6234308	13892.6049388	32803.5613833	22197.5012275	27109.9672597	11338.3329522	10290.656592	9460.62112606	15038.2797696	1.57845165236233	0.658510071886	0.146300332860588	0.688888888888889	1.28301611282154
Com_2780_pos	(5Z,8Z,11Z,14Z)-N-(1,3-Dihydroxy-2-propanyl)-5,8,11,14-icosatetraenamide	C23 H39 N O3	377.29398	10.677	Full match	No results	56398.9335215	6096.50942342	75868.8995284	107114.0366	11678.7114817	34153.5591509	72376.6515652	55496.8025187	54057.8661511	8146.32365857	172850.382019	24083.5431269	103839.538179	55051.6585663	61374.0655509	71283.3469344	88187.1808097	55564.9098934	102855.233715	0.589382997270542	-0.762722653203	0.0611132638691179	0.722222222222222	1.94204918564009
Com_2782_pos	(5E,7E)-Dodecadienal	C12 H20 O	180.15116	11.618	Full match	No results	10701.5680396	6999.36451542	12212.5123877	9074.31335453	6498.90076559	9910.85146711	11071.4640509	11885.05337	10232.7001282	8605.83854795	13027.8048421	10799.3437096	11752.6742557	13889.5884924	13273.697785	9344.90767079	10552.9661227	10425.8627242	14347.2996188	0.814355593335415	-0.296269201231	0.0205622596568833	0.788888888888889	0.585509344288593
Com_2783_pos	(4S)-4-{[(11Z)-3-Hydroxy-11-octadecenoyl]oxy}-4-(trimethylammonio)butanoate	C25 H47 N O5	441.34444	12.987	Full match	No results	1661130.9049	2524846.31933	2536013.34022	2106085.54507	2221948.80107	1812106.81879	2184409.76879	1970439.34916	2815458.1487	1441922.6756	2318418.81684	2663467.39499	1875003.36315	2914108.6327	2457320.15008	1538264.31586	995555.932431	1995368.76704	1215583.90013	1.06531064764551	0.0912741858196	0.484123267220336	0.544444444444444	0.260716738276433
Com_2787_pos	(3Z)-3-Hexenyl phenylacetate	C14 H18 O2	218.1303	13.977	Full match	Invalid mass	1274297.01422	1438394.78898	1288224.96867	1139620.49404	1573374.23601	1916193.64063	2205507.81617	1089381.79142	1200552.20167	1076966.71607	1246072.319	1370855.89274	1017329.81431	669699.013005	1105865.16149	1308614.55652	1147377.21961	1126118.45581	1457235.64119	1.22328038088457	0.290755113392	0.0901459502678549	0.666666666666667	0.714102231552577
Com_2796_pos	(3R)-beta,beta-Caroten-3-yl 6-O-(9-methyldecanoyl)-D-glucopyranoside	C57 H86 O7	882.63609	7.617	Full match	No results	1031.23719398	1184.38537051	989.852281741	938.355237145	5638.82787248	862.864918312	1716.85438399	777.793343826	794.972852072	1050.84187029	1000.65002132	1726.08096859	911.421011842	920.475922056	1000.67039275	1135.538884	925.42997696	4241.43522948	1077.46498417	1.04236898589917	0.0598660644647	0.893991380612064	0.433333333333333	0.0878343700948164
Com_2798_pos	(3-Oxo-2-pentylcyclopentyl)acetic acid	C12 H20 O3	212.14105	10.038	Full match	No results	61497.55705	37103.6306005	77717.1774316	86980.4751761	61474.7063726	71378.5836285	65257.0320597	31048.620339	110615.08899	74767.7703987	45146.2956086	112895.618247	61783.2106536	45072.0999354	63112.5783699	70907.9847012	186960.324154	52378.5688858	148597.043045	0.775311292994232	-0.36715241587	0.399660255116557	0.455555555555556	0.489235306544189
Com_27_pos	Vinorelbine	C45 H54 N4 O8	778.39482	7.928	Full match	No results	7365.76329618	5456.42540317	7775.96875312	6883.70428199	9703.91641353	10429.7610834	8595.52830507	6748.68343451	10382.2132057	9909.90895916	4158.96560775	4350.89958882	12513.8219599	11130.3155385	5735.60612079	18427.3967468	5695.38125867	5116.70328745	5158.71783683	1.03650515836261	0.051727296308	0.437673567542317	0.644444444444444	0.42067641897876
Com_2803_pos	(3beta,5beta,22R,25S)-26-(beta-D-Glucopyranosyloxy)-22-hydroxyfurostan-3-yl 6-deoxy-alpha-L-mannopyranosyl-(1->4)-[beta-D-glucopyranosyl-(1->2)]-[beta-D-glucopyranosyl-(1->6)]-beta-D-glucopyranoside	C57 H96 O28	1228.60615	6.772	Full match	No results	10245.4532627	20809.8631932	18280.8353941	29141.5962646	21649.7655337	23877.7679224	9056.89665389	32093.5254066	37048.8001031	11120.987912	9767.12503393	9525.91420942	16247.5235796	9385.32042125	9778.33789695	33499.1315349	13727.3006825	47056.2204164	11006.7323075	1.20000384504566	0.263039028517	0.307621514700171	0.655555555555556	0.758327724851727
Com_2808_pos	(3beta,12beta,16beta,21beta)-3-{[beta-D-Glucopyranosyl-(1->2)-[beta-D-glucopyranosyl-(1->4)]-alpha-L-arabinopyranosyl]oxy}-16,23-dihydroxy-30-oxo-12,13-epoxyoleanan-21-yl 2-(methylamino)benzoate	C55 H83 N O21	1093.54807	10.363	Full match	No results	4625.02249307	7998.33348779	3872.24178487	12074.5944508	9492.4059543	11587.9596577	4619.13707103	9169.28213695	28652.448685	7951.84390174	18436.5058747	9321.69085145	19740.9212551	4486.72224201	3983.54406728	15810.9281228	8263.05619873	30859.4359802	10761.8857125	0.740058125618678	-0.434289507594	0.359898316288614	0.633333333333333	0.71227056480375
Com_2812_pos	(2Z)-4-Methyl-2-phenyl-2-pentenal	C12 H14 O	174.10429	11.421	Full match	No results	16844.6815108	17093.4092158	16857.002855	12762.1698611	14181.632112	16305.0589245	15077.3275109	13722.9083258	17744.8500555	19545.5553218	41610.8309611	18129.7178263	16145.6459126	19801.6197242	17198.9974348	15766.197857	22410.3356611	14613.1666389	20875.8505652	0.772550581133213	-0.372298701338	0.0830882963539306	0.755555555555556	0.569513965761815
Com_2815_pos	(2S,3S,4bS,6aS,12bS,12cR,14aS)-2-(2-Hydroxy-2-propanyl)-12b,12c-dimethyl-2,3,5,6,6a,7,12,12b,12c,13,14,14a-dodecahydro-4bH-chromeno[5',6':6,7]indeno[1,2-b]indole-3,4b-diol	C27 H35 N O4	437.2581	0.571	Full match	No results	6850.21142295	5784.65518173	9388.50740981	6735.63239513	9071.62070706	7450.92625556	10176.1739793	5732.50178904	5608.47760519	6525.88922078	10874.4688892	12975.530363	7504.86979756	6425.88485114	6448.07083619	7809.50525998	6575.92259729	8203.59428853	7583.95873958	0.886969554270667	-0.173043510831	0.298919765827457	0.644444444444444	0.30113453639157
Com_2821_pos	(2S,3R,4E)-3-Hydroxy-2-[(15Z)-15-tetracosenoylamino]-4-octadecen-1-yl 5-acetamido-6-[(1S,2R)-2-({5-acetamido-3,5-dideoxy-6-[(1R,2R)-1,2,3-trihydroxypropyl]-beta-L-threo-hex-2-ulopyranonosyl}oxy)-1,3-dihydroxypropyl]-3,5-dideoxy-beta-L-threo-hex-2-ulopyranonosyl-(2->3)-[5-acetamido-3,5-dideoxy-6-[(1R,2R)-1,2,3-trihydroxypropyl]-beta-L-threo-hex-2-ulopyranonosyl-(2->3)-beta-D-galactopyranosyl-(1->3…	C102 H176 N4 O47	2209.16048	11.971	Full match	No results	2772.74724188	1390.0276826	1249.07829011	4540.12004143	1863.0541011	1609.05059949	1941.86262963	1658.63127559	2062.31955962	3667.50287839	1554.06881997	1521.43060215	1468.96946913	1123.24170268	6921.63121598	1712.82346889	1224.43217294	1624.88592411	4854.46710207	0.930609877105916	-0.103751595546	0.814386781397388	0.633333333333333	0.412116822587604
Com_2822_pos	(2S,3R,4E)-3-Hydroxy-2-(tricosanoylamino)-4-octadecen-1-yl 5-acetamido-6-[(1S,2R)-2-({5-acetamido-3,5-dideoxy-6-[(1R,2R)-1,2,3-trihydroxypropyl]-beta-L-threo-hex-2-ulopyranonosyl}oxy)-1,3-dihydroxypropyl]-3,5-dideoxy-beta-L-threo-hex-2-ulopyranonosyl-(2->3)-beta-D-galactopyranosyl-(1->4)-beta-D-glucopyranoside	C75 H135 N3 O29	1541.91213	14.619	Full match	No results	167104.078937	187295.774948	241333.729395	270142.223824	261872.083139	364489.773068	272298.436005	172677.169485	194770.967349	326896.157685	166113.030058	316036.57081	181240.587134	237433.172275	144761.349291	297891.558648	313986.27557	211917.47872	273470.075348	1.0327331606946	0.0464675364173	0.784203308319058	0.533333333333333	0.150031494896641
Com_2824_pos	(2S,3R,4E)-2-(Dodecanoylamino)-3-hydroxy-4-octadecen-1-yl 5-acetamido-6-[(1S,2R)-2-({5-acetamido-6-[(1S,2R)-2-({5-acetamido-3,5-dideoxy-6-[(1R,2R)-1,2,3-trihydroxypropyl]-beta-L-threo-hex-2-ulopyranonosyl}oxy)-1,3-dihydroxypropyl]-3,5-dideoxy-beta-L-threo-hex-2-ulopyranonosyl}oxy)-1,3-dihydroxypropyl]-3,5-dideoxy-beta-L-threo-hex-2-ulopyranonosyl-(2->3)-beta-D-galactopyranosyl-(1->4)-beta-D-gluco…	C75 H130 N4 O37	1678.84823	7.089	Full match	No results	9828.21766439	2913.76202135	2572.91745405	6637.81845738	4734.28813921	5052.83440077	2340.00863331	2108.57101514	1939.40308905	3438.76836129	5230.66756896	7019.07940594	2524.87488105	3043.26135417	4254.79393579	14124.8164357	4066.63034729	18297.8782592	23864.6435355	0.453857244631695	-1.13968950849	0.0701909772895709	0.744444444444444	1.65650563900471
Com_2825_pos	(2S,3R,4E)-2-(Dodecanoylamino)-3-hydroxy-4-octadecen-1-yl 5-acetamido-6-[(1S,2R)-2-({5-acetamido-6-[(1S,2R)-2-({5-acetamido-3,5-dideoxy-6-[(1R,2R)-1,2,3-trihydroxypropyl]-beta-L-threo-hex-2-ulopyranonosyl}oxy)-1,3-dihydroxypropyl]-3,5-dideoxy-beta-L-threo-hex-2-ulopyranonosyl}oxy)-1,3-dihydroxypropyl]-3,5-dideoxy-beta-L-threo-hex-2-ulopyranonosyl-(2->3)-[2-deoxy-2-(2-oxopropyl)-beta-D-galactopyra…	C84 H144 N4 O42	1880.9244	7.15	Full match	No results	11492.6629126	3941.68795444	6930.2494986	16018.3193921	10723.3967322	11079.8366188	7797.71422484	9300.75542668	13273.8027229	5058.15492316	9388.49759024	12020.1766512	14619.8827258	8627.91779552	4577.26071657	18885.4281306	3647.03142663	22577.6666952	20043.4545625	0.752311752330239	-0.410597467109	0.442125910199285	0.633333333333333	0.723264265259822
Com_2828_pos	(2S,3R)-3-Hydroxy-2-[(11Z)-11-octadecenoylamino]octadecyl 5-acetamido-6-[(1S,2R)-2-({5-acetamido-6-[(1S,2R)-2-({5-acetamido-3,5-dideoxy-6-[(1R,2R)-1,2,3-trihydroxypropyl]-beta-L-threo-hex-2-ulopyranonosyl}oxy)-1,3-dihydroxypropyl]-3,5-dideoxy-beta-L-threo-hex-2-ulopyranonosyl}oxy)-1,3-dihydroxypropyl]-3,5-dideoxy-beta-L-threo-hex-2-ulopyranonosyl-(2->3)-beta-D-galactopyranosyl-(1->4)-beta-D-gluco…	C81 H142 N4 O37	1762.94344	7.169	Full match	No results	609.651481179	491.780011795	582.135733073	532.391450146	468.437594546	500.090045064	584.526116319	495.120076058	413.429110151	610.129302745	553.661024177	660.038473366	519.142652056	560.500020228	592.409878804	1721.30091446	529.54542574	602.733996066	594.339441218	0.751368552021658	-0.412407360584	0.135230395365445	0.733333333333333	0.598935552955256
Com_2829_pos	(2S,3R)-3-Hydroxy-2-[(11Z)-11-octadecenoylamino]octadecyl 5-acetamido-6-[(1S,2R)-2-({5-acetamido-3,5-dideoxy-6-[(1R,2R)-1,2,3-trihydroxypropyl]-beta-L-threo-hex-2-ulopyranonosyl}oxy)-1,3-dihydroxypropyl]-3,5-dideoxy-beta-L-threo-hex-2-ulopyranonosyl-(2->3)-[2-deoxy-2-(2-oxopropyl)-beta-D-galactopyranosyl-(1->4)]-beta-D-galactopyranosyl-(1->4)-beta-D-glucopyranoside	C79 H139 N3 O34	1673.92612	10.763	Full match	No results	2024.65732757	822.494188148	956.997277934	1278.87223845	1014.63964002	1113.60582173	1071.504622	1004.36409274	1410.56671219	1101.37289973	943.768438125	1603.39882337	3133.98727541	927.508792593	1002.98171977	14512.8232757	1206.15091529	4686.78256142	6526.01313619	0.307415099449812	-1.7017400666	0.061853654943735	0.666666666666667	1.91231913081108
Com_2830_pos	(2S,3R)-3-Hydroxy-2-(tricosanoylamino)octadecyl 5-acetamido-6-[(1S,2R)-2-({5-acetamido-6-[(1S,2R)-2-({5-acetamido-3,5-dideoxy-6-[(1R,2R)-1,2,3-trihydroxypropyl]-beta-L-threo-hex-2-ulopyranonosyl}oxy)-1,3-dihydroxypropyl]-3,5-dideoxy-beta-L-threo-hex-2-ulopyranonosyl}oxy)-1,3-dihydroxypropyl]-3,5-dideoxy-beta-L-threo-hex-2-ulopyranonosyl-(2->3)-[5-acetamido-3,5-dideoxy-6-[(1R,2R)-1,2,3-trihydroxyp…	C112 H195 N5 O55	2490.25063	7.977	Full match	No results	91620.4329926	64071.86866	85184.4964873	80085.6465222	93014.5010796	105106.365694	183375.797005	76762.7619539	116106.961527	48294.8348843	76947.6122503	92097.1430337	63898.67469	102186.621078	44040.6644398	78079.4351782	96691.8146264	86663.3364602	58525.9122692	1.21473806788717	0.280645261239	0.267743064015042	0.633333333333333	0.608800445051884
Com_2831_pos	(2S,3R)-3-Hydroxy-2-(tetradecanoylamino)octadecyl 5-acetamido-6-[(1S,2R)-2-({5-acetamido-6-[(1S,2R)-2-({5-acetamido-3,5-dideoxy-6-[(1R,2R)-1,2,3-trihydroxypropyl]-beta-L-threo-hex-2-ulopyranonosyl}oxy)-1,3-dihydroxypropyl]-3,5-dideoxy-beta-L-threo-hex-2-ulopyranonosyl}oxy)-1,3-dihydroxypropyl]-3,5-dideoxy-beta-L-threo-hex-2-ulopyranonosyl-(2->3)-[5-acetamido-3,5-dideoxy-6-[(1R,2R)-1,2,3-trihydrox…	C103 H177 N5 O55	2364.11962	8.243	Full match	No results	17180.6920723	13473.7292393	15614.9969206	11474.7226401	11307.807475	16593.4756552	15056.8043857	22231.4903939	17783.3948655	16503.2785914	19813.9714244	18237.5242087	20442.2071601	22254.6112128	15718.1202002	14354.0315563	14035.0011871	17229.0723245	12053.3294298	0.917998634630919	-0.123436087014	0.365961424351058	0.644444444444444	0.322952290636366
Com_2833_pos	(2S,3R)-3-Hydroxy-2-(palmitoylamino)octadecyl 5-acetamido-6-[(1S,2R)-2-({5-acetamido-6-[(1S,2R)-2-({5-acetamido-3,5-dideoxy-6-[(1R,2R)-1,2,3-trihydroxypropyl]-beta-L-threo-hex-2-ulopyranonosyl}oxy)-1,3-dihydroxypropyl]-3,5-dideoxy-beta-L-threo-hex-2-ulopyranonosyl}oxy)-1,3-dihydroxypropyl]-3,5-dideoxy-beta-L-threo-hex-2-ulopyranonosyl-(2->3)-[2-deoxy-2-(2-oxopropyl)-beta-D-galactopyranosyl-(1->4)…	C88 H154 N4 O42	1939.00741	7.778	Full match	No results	2206.50917975	1232.32930959	796.148959889	817.425701058	702.678689762	780.105461988	792.232412497	1139.13423711	702.90413687	791.075378906	850.909753925	923.727485561	1314.72110604	800.037688708	817.369822041	26273.705187	1943.99861882	2632.95746128	8667.8043591	0.20270078460144	-2.30257642178	0.0861670594661581	0.822222222222222	2.14875613519932
Com_2835_pos	(2'S)-Deoxymyxol 2'-alpha-L-fucoside	C46 H66 O6	714.48905	7.937	Full match	No results	111292.399781	104418.158564	132948.547665	159051.375857	248031.380584	100327.019975	216811.670553	130315.308071	169203.450956	109118.182637	160017.865601	151193.212749	99826.4584294	149631.335143	169968.678283	163771.368982	146980.900131	160632.549166	142367.98652	0.991799547070044	-0.0118795283784	0.695640103093168	0.588888888888889	0.125556353277274
Com_2838_pos	(2S)-2-Piperazinecarboxylic acid	C5 H10 N2 O2	130.07414	1.469	Full match	No results	831160.474778	55407.0943363	51393.3764781	30441.8580501	82256.9542941	39846.3196182	30008.7712111	28126.4804738	20274.7368137	27737.6644502	144363.023832	294715.739722	58149.6372632	71034.206736	26590.7985946	84565.513178	20785.0594777	149912.615829	36280.096131	1.21501847725263	0.280978253615	0.463157080764845	0.655555555555556	1.20463807713719
Com_283_pos	Propiolic acid	C3 H2 O2	70.00545	1.17	Full match	No results	2225851.10253	3708721.95229	2774135.02396	1781130.95832	2581088.30352	2720231.56393	1333083.83144	4072155.99919	2366639.66835	2494005.07444	2017496.35524	2592077.49569	3335499.83159	4522486.15806	3019191.70813	2827250.66381	2470896.20743	2049642.22129	1100186.96694	0.979803886389674	-0.029435080809	0.990525791918828	0.533333333333333	0.677786951783371
Com_2844_pos	(2R,3S)-3-Hydroxy-8-methyl-8-azabicyclo[3.2.1]octane-2-carboxylic acid	C9 H15 N O3	185.10494	9.527	Full match	Invalid mass	61904.0606666	67499.112746	83246.506448	91558.4036073	60369.352462	60349.5407101	63461.6289666	64428.804588	222661.466291	93229.0376786	70408.6370695	103196.104021	130087.323223	82813.0621848	91855.9403003	96585.4411787	131985.167919	98355.2691923	166695.386013	0.804373801591313	-0.314062000974	0.0917348123670311	0.822222222222222	0.807859652102308
Com_2845_pos	(2R,3R,4R,6S)-6-{[(3aR,4R,4'R,5'S,6S,6'R,7S,7aR)-6-{[(2S,3R,4S,5S,6R)-2-{[(2R,4S,6S)-6-({(2R,3aS,3a'R,6S,7R,7'R,7aS,7a'S)-7'-[(2,4-Dihydroxy-6-methylbenzoyl)oxy]-7-hydroxyoctahydro-4H-2,4'-spirobi[[1,3]dioxolo[4,5-c]pyran]-6-yl}oxy)-4-hydroxy-5-methoxy-2-(methoxymethyl)tetrahydro-2H-pyran-3-yl]oxy}-3-hydroxy-5-methoxy-6-methyltetrahydro-2H-pyran-4-yl]oxy}-4',7-dihydroxy-4,6',7a-trimethyloctahydro…	C70 H97 Cl2 N O38	1629.50565	0.962	Full match	No results	40681.306755	36332.6033668	59656.6618704	47645.1725389	29340.7066854	27800.8530599	33719.7999824	37968.423953	27560.998359	38702.5752516	57924.3410086	81728.6441972	47333.8161123	31213.1665708	40197.5645237	28621.758484	40275.2640742	38778.6236478	25633.4604545	0.871744712951969	-0.198022385666	0.480846760129835	0.588888888888889	0.268947530672798
Com_2848_pos	(2R,14R,19Z,22Z,25Z,28Z,31Z)-2-[(4Z,7Z,10Z,13Z,16Z,19Z)-4,7,10,13,16,19-Docosahexaenoyloxy]-5,8,11-trihydroxy-14-{[(5Z,8Z,11Z,14Z)-5,8,11,14-icosatetraenoyloxy]methyl}-5,11-dioxido-16-oxo-4,6,10,12,15-pentaoxa-5lambda~5~,11lambda~5~-diphosphaheptatriaconta-19,22,25,28,31-pentaen-1-yl (4Z,7Z,10Z,13Z,16Z,19Z)-4,7,10,13,16,19-docosahexaenoate	C95 H144 O17 P2	1618.99179	12.07	Full match	No results	956.24389332	766.305671042	9794.58039381	6620.64641701	3014.15784658	1404.59814062	8499.55357606	7552.92815082	4292.52608665	4550.15535198	3568.80162764	899.901516692	4188.26351746	3032.17824444	844.550749301	3337.80934428	1047.66638994	5463.39559082	3154.25729722	1.67235070071891	0.741877419867	0.312369784829933	0.666666666666667	1.17969056579472
Com_2849_pos	(2R,14R)-2-[(4Z,7Z,10Z,13Z,16Z,19Z)-4,7,10,13,16,19-Docosahexaenoyloxy]-5,8,11-trihydroxy-5,11-dioxido-17-oxo-14-(stearoyloxy)-4,6,10,12,16-pentaoxa-5lambda~5~,11lambda~5~-diphosphatetratriacont-1-yl (4Z,7Z,10Z,13Z,16Z,19Z)-4,7,10,13,16,19-docosahexaenoate	C89 H150 O17 P2	1553.04123	13.423	Full match	No results	7312.71549584	9581.8833516	17107.7672487	6882.29127798	7284.89665575	5648.85860852	6698.51467993	5686.07407668	5872.86803376	7472.92411352	7514.83886352	8605.96924802	8001.42998597	24624.829	30472.1539688	12511.1657618	7210.17889846	12372.3384229	6836.03430467	0.605963245415374	-0.722697804927	0.0758558280081865	0.788888888888889	1.51810246968743
Com_284_pos	promolate	C16 H23 N O4	293.16208	7.679	Full match	No results	25271.2181493	48947.7584865	60110.0581132	18716.759417	26936.1124741	11508.985492	8794.70358235	250972.940047	47641.1865903	18389.7621006	8861.15530283	6856.46249907	129310.196526	69642.1995562	21280.5621334	11776.9187924	21931.0624294	36923.6868783	9944.22597122	1.4708423465389	0.556642618411	0.44251158598665	0.6	1.28218584305851
Com_2850_pos	(2R)-3-{[(2-Aminoethoxy)(hydroxy)phosphoryl]oxy}-2-(tetracosanoyloxy)propyl tetracosanoate	C53 H106 N O8 P	915.76974	0.944	Full match	No results	119237.326384	84913.2896499	103965.454968	110662.878496	77448.9059534	65547.0959434	113524.920514	44532.3495185	61921.7955323	161113.481107	95921.3393297	106597.917996	117403.891643	65489.3280913	80654.7796804	134967.001104	115915.21693	56534.8870406	149847.948587	0.919041539757658	-0.121798023528	0.538686651311918	0.577777777777778	0.279888656186341
Com_2852_pos	(2R)-3-[(Hydroxy{[(1S,5R)-2,3,4,6-tetrahydroxy-5-(phosphonooxy)cyclohexyl]oxy}phosphoryl)oxy]-2-(palmitoyloxy)propyl (9Z)-9-hexadecenoate	C41 H78 O16 P2	888.47746	10.32	Full match	No results	23312.2777843	10953.3882065	19760.8559725	29270.4184453	17741.3472291	10142.0148188	20124.6888495	12640.4037589	7753.05554988	12482.0168549	11691.2505957	26285.2373871	11463.1153673	6298.70694445	8815.67977783	15649.3579431	10253.4954357	31552.4418217	15784.9109573	1.07234139582977	0.100764282344	0.60961204576951	0.577777777777778	0.909258725599124
Com_2853_pos	(2R)-3-[(13Z)-13-Docosenoyloxy]-2-[(15Z)-15-tetracosenoyloxy]propyl 2-(trimethylammonio)ethyl phosphate	C54 H104 N O8 P	925.74689	9.748	Full match	No results	40047.5672842	23833.8153996	17109.3485197	21724.5237339	15889.8944276	9768.75756571	24128.5610379	50846.12613	80165.6703517	23085.2526984	39966.7018033	13587.8192256	22319.9041763	11432.1202622	17207.6249375	37162.6842134	36377.7943819	21034.423895	26271.4284696	1.22443624221072	0.292117653084	0.653346136190389	0.555555555555556	0.498390405184164
Com_2856_pos	(2R)-2-Acetoxy-3-[(9Z)-9-octadecen-1-yloxy]propyl 2-(trimethylammonio)ethyl phosphate	C28 H56 N O7 P	549.37927	15.378	Full match	Invalid mass	2145262.62913	2240098.23262	3009813.17293	3012255.60925	2500920.25665	2418995.57068	2051047.1162	2992037.1411	1784876.32832	4065455.94736	1537525.54601	2376125.7348	3053842.37284	3043152.068	3107687.4426	2022581.1227	2488910.8777	2324290.51196	1636757.08534	1.09299360262103	0.128284956825	0.441953944940948	0.544444444444444	0.359213258270141
Com_285_pos	Prolylleucine	C11 H20 N2 O3	228.14698	1.149	Partial match	Full match	282288.75504	1605738.90649	2427341.98793	2210002.10676	3435187.73441	2753556.80886	938574.429928	1334811.03061	1264908.84493	1481307.70348	944962.849727	3389809.79009	2128335.1092	1693928.6202	1687188.9672	1906240.92225	1720072.06925	1697164.5689	1385957.13999	0.964158164545268	-0.0526582632786	0.538716156594147	0.566666666666667	0.945615658446401
Com_2860_pos	(2R)-2,3-Bis(docosanoyloxy)propyl 2-(trimethylammonio)ethyl phosphate	C52 H104 N O8 P	901.74972	11.989	Full match	No results	25135.406361	233412.608915	154426.952532	128131.668553	256878.497012	150583.50594	42218.511268	240515.85843	261996.321035	142431.099423	295043.212569	17032.0603059	432479.506009	122728.043655	191519.237669	198803.384629	121459.629983	248310.35179	133083.109525	0.836235194584152	-0.258019331602	0.750418153457093	0.522222222222222	1.12575817278315
Com_2862_pos	(2E,6Z)-N-Ethyl-2,6-nonadienamide	C11 H19 N O	181.14651	9.537	Full match	No results	15195.6178766	13742.497872	16518.3492995	19193.8135494	16519.8040799	474839.338781	11572.9113427	10273.6539923	12692.6576536	18437.0949734	616678.75633	19442.01354	12172.0468929	21753.2668043	24692.7713542	15996.984995	14410.856556	525056.08732	442463.780795	0.323801023157777	-1.62682055056	0.17262355125283	0.744444444444444	2.62922777074787
Com_2866_pos	(2E)-5-methyl-2-phenylhex-2-enal	C13 H16 O	188.11978	15.217	Full match	No results	193113.770781	77008.3552858	88737.2671162	187058.62384	181961.016801	86826.6771013	69199.8608111	144253.983488	109959.196299	126905.449984	214032.443013	91247.2801573	136472.494236	146614.447377	199201.762752	155037.173237	108321.501133	159286.693793	107943.399859	0.863722312630026	-0.21136053549	0.269403423142012	0.655555555555556	0.460448065903886
Com_2868_pos	(2E)-4-Hydroxy-2-nonenal	C9 H16 O2	156.11492	9.459	Full match	No results	56524.9315671	76185.0582898	125925.451541	134369.793414	101031.759367	87645.1851597	77112.3875269	51654.4450651	275706.005243	147005.214512	48859.8071139	120094.122232	91563.6756843	77108.3314324	99997.7787794	74525.7754075	251547.221866	70074.1197994	210016.811324	0.977061009231353	-0.033479445726	0.964229673540787	0.544444444444444	0.056088283270883
Com_286_pos	Prolinamide	C5 H10 N2 O	82.05301	1.033	No match	Invalid mass	223393.59081	304158.027367	259923.618047	343931.094182	593125.097081	540925.114165	315331.952543	135435.682365	188384.26595	278504.09352	280264.185611	386881.748176	178715.681904	251316.122059	326108.542439	292040.341646	525459.047132	261552.102286	226118.809367	1.04997136578073	0.0703499840729	0.980070716663589	0.511111111111111	0.0633480312282085
Com_2870_pos	(2E)-3-(Carbamimidoylsulfanyl)acrylic acid	C4 H6 N2 O2 S	146.01448	1.522	Full match	No results	508455.99777	787657.687796	749528.225705	785753.820899	545368.589034	624771.090825	693911.085663	846559.550603	604235.984337	818188.521825	389662.509149	698900.293066	859610.45806	919170.602411	861848.171997	673779.093588	821159.495285	533582.310311	428296.137058	1.01325223211709	0.018993353535	0.737621536034378	0.455555555555556	0.493229320797529
Com_2871_pos	(2E)-2-Tridecene-4,6,8-triyn-1-ol	C13 H14 O	186.10417	13.976	Full match	Invalid mass	1287482.14633	1523685.82741	1421181.81787	1103965.79318	1588670.05081	1922687.16166	2054669.12138	1243294.69193	1162491.66465	996497.479511	1539560.37385	1466343.42165	1165132.22318	721111.284353	1186075.18525	1380326.54373	1247438.30365	1159336.02646	1460798.14794	1.13667888586746	0.18482474746	0.261936483583123	0.6	0.501083942988982
Com_2872_pos	(2aR,3R,5S,5aR,6S,6aR,8R,9aR,10aS,10bR,10cR)-3-Acetoxy-8-(3-furyl)-6-(2-methoxy-2-oxoethyl)-2a,5a,6a,7-tetramethyl-2a,4,5,5a,6,6a,8,9,9a,10a,10b,10c-dodecahydro-2H,3H-cyclopenta[b]furo[2',3',4':4,5]naphtho[2,3-d]furan-5-yl (2E)-2-methyl-2-butenoate	C34 H44 O9	596.29613	9.575	Full match	No results	2224.32444669	1729.51240565	1889.06476017	1968.98481292	1832.75495072	2239.13318034	1923.58622096	1536.23259383	1542.24648553	1976.46698826	2474.64763639	2339.04511057	1954.10200249	2120.00028508	2020.10276591	2433.07960997	1912.52626775	2987.36740096	2737.4477178	0.809220048798925	-0.305396031115	0.00614104858818784	0.855555555555556	0.53582819063941
Com_2874_pos	(25R)-3-Oxocholest-4-en-26-al	C27 H42 O2	398.31705	14.811	Full match	No results	1349211.95744	192076.381207	231382.705048	93368.9888887	356610.153935	279600.804731	78572.7510932	48633.3424819	162055.695532	347138.94089	342933.072222	524941.726406	47724.0778647	71456.6566652	230230.905816	310445.280674	54922.7170334	312570.803537	301553.303878	1.28587679295828	0.362752416613	0.804550915172484	0.488888888888889	1.55626001690022
Com_2875_pos	(21R)-27-Amino-24-hydroxy-24-oxido-18-oxo-19,23,25-trioxa-24lambda~5~-phosphaheptacosan-21-yl (5Z,8Z,11Z)-5,8,11-icosatrienoate	C43 H80 N O8 P	769.5659	8.41	Full match	No results	22644.6864089	7199.94184852	4474.65849809	7894.13935024	17196.2247568	12921.4711425	7131.22818889	13591.2756756	11533.7048267	8662.14800927	12409.6592477	13913.1380347	22474.3663421	11885.5836413	8793.2053979	32781.1809714	13072.0034726	38848.3235806	22275.7720703	0.577629149897178	-0.791784545614	0.0305804753894634	0.777777777777778	1.414113573857
Com_2877_pos	(2,7-Dimethyloctahydro-1H-cyclopenta[c]pyridin-4-yl)methanol	C11 H21 N O	183.16219	11.012	Full match	No results	47577.4665586	50244.9059664	61970.3443021	24750.2589842	30089.1350266	26277.3955928	57541.4795822	23439.6582643	30831.269034	62913.6837642	24500.293264	15316.495625	25292.98582	41633.0611154	78528.2731651	47489.6942293	33100.0429851	31472.3374525	33525.2734208	1.13061047516333	0.177101968811	0.465624128542708	0.577777777777778	0.404807170862623
Com_2878_pos	(1Z,2E,4E,6E)-N-(2-Hydroxy-5-oxo-1-cyclopenten-1-yl)-2,4,6-octatrienimidic acid	C13 H15 N O3	233.10477	6.316	Full match	No results	70629.7866151	131174.61238	180957.082429	192235.677956	358978.838545	120797.883654	198227.778035	202790.491614	86679.8562396	35758.8105659	101366.067209	410021.441272	130172.776573	133690.40193	28686.4761377	145960.578786	203071.486579	836429.882164	263285.508356	0.630539989595417	-0.665340223998	0.501840492983164	0.388888888888889	0.678401820557336
Com_287_pos	Progesterone	C21 H30 O2	314.22373	10.966	Full match	No results	44257.444811	14436.0542858	19224.218557	13064.3113234	13700.7384141	14301.3934768	17858.4179286	14883.0119633	23525.5246932	12389.7198148	246118.729555	11355.1586839	24946.7850396	26180.6972363	21781.8231219	16294.8531121	13824.0573897	18915.1484413	17853.2177683	0.425092636745	-1.23415082538	0.319070325200758	0.644444444444444	0.916893747256096
Com_2881_pos	(1Z)-2-Hydroxy-N-[(2S,3S,4R)-1,3,4-trihydroxy-2-octadecanyl]nonadecanimidic acid	C37 H75 N O5	613.56645	7.518	Full match	No results	94837.5106791	19078.5392075	8491.87289605	60308.6251047	34304.8949641	74433.8755307	18604.4453764	12574.4579452	19740.2185404	14049.9279813	52995.412549	74396.9972389	75429.265927	25387.9776272	21182.9148021	199321.332038	33581.2867636	206004.757216	202519.898239	0.360097425017367	-1.47354081174	0.0229834351642538	0.8	2.55616023180383
Com_2887_pos	(1S,2R,3S,5S,6S,16E,18E,20R,21S)-11-Chloro-9-(beta-D-glucopyranosyl)-21-hydroxy-6-(isobutyryloxy)-12,20-dimethoxy-2,5,16-trimethyl-4,24-dioxa-9,22-diazatetracyclo[19.3.1.1~10,14~.0~3,5~]hexacosa-10(26),11,13,16,18-pentaene-8,23-dione	C37 H51 Cl N2 O14	782.30419	13.382	Full match	No results	10841.6733064	10332.3658654	36040.0818404	17767.2815972	40330.8531662	11149.9041436	29549.4360791	33933.1273945	13469.1135701	12727.2149269	23448.5135015	33646.6620926	10522.4261896	21282.0811424	16791.0357649	28848.0709958	8025.4545023	10496.6081539	8728.10182752	1.20234998549898	0.265856903411	0.503399514024982	0.355555555555556	0.440813037555803
Com_2888_pos	(1R,7S,12R,13E,20R)-7-Amino-4-chloro-20-{[5-(dimethylamino)-3,4-dihydroxy-6,6-dimethyltetrahydro-2H-pyran-2-yl]oxy}-9-oxo-2,10-dioxatetracyclo[11.7.3.2~3,6~.0~16,20~]pentacosa-3,5,13(23),16,18,24-hexaene-14,21-diyn-12-yl 7-methoxy-2-methylene-3-oxo-3,4-dihydro-2H-1,4-benzoxazine-5-carboxylate	C43 H42 Cl N3 O12	827.24334	7.56	Full match	No results	244539.951592	480708.809221	378110.280752	257929.307427	574545.588028	832346.64556	500567.405755	324283.977811	926922.639171	276074.813562	293974.328589	228967.072631	179518.25569	658520.431171	285201.850965	288160.442861	416767.102333	219603.411364	435671.561278	1.43575332393375	0.521807901732	0.114987271861093	0.7	0.906177072551234
Com_2893_pos	(17R)-23-Amino-20-hydroxy-20-oxido-14-oxo-15,19,21-trioxa-20lambda~5~-phosphatricosan-17-yl (9Z)-9-tetradecenoate	C33 H64 N O8 P	633.43443	15.173	Full match	No results	31323.1789137	43408.5090014	99369.6578268	66919.2668112	94085.0747545	67231.593404	81993.0197267	41369.7858575	225768.019373	114093.724295	29326.031563	73409.0023248	75119.6292155	70549.1906029	78391.7459798	94674.5772915	232418.580079	67859.7108474	115691.294699	0.930222902894105	-0.104351634185	0.723874192917877	0.566666666666667	0.544882887095434
Com_2894_pos	(14R)-20-Amino-1-(3,4-dimethyl-5-propyl-2-furyl)-17-hydroxy-17-oxido-11-oxo-12,16,18-trioxa-17lambda~5~-phosphaicosan-14-yl 13-(3,4-dimethyl-5-pentyl-2-furyl)tridecanoate	C49 H86 N O10 P	879.59709	9.814	Full match	No results	1695.88674963	5813.28059351	6601.41810224	8382.81676041	7654.11938553	6183.30411444	1562.36106082	2307.00908113	3314.22321104	8308.3141171	4723.38396177	6579.06911113	3582.31308823	3353.21786832	6318.68516038	5144.9889547	5077.01527054	2900.27981679	6900.41030794	1.04623431459771	0.0652059936987	0.729767779382303	0.533333333333333	0.332335423911549
Com_2896_pos	(+/-)-Tropinone	C8 H13 N O	139.09972	8.414	Full match	Invalid mass	300307.512592	728566.139674	1038502.41215	309675.276189	323448.686219	220263.724022	521596.612314	156469.14454	573186.46869	994186.580861	237756.624859	266657.125091	489883.543234	755160.305993	511102.088008	332497.937595	882065.090304	257604.145576	473093.96997	1.10551126373812	0.144713724436	0.922485109518111	0.466666666666667	0.619759745914969
Com_289_pos	Prenisteine	C8 H15 N O2 S	189.08231	7.85	Full match	No results	29366.4058045	17891.8947031	64361.4705797	141139.523907	121274.675846	48921.6521931	44700.5007123	37590.340968	81685.4395983	282113.054277	36704.3294182	45940.9436676	72792.6209332	18528.6107755	58216.7511868	156646.602063	109414.94815	43666.6764504	35667.4386866	1.35417071822374	0.437409628728	0.606134939502821	0.566666666666667	0.457458013573455
Com_2901_pos	(+/-)-Methoprene	C19 H34 O3	310.25016	14.449	Full match	No results	158509.753287	191476.178692	392423.380211	234786.264803	416241.617678	224089.128496	350343.789641	290245.856642	545533.5854	195525.218815	336314.538863	123586.017392	501685.949872	167527.539704	231971.716034	310191.535306	196081.007817	119606.495601	387538.535951	1.13676711030936	0.184936719299	0.444134280805191	0.6	0.44601283323794
Com_2902_pos	(+/-)-lauroylcarnitine	C19 H37 N O4	343.27131	11.983	Full match	No results	814821.683248	1284404.59074	1436452.34897	1107747.49365	639012.021847	986052.667571	1000418.67067	1461825.15561	1494604.52303	372015.554092	1432430.86214	1732646.46376	1201987.76338	1781474.56989	1620643.71452	627577.772863	622408.715888	1296875.98319	1048015.30128	0.839279119954202	-0.252777405789	0.350671160687654	0.633333333333333	0.55859311303495
Com_2903_pos	(+/-)-Camphor	C10 H16 O	152.11991	0.579	Full match	No results	83970.7537499	66629.800342	107118.456649	31140.295162	60557.114845	87298.0230254	77311.2664187	72213.8696377	65648.3579699	136334.718568	65366.8817964	83564.3468794	59603.0424168	50832.8815544	112123.920837	80521.6572714	57806.3519279	66479.5101801	61824.2872055	1.11169872275109	0.152765861727	0.641011980154369	0.655555555555556	0.186789448949617
Com_2910_pos	(+)-Nootkatone	C15 H22 O	218.16678	13.967	Full match	Invalid mass	392098.068437	403847.613486	379314.916037	384447.845063	393442.084099	510615.656198	577221.755062	348804.111354	323991.99871	286051.047879	442913.161166	380228.00108	305170.158985	176376.745996	431302.43219	364262.953785	424128.268692	392237.102454	624045.946126	1.01671630048461	0.0239171728217	0.739594687990914	0.533333333333333	0.458439486465759
Com_2911_pos	(+)-Lacosamide	C13 H18 N2 O3	250.13125	6.311	Full match	No results	49563.9626333	105412.488591	156612.490896	149426.841716	272322.261242	89543.1696302	144039.003911	150498.701596	61097.0291945	27838.604575	75585.1007868	324043.814862	98296.5970959	102952.030763	17046.5057782	112232.259842	154907.677656	645204.800954	190247.64298	0.63104256326891	-0.664190777879	0.564444299951604	0.411111111111111	0.623514689029383
Com_2912_pos	(+)-Curacin A	C23 H35 N O S	373.2451	9.589	Full match	No results	127068.619184	11742.1006998	16005.4097478	26895.6504509	31419.9715455	29941.9529843	18658.8372871	15676.2359459	22619.1926772	19433.6848721	31833.5837379	33932.6616515	25293.2012781	19374.7780315	8452.42797311	23425.893366	12422.8129071	60252.2340029	19263.9506209	1.22737927560524	0.295581128775	0.773885381329805	0.533333333333333	1.29908516216609
Com_2915_pos	(+)-a(S)-butyr-amido-r-butyrolactone	C8 H13 N O3	171.08941	8.049	Full match	Invalid mass	291704.604855	65645.10902	70746.4773597	95899.9405828	103944.852944	118637.189413	59408.8736572	54257.0916343	66672.9866759	80167.4265313	144241.913872	184350.816946	122513.624277	94119.565541	138459.50173	108278.010202	195834.796429	107567.879058	108230.309089	0.753056493435407	-0.409169996601	0.0449694625530325	0.833333333333333	1.00168444036848
Com_2916_pos	(.+-.)-Limonene	C10 H16	136.12494	0.581	Full match	No results	11333.0920312	9079.70209311	8628.25798326	7252.38973546	8219.0414004	9453.63910014	8884.4430337	7029.80561524	6871.72904435	8991.91877688	13574.6461058	20111.5624441	8333.9013736	6223.87247735	6595.72471429	10080.289371	8373.10329328	10569.8374891	8287.04639747	0.837434949658566	-0.255950965862	0.367868474073665	0.444444444444444	0.366236093613678
Com_2917_pos	(-)-trans-Methyl dihydrojasmonate	C13 H22 O3	226.15628	10.947	Full match	No results	58639.1530721	56923.1194822	112356.939236	104676.488209	102907.550998	84908.4598147	79043.8059134	41081.1820114	176753.982856	140008.894577	44319.6692838	97413.8929336	74751.6577712	87566.6250228	137218.595311	105539.12653	161116.948773	80079.7733541	136874.657661	0.93154651058858	-0.102300292526	0.634369538871864	0.555555555555556	0.348020625266161
Com_2918_pos	(-)-Prostaglandin E2	C20 H32 O5	352.22421	10.929	Full match	No results	81909.8399844	94623.3192276	91843.571644	157631.702661	79822.9952065	63758.1598551	133329.173522	109621.083815	121045.555612	24232.5748745	73719.1360385	388772.347905	140378.352475	118407.165387	42196.4718349	167358.490479	47989.1229922	107506.869375	114830.314025	0.717670768228345	-0.478605936043	0.446222398193501	0.588888888888889	0.558379644376879
Com_2919_pos	(-)-Lupinine	C10 H19 N O	169.14632	11.904	Full match	No results	56760.6112911	71646.6772199	228461.034442	65160.8660071	83127.8085072	76505.1681604	73010.0074843	77812.8538618	70319.8898832	512165.561789	81250.1295271	95352.9360727	85269.8342849	70205.4807824	90803.9813627	134759.383282	84032.1778538	55639.6745347	58774.0196409	1.5652596387481	0.646401985251	0.456380713693922	0.555555555555556	0.518661241208979
Com_292_pos	Pregnane-3,20-dione	C21 H32 O2	316.23939	14.178	Full match	No results	52227.1853605	62224.3997792	32521.2244792	42530.0686081	62561.6636634	127019.127585	53623.0443995	24342.1010539	36996.0988425	25367.5155655	40233.4946588	52592.8265199	26175.2699524	44924.7638526	54638.4586684	30543.4471033	65969.6473974	27087.3377115	68266.1200775	1.13897529573656	0.18773645547	0.729742300943033	0.488888888888889	0.424084774653198
Com_294_pos	Pregabalin	C8 H17 N O2	159.12587	7.691	Full match	Invalid mass	33814.4443871	182477.995048	130032.641742	96737.726084	194946.865556	194787.110366	220993.539895	153079.912104	165664.419461	190076.157095	127380.55482	53678.0560621	191961.12215	192643.807923	131104.174474	134106.013511	139774.057991	95017.1721035	49020.9111545	1.26165565400565	0.335318206639	0.360595746256022	0.688888888888889	0.940973683683329
Com_295_pos	Plumbagin	C11 H8 O3	188.04723	10.096	Full match	No results	38044.1827539	143535.227636	53506.1121579	39918.8410396	63439.6738832	49153.589378	34778.8116961	230043.884555	50909.8099393	60155.3886421	72293.9297479	49985.4615282	77843.4509423	69945.440978	81841.8356975	57704.0768718	92690.9421758	69596.0934611	62387.1837818	1.08331943807176	0.115458712724	0.606409618409005	0.722222222222222	0.895402959131565
Com_297_pos	Platelet-activating factor	C26 H54 N O7 P	523.36351	14.523	Full match	No results	84545.5836442	75548.3920162	67311.1901144	78769.7332933	90190.7280849	67600.0826336	85338.8710918	65883.9804193	66158.789665	132936.230833	58837.687673	51634.1860294	83735.8851191	88849.0478234	116615.925784	79432.3822594	85650.9727153	64033.0956326	62413.548835	1.06026088993047	0.0844193009188	0.558988643882584	0.411111111111111	0.275931781542373
Com_299_pos	Pivagabine	C9 H17 N O3	187.12068	8.366	Full match	No results	796225.391572	976359.163973	1116252.15131	574695.208143	522976.846749	810696.307891	816852.486134	550131.712086	513184.082877	1141374.57797	289984.116108	390993.911335	419625.939558	548614.652976	635417.597749	573454.969164	614115.231403	400337.713142	448071.878394	1.62867357798663	0.703697485012	0.0020690926097655	0.855555555555556	1.28279802452212
Com_302_pos	Pirbuterol	C12 H20 N2 O3	240.14691	1.133	Full match	Full match	2421209.17711	529732.714444	2490789.23718	2068069.41337	2222266.40045	2232955.14112	1192732.1414	1956105.29351	1696278.93831	1615450.64511	1914448.78717	3589354.78504	1191242.08994	1669651.21554	1735090.77992	2164896.49656	2059204.84566	2261315.8553	1090878.16073	0.938162045116237	-0.0920909594662	0.663876373892639	0.533333333333333	0.367663346251731
Com_304_pos	Piracetam	C6 H10 N2 O2	142.07412	1.095	Full match	Invalid mass	309340.694613	605675.493089	396956.238646	326844.797785	623106.624374	401980.051591	322660.986687	557059.065728	318985.65982	425445.464515	335473.795372	377103.081284	497261.138773	582098.988468	101531.282713	426755.36749	624955.165416	698469.536864	326193.260955	0.972141949520384	-0.0407611072734	0.811877820000011	0.588888888888889	0.181825006676319
Com_306_pos	Piperidine	C5 H11 N	85.08911	1.579	Full match	No results	70615771.9232	74320601.1668	50220765.8281	65404824.9409	75893670.2953	68252954.4848	66514019.2339	73502172.671	34421190.0781	89969911.1816	41397359.0166	66100658.8867	3322599.80488	67039289.4247	75460436.0243	77440944.4454	56383677.2447	84244959.0374	91706084.37	1.06945225111765	0.096872070522	0.437693556513909	0.488888888888889	1.07289295165348
Com_307_pos	Pipecolic acid	C6 H11 N O2	129.0789	0.907	Not the top hit	Full match	6581527.84797	6663831.65239	5201291.76447	5007096.70889	6119515.99072	5801626.01447	5311484.14332	5766549.19912	5407885.01525	6841703.12018	6766793.30442	6536057.62872	6366448.16005	7512561.08104	7928752.06417	6237574.51925	5242282.17652	5215977.37749	5261609.77252	0.925776413921829	-0.111264287444	0.267965423554696	0.622222222222222	0.313522751718642
Com_309_pos	pipazetate	C21 H25 N3 O3 S	399.16205	15.225	Full match	No results	50625.772119	28559.7394697	36006.3672069	33739.9038233	55927.9293083	18441.8149399	23874.1519955	43140.8098441	42048.735881	47799.9903422	63189.7546927	43902.870343	38683.8453168	69469.1716633	69999.2711082	46138.0155888	32739.8365274	41628.7279354	42442.8220367	0.763393648299268	-0.389500912009	0.0615019547244257	0.7	0.901865426180847
Com_310_pos	Pimobendan	C19 H18 N4 O2	334.1433	13.788	Full match	No results	349055.600086	353440.405588	430716.679218	308721.549147	323987.623456	314055.617384	348751.86392	287835.083131	418633.807416	173836.865294	451119.502678	698771.591171	397161.99101	303492.927083	198094.981258	180659.389034	269187.360358	406865.746501	454479.112105	0.886392847106163	-0.17398185552	0.700946102392158	0.566666666666667	0.357548350784508
Com_311_pos	Pidotimod	C9 H12 N2 O4 S	244.05133	1.46	Full match	Invalid mass	149786.970476	46294.8828744	126878.56523	383098.336575	132583.75052	72672.9755993	188944.209118	373760.525379	39792.3556797	293661.550601	148661.827154	70686.0579802	169251.902722	20122.8497821	110264.303919	170950.736059	84741.9049134	169802.837098	20804.3770587	1.68522631349701	0.752942347749	0.204890999109222	0.655555555555556	1.52994660638948
Com_312_pos	Picotamide	C21 H20 N4 O3	376.15376	13.982	Full match	No results	1265840.10816	1454411.50015	1321039.07658	1111686.68275	1133664.42848	1034555.87688	1597626.75547	1078678.81753	998625.173692	924301.2719	1155605.76311	1415309.71143	971792.536408	640457.370118	1391878.37626	1322556.0982	1290549.01595	981903.785295	1053885.49257	1.04933994765259	0.0694821339129	0.558681304843025	0.466666666666667	0.227241187653267
Com_313_pos	Piceatannol	C14 H12 O4	244.07058	11.466	No match	Invalid mass	1152340.58002	1274281.0626	1249899.85964	1040540.32229	4290284.51835	824063.105504	987337.598159	2813770.68294	721395.942936	1809868.65899	864735.87151	1674124.50104	633555.438522	1351544.87903	1262280.96724	1140362.60684	919532.585529	796185.572409	4187716.28944	1.1338550432571	0.181236211937	0.614122780757608	0.577777777777778	0.346073925008896
Com_315_pos	Phosphonoacetic acid	C2 H5 O5 P	139.98734	2.521	Full match	Full match	2852045.30412	3940811.20668	7100272.105	7386465.58907	4753720.70699	3556385.7293	6242602.34723	5273069.20259	3022611.3804	7038450.96074	4568935.41396	3535262.58601	2439438.85653	3707440.1685	5895612.56315	3779382.94842	3505559.45072	4125109.21284	3167301.37217	1.32616445746564	0.407259694951	0.0911284472084076	0.711111111111111	0.682734875140896
Com_316_pos	Phosphocreatine	C4 H10 N3 O5 P	211.03557	2.574	Full match	No results	23867017.5194	1296390.6999	1985801.66508	5473043.00914	3987821.88263	3433622.72743	2506489.23284	914473.708193	1252420.04528	4033921.39553	9925690.80958	8166697.35922	1730798.81586	1915465.40465	4566357.62907	2283414.537	3879317.69675	1967283.37634	5987440.67618	1.08543356474598	0.118271426787	0.563562795571976	0.6	1.3748646407541
Com_317_pos	Phenylisocyanate	C7 H5 N O	119.0371	5.652	Full match	No results	539361.777231	38840.3129531	55554.8073622	72225.7665906	60689.9212439	59460.6954558	44787.7145384	48760.5882402	43874.7516625	51210.5438065	479995.300995	219420.254295	47626.3684005	45656.2674242	54220.8398423	57312.2831716	55525.8025137	115435.076958	203566.495362	0.714200575181942	-0.485598799087	0.283972971932574	0.644444444444444	1.64093719561913
Com_319_pos	Phenylacetylglycine	C10 H11 N O3	193.07373	8.084	Partial match	Full match	70789415.2846	642639.32872	2305662.3326	5729740.20485	5537650.35895	3719226.28821	1984072.0424	900732.582465	2001413.09015	2684481.14817	41098913.8664	22134160.7538	722183.364993	939132.465561	1864728.91166	2956423.08297	3716764.39689	8080653.63967	18397825.5823	0.867429161645034	-0.205182149665	0.497313116078594	0.588888888888889	2.89827229870524
Com_320_pos	Phenol	C6 H6 O	94.04184	7.575	Full match	No results	265087.719916	183926.648334	198459.90752	206726.277588	180871.436576	148334.318415	168046.108948	215338.879941	158322.293939	191647.631833	306869.146088	281055.950114	171187.945948	222853.119064	203501.527999	206774.820223	235346.843849	357839.942943	288401.96353	0.758668917627862	-0.398457662612	0.0138971342111621	0.844444444444444	0.680934561710054
Com_328_pos	Phenobarbital	C12 H12 N2 O3	232.08439	8.835	Full match	Invalid mass	2084610.34927	52432.4943129	110265.115029	127788.787618	224792.851256	130072.914287	77783.3294879	89687.3925501	76266.3193971	75801.0638662	559187.82868	385401.944287	93416.6038685	74353.7339259	63785.435604	129728.708084	131655.201918	484432.478235	315200.866678	1.22679965615197	0.294899667358	0.465880638661282	0.644444444444444	1.88114314070244
Com_329_pos	Phenmetrazine	C11 H15 N O	177.11524	0.574	Full match	No results	13540.2606076	10283.3679811	15133.9596127	12382.2081408	14429.6230677	11935.6908176	33810.9489816	11973.7022213	15612.5726081	14224.1820913	18011.8569846	20464.0107816	13256.5702656	14050.7486005	16618.5486639	16694.006522	11571.2740614	19017.9459727	17031.2457909	0.940549559816923	-0.0884241300668	0.396328266241219	0.711111111111111	0.268207983420168
Com_32_pos	Victoria Pure Blue BO	C33 H39 N3	477.3138	12.423	No results	Full match	55780.7391247	45294.2849993	1145122.5932	41877.8087764	34389.5094166	35525.1040332	1103484.56597	39113.7837432	30908.4235749	11167086.0874	91598.2844701	41578.4273585	35570.6633125	141654.101665	1396020.57784	3997342.77554	116515.601979	63588.0062151	47454.821455	2.07857910792018	1.05559765604	0.914380254929095	0.655555555555556	1.61323386274683
Com_330_pos	persin	C23 H40 O4	380.29174	14.855	Full match	Invalid mass	3225577.40159	1456962.06327	2858316.16333	2651994.24712	2453106.69979	1891130.23936	1313915.51402	2034820.6093	2125991.55123	2260693.3547	2747322.0491	1398157.51164	1418826.26743	1952925.08386	1697797.57261	1523197.64025	3243012.36538	2300977.81336	1877758.31362	1.10381525755538	0.142498732522	0.443721324246161	0.611111111111111	0.566030386415469
Com_331_pos	perphenazine decanoate	C31 H44 Cl N3 O2 S	557.2868	14.375	Full match	No results	122658.372937	126047.777974	76503.0558535	107779.076466	129140.48596	170221.64266	63213.1291261	140832.634718	132970.563322	154309.362581	59910.4728466	37563.8636337	46773.2258056	88852.1494518	132838.726296	125964.532374	105250.718787	127917.485785	76131.1959004	1.37456968609327	0.458980048526	0.064417983886127	0.777777777777778	1.00742479572974
Com_332_pos	Perindoprilat	C17 H28 N2 O5	340.20049	14.269	Full match	Invalid mass	145689.451128	271585.16931	133143.418351	184548.218464	189969.428777	246276.056781	180022.428145	135884.89921	531945.392793	214861.126699	189519.84686	183345.597853	159331.373993	360954.87174	227949.785754	223698.190075	270369.863357	169182.301132	544453.041849	0.863332542084693	-0.212011725046	0.413739844748313	0.622222222222222	0.481216199009935
Com_333_pos	Perindopril	C19 H32 N2 O5	368.23156	13.92	Full match	No results	50182.5990383	69915.3795051	93826.1166673	101929.513608	79966.7035975	79655.3385753	53778.226236	53902.4323786	273539.538042	92678.6792629	81491.5736974	81677.6224495	108350.448071	64607.0778854	88763.0886142	73491.0502043	203557.826409	64195.2745405	166960.918665	0.915702242122268	-0.127049539849	0.507623622071819	0.611111111111111	0.392563115325892
Com_335_pos	Penbutolol	C18 H29 N O2	291.21906	12.582	Full match	No results	48754.5542874	165451.182489	166788.966207	55146.84678	44786.637969	70711.0880004	79709.7835524	15359.9200466	235677.295331	123639.934678	32248.5676886	90820.0944759	75276.9637168	132788.020509	103583.534247	41470.0318721	238416.085625	37675.7473726	194648.485867	0.956169884608744	-0.0646611274049	0.822850553818063	0.511111111111111	0.533997644677555
Com_338_pos	PD-128042	C23 H39 N O4	393.287	12.333	Full match	Invalid mass	127252.436664	146170.811257	134571.323077	112862.073563	118306.910136	118200.08628	129450.683972	180982.759219	109931.044503	38326.2422815	207752.095332	189901.012337	129252.328523	226177.915802	120443.669374	83130.6798876	95013.5103239	181045.197493	181248.547058	0.774028330130863	-0.369541723619	0.156215363621087	0.7	0.689000733880869
Com_343_pos	p-Cresylsulfate	C7 H8 O4 S	188.01422	1.679	Full match	No results	4734440.88886	4667906.86095	3165731.83503	5446568.42617	4847760.92135	6036742.43886	4077205.21065	4695150.62379	7605060.13601	6549443.71622	9154851.84945	6857012.17646	6982341.01255	3627481.73943	9242012.67304	8238822.69411	4382216.29417	4996526.02936	3798320.24572	0.814311245180248	-0.296347769618	0.255632626474012	0.644444444444444	0.520970413076424
Com_344_pos	p-Cresol	C7 H8 O	108.05743	13.979	Full match	No results	2263456.46111	3025128.08803	1906727.88891	1996723.01135	2701329.67833	3471833.17193	3520913.0435	2091034.14563	2153350.02654	2055348.60574	2407683.47557	2141270.39593	1880772.16226	1257136.7949	2836558.33262	2103418.2733	2041753.4294	1885893.38157	3117093.6994	1.15228465493856	0.204497157352	0.220859791492419	0.655555555555556	0.513632653582018
Com_34_pos	Vanillyl mandelic acid	C9 H10 O5	198.05253	11.459	Full match	No results	306537.734551	238389.321471	285891.568955	255334.350648	885648.960826	216640.253542	250784.988212	610906.646709	170870.004105	398762.892126	316031.963188	536457.195747	188468.042085	379671.963221	327368.513912	314421.86527	271128.484377	251749.422088	931634.753558	0.926315851593163	-0.110423892945	0.671472181797524	0.622222222222222	0.259353249614788
Com_359_pos	para-Nitrophenylphosphate	C6 H6 N O6 P	218.99416	1.511	Full match	No results	80108.2036047	91164.8350195	80372.6871594	107612.865284	65643.8153504	57794.1327958	85926.607698	78273.95815	70233.4856951	103436.51496	33527.5627856	63810.422017	76424.3915703	72094.705881	98470.0816928	53454.7752342	59496.8234147	6964.13314084	55321.0483463	1.4214042439935	0.507316911981	0.0881150803757725	0.822222222222222	1.33353484951504
Com_363_pos	Palustrine	C17 H31 N3 O2	309.24113	1.01	Full match	Invalid mass	84715.2036082	132033.861692	219607.892573	152077.907982	160186.169266	150446.348147	223433.849686	183916.306891	131489.873091	132342.923572	141007.217926	94841.1286748	139840.310901	83240.4454412	158246.169773	106950.407003	143316.053967	119531.465421	142346.001644	1.25139579838683	0.32353816525	0.0878071587639472	0.722222222222222	0.569602494089804
Com_364_pos	Palovarotene	C27 H30 N2 O2	414.22896	14.888	Full match	No results	162943.075084	212399.319417	309469.018119	190270.445885	154648.754791	138890.622986	158773.087078	163854.722997	108678.559195	233493.989247	134335.238395	276796.630718	156391.252211	211611.512444	161689.859018	144734.112469	157066.330032	138054.954916	102670.410655	1.11240037795837	0.153676139979	0.439689088193977	0.666666666666667	0.287423086636055
Com_365_pos	Palmitoylcarnitine	C23 H45 N O4	399.33374	13.213	Full match	Full match	18652626.7562	18919577.5633	20257441.7308	27744166.9665	13682033.3357	20347988.2159	20824312.9243	20297519.8002	16092759.8512	16225550.3715	26710224.0593	24811255.5727	17289877.0002	25233334.168	24803139.6413	15650986.1197	14592106.8135	18003924.8647	14841660.9544	0.954946209168889	-0.0665086245148	0.743492182041503	0.5	0.088948119071508
Com_367_pos	Palmitoyl ethanolamide	C18 H37 N O2	299.28154	11.434	Partial match	Full match	133970.242315	112801.856067	324170.354958	211316.865855	109034.066487	198753.542165	663161.912624	149512.396896	195615.071233	80383.3153619	598463.699091	96573.3986452	303625.903929	137620.684875	633924.221161	185507.819429	263415.152838	790294.235074	582455.577269	0.545911133897936	-0.873261973631	0.0881419974038379	0.7	1.49816078331224
Com_374_pos	PALGLY	C18 H35 N O3	313.26062	11.493	Full match	No results	117365.382572	30619.2633889	161481.769445	217356.838539	30952.1095041	80927.0819484	177470.89247	111983.229787	115804.819705	24770.3358702	323508.808226	51096.5851081	207386.176883	152769.68726	130931.028803	139727.153128	148491.018938	169252.215686	212349.874998	0.626408785466582	-0.674823648127	0.0617030815718255	0.744444444444444	1.56395783305403
Com_375_pos	Oxohongdenafil	C25 H32 N6 O4	480.25428	8.491	No results	Invalid mass	229845.018642	125449.538366	172827.125922	117795.516319	105686.18264	127735.523463	103155.841029	107761.02581	80204.5463118	161331.327833	102147.031382	100129.738152	58363.3830046	68395.3493531	434633.773903	123619.105056	105100.155083	74482.4457361	77741.2673441	1.04717775188483	0.0665063515303	0.353568717508635	0.788888888888889	0.619464004854508
Com_376_pos	oxiracetam	C6 H10 N2 O3	158.06901	1.052	Full match	Invalid mass	13548922.1132	14074714.5911	7374318.60288	6508291.59436	9085019.10753	7729830.14007	6713228.79447	9972535.9564	6046169.5912	10205192.7375	7037975.73064	27706804.0377	6836971.18865	13089522.5082	13088478.7047	6384873.89657	11667705.4796	8249621.73693	8316151.63738	0.80224576309282	-0.317883829677	0.42478431440036	0.433333333333333	0.550956842614871
Com_379_pos	ortho-Phthalaldehyde	C8 H6 O2	134.03671	1.343	Full match	Invalid mass	2010614.06278	226532.823248	281692.39669	545188.358493	386027.979023	372794.040862	424655.819407	206845.677633	258076.969512	370714.342563	490695.979364	418160.85244	204074.835557	247514.807942	259651.364523	271801.049349	297353.082712	575369.141817	847149.95202	1.26664402032714	0.341011124108	0.762811661406899	0.5	1.45679137856004
Com_381_pos	Orotic acid	C5 H4 N2 O4	156.01717	3.329	Full match	Full match	96229.5749757	207306.482693	171396.663595	141587.275348	201325.904482	112416.391144	204575.845768	218656.884344	300036.423468	123545.963531	125339.157424	185001.842592	182011.004235	147658.087365	182077.304856	111139.238897	143639.994145	185615.648731	88013.124139	1.18428368255864	0.244014704614	0.326906729379721	0.644444444444444	0.458817040437239
Com_382_pos	O-pentadecanoylcarnitine	C22 H43 N O4	385.31821	12.961	Full match	No results	214071.8927	294276.762392	301880.874742	309015.672167	226379.26338	306688.185554	273983.622845	390817.502217	304958.184073	288766.224603	494990.152926	281847.512288	311101.580354	456075.336788	329694.034128	210071.831252	190549.964035	271803.218694	201287.125776	0.953532275773452	-0.0686463222537	0.954758523684577	0.522222222222222	0.186205439843878
Com_383_pos	O-oleoylcarnitine	C25 H47 N O4	425.34949	13.327	Full match	No results	9208999.15596	8697942.47735	11106974.0436	12466935.3091	8302132.19901	10934047.4068	8184139.49966	8508539.19709	8386543.6094	7356665.58231	14467970.4352	11308429.6391	8753803.63357	15152040.3803	18144397.3836	5593609.33473	7934769.54261	9565552.26836	8127245.40959	0.846435876147695	-0.240527317573	0.403386751051483	0.6	0.335182557840624
Com_384_pos	O-octanoyl-L-carnitine	C15 H29 N O4	287.2089	9.769	Full match	No results	194424.049698	178021.32594	235153.475877	141764.339286	84713.8596125	128593.799187	168178.288071	191030.961149	205074.30485	74781.4518121	206537.855286	454958.100352	221698.401731	235258.818035	222872.295148	76420.7545318	84640.941903	183571.225663	159894.905965	0.780973369344218	-0.356654740592	0.420966394043439	0.655555555555556	0.482119654486377
Com_385_pos	Olomoucine	C15 H18 N6 O	298.15373	13.081	Full match	Not the top hit	152534.430169	195439.121357	152882.338318	243448.92705	155534.476446	138922.485441	166268.249923	188663.981495	134718.800995	191550.16982	186026.456172	166047.818731	57098.251456	193617.401843	224560.110551	118835.314575	84214.0196827	103310.812254	306710.965253	1.0746625612629	0.103883731801	0.375124006922486	0.422222222222222	0.61606341586313
Com_386_pos	olmelin	C16 H12 O5	284.06774	10.416	Full match	No results	59230.983169	30053.836741	53431.8977075	13714.1509802	15427.228701	12700.6972893	22891.254843	45511.6931705	34681.5803982	13658.2579491	27554.1179034	17105.4896914	130610.182237	27309.0818848	14086.6592066	27396.1656587	17027.4120992	60275.333792	22634.4657641	0.788291521747904	-0.343198836776	0.684700330028122	0.555555555555556	0.353891753617655
Com_387_pos	oleoyl-lysophosphatidylcholine	C26 H52 N O7 P	521.3482	14.76	Full match	Invalid mass	50276463.8421	47471715.798	56499796.9138	51641062.9646	63938237.1623	69550924.7764	46600263.8283	40341572.8775	41979048.7832	83438040.1018	36545847.7361	43407773.1045	41143238.7615	47837060.7096	62416048.7667	47590695.3339	55165771.6829	42280049.3933	40791620.0081	1.19029116773063	0.251314527196	0.0951321814855324	0.7	0.424220686915822
Com_38_pos	Vanillin	C8 H8 O3	152.04726	1.246	Full match	No results	395458.001132	82893.4169807	114397.378459	139445.317727	176555.869611	183949.600348	109457.829165	82183.3110627	100147.435462	116609.16647	228081.95017	244282.593293	66731.0907387	136928.843651	102324.412206	156215.748397	121299.593794	242142.877172	572827.995505	0.722130769418394	-0.469667978955	0.328347943456758	0.655555555555556	1.09102031715894
Com_392_pos	Oleoyl ethanolamide	C20 H39 N O2	325.29715	14.93	Full match	Full match	1831953.03136	1500228.90896	1812482.40538	2057176.9644	1984241.13149	2000462.6065	1763631.75666	1926660.66748	1205766.567	1929372.32772	2301080.85892	1878428.60772	1608108.05511	1930830.10715	1999324.28416	1573766.60601	1608514.83548	1599068.45467	1454349.35458	1.01612862579016	0.0230830360118	0.838257975167779	0.566666666666667	0.0703720716829502
Com_394_pos	Oleamide	C18 H35 N O	281.27105	0.585	Full match	Full match	578464.388263	555106.959795	571631.266415	540702.913206	505490.400826	366273.389291	613812.216019	418061.642777	394954.723015	641602.151727	439240.989197	476592.317828	341716.665697	490648.61443	608335.043232	433012.698783	324331.605162	512944.591961	409574.287223	1.15635064188309	0.20957893469	0.123248642540083	0.711111111111111	0.417677834367065
Com_399_pos	Octylamine	C8 H19 N	129.15179	6.218	Full match	No results	312363.718238	149539.711865	242765.08783	279699.740626	135883.859882	234409.202807	251890.587187	249868.431315	1137495.21818	267874.381814	465506.89631	299459.054431	229892.918291	205009.755845	786897.553136	398146.759026	308748.916744	203010.815233	332679.942174	0.909040076824513	-0.13758419501	0.405579677924905	0.644444444444444	0.51166389664699
Com_39_pos	Valylserine	C8 H16 N2 O4	204.11078	1.037	Full match	No results	61014.9023915	68829.7622347	123081.000934	60243.9471307	88847.7557756	66080.2744409	69653.3381614	54470.4600081	34783.529734	38599.3600091	58860.0397006	116851.204934	41814.2893544	62818.6386385	57350.089669	55217.6610303	100071.295856	108238.795485	49393.6022609	0.920733966648157	-0.11914372515	0.641284023627565	0.5	0.206408704011487
Com_400_pos	octyl methoxycinnamate	C18 H26 O3	290.18752	11.925	Full match	Invalid mass	85477.0825727	91944.0531551	146516.606519	94522.5607694	110423.655174	68414.4730657	196160.723209	138187.800863	126965.275159	78223.8231122	216692.922122	175244.513112	168503.971519	86634.314409	67653.6025426	79753.3890671	102625.091091	122566.46357	112232.055207	0.903919721777959	-0.145733444078	0.634803087205452	0.555555555555556	0.212517505713181
Com_404_pos	OA-6129 D	C20 H33 N3 O8 S	475.19824	10.448	Full match	No results	113830.623567	125080.362794	364537.348559	388261.143236	388899.121921	336806.589135	325084.811707	130186.540213	573528.257577	457952.705704	107084.387984	340444.048098	422005.202218	154507.244705	307041.029505	411264.707754	740318.364808	314894.69005	327906.326866	0.922662653229133	-0.11612483323	0.74715109958161	0.511111111111111	0.395642358966392
Com_405_pos	O55CA1TU5D	C5 H7 N S	113.02969	1.62	Full match	Invalid mass	5750.88454426	10185.1645773	7320.70282203	7367.78008916	8375.76453564	10611.4472061	11054.2809765	11096.2040632	5636.95108398	10144.7061624	46408.1551107	10930.9062903	7901.21712271	7763.70344375	9811.09063132	6373.82478867	8176.04236663	5411.10572814	4558.11692218	0.73405797082256	-0.446034093242	0.811515993088959	0.588888888888889	0.180757758939573
Com_406_pos	O-{Hydroxy[(2R)-2-[(8Z,11Z,14Z)-8,11,14-icosatrienoyloxy]-3-(tetradecanoyloxy)propoxy]phosphoryl}-L-serine	C40 H72 N O10 P	757.48686	15.867	Full match	No results	19738.3587082	30599.0796183	93608.7361433	77694.5051701	58181.2821359	39891.8716839	41905.9603162	20139.9883915	60520.6829556	105523.519462	45473.6761301	41205.5162259	50545.6191736	75015.36887	38540.9409678	54918.6721567	130600.650587	69021.6267017	74962.9008927	0.849623219911189	-0.235104899846	0.306007000330143	0.588888888888889	0.767387537883941
Com_411_pos	nylon cyclic dimer	C12 H22 N2 O2	226.16761	0.563	Full match	No results	32987.8183114	29699.1851497	46092.7450005	31891.8719508	37365.0998513	29965.7201211	47362.7696267	24270.7135735	24791.1877162	37280.252593	25113.495359	50870.9604486	22990.8846532	45893.9653837	26533.1431629	29048.8637806	38202.0649851	30536.9571322	26223.8603172	1.04103537500339	0.0580190931088	0.658291931588882	0.577777777777778	0.141318022180871
Com_412_pos	N-Undecanoylglycine	C13 H25 N O3	243.18293	0.587	Full match	No results	21256.0066616	12663.6075667	19682.0382115	19117.2813293	17404.0407625	16512.7118816	24010.7670038	10182.6339667	13919.1277659	13542.9999156	18450.9517699	15796.5218379	16946.1660067	20401.023706	21127.0408337	18488.3603218	13248.8552932	22370.0470887	16812.2191101	0.925574406361846	-0.111579122755	0.346982260315623	0.588888888888889	0.262962761982168
Com_414_pos	NPYR	C4 H8 N2 O	100.06362	1.051	Full match	No results	9353249.35529	27065329.5287	16654310.6727	13039236.4975	12550695.7224	14654686.8818	14750021.217	28557108.8087	14946610.8381	26082724.1017	9463738.14624	9595203.4215	14077794.2699	25400512.7077	26860613.8839	11787915.0407	16016404.8551	10440025.3493	8319714.99132	1.21162660433947	0.276945161628	0.260506225671681	0.688888888888889	0.840375301564136
Com_417_pos	nostocyclopeptide A2	C40 H54 N8 O9	790.40038	7.928	Full match	No results	16255.5764821	23809.4791024	28226.1265579	25288.5775899	23713.0096757	17489.1986216	55991.4343483	44660.0585556	22056.5842099	15499.0453403	67087.8302407	27627.316779	29763.4845294	20399.8043254	24071.3955284	25578.3690469	15729.5029454	29548.3394422	19573.644033	0.94722213755347	-0.0782252962628	0.782483779599981	0.588888888888889	0.141074739699607
Com_418_pos	Norethindrone	C20 H26 O2	298.19243	11.922	Full match	Invalid mass	2149219.84296	1463354.82485	1887661.40874	1594193.11723	1661525.60224	568093.40936	2918135.08094	1974143.98473	1539781.8483	271818.640915	3101624.94423	922852.739508	2244466.4911	1000735.21167	697532.94591	1044132.58628	854509.764825	1714408.85165	1383669.82332	1.11271283069256	0.154081309488	0.839556090922487	0.588888888888889	0.631224488795528
Com_419_pos	Norcapillene	C11 H8	140.06245	13.974	Full match	Invalid mass	629213.544867	599298.768222	480402.665292	534636.029666	775437.012632	710122.040601	1122268.2405	497823.733832	509630.903063	513251.609907	734131.304427	586241.325697	460974.247869	351791.370917	651652.444003	566398.554857	565007.975922	641379.487266	714030.870802	1.0878799312693	0.121519335889	0.538663734625002	0.5	0.403561218113346
Com_41_pos	Valpromide	C8 H17 N O	143.1309	1.095	Full match	No results	134144.976524	39514.0804937	43731.8002096	71445.7322586	75117.5252966	50826.0127154	45611.1715107	43185.0657308	32563.2957322	45244.5090101	46399.5077835	68747.9471745	38396.5224563	40696.4240553	40727.3146523	38866.5013887	37661.6350596	63538.5844812	37026.4921197	1.26982617251795	0.344631018879	0.261282869940581	0.688888888888889	0.898187861590537
Com_422_pos	Nor-9-carboxy-d9-THC	C21 H28 O4	344.19784	10.884	Full match	Full match	1749948.65747	1150051.32055	587805.545694	1604275.33346	1636324.93902	1122628.58059	776751.657285	37193.9353973	453929.396974	806397.587009	677926.923954	3684063.36269	376462.474323	940622.70448	1548686.70656	1320918.58081	1186881.69367	1706127.67393	1401208.34071	0.695542076046321	-0.523790303244	0.238500444659766	0.622222222222222	1.3257024221264
Com_423_pos	Nootkatone	C15 H22 O	218.1667	14.25	Full match	Full match	150709.166198	217453.772096	428457.545932	473903.680817	444041.251382	250817.48059	408912.094519	117014.205091	642101.193808	654750.821165	216571.16681	363895.341915	350881.66814	240458.849783	298884.992385	302207.944026	767621.375341	229323.621357	921202.091139	0.923679661469117	-0.11453549318	0.743117731435218	0.511111111111111	0.233989324283994
Com_424_pos	Nonyltrimethylammonium	C12 H27 N	185.21415	11.752	No results	Full match	189891.257018	65335.3619523	164953.004416	137982.585019	22717.0995087	69400.7435464	187519.577106	53666.1379569	106896.223733	122317.231535	244943.91983	142675.934065	205414.499887	100266.80058	109884.353196	139610.082214	158948.757094	89670.9562435	218151.016274	0.715547247222326	-0.482881064367	0.0883505897979816	0.711111111111111	1.1486933065191
Com_42_pos	Valine	C5 H11 N O2	117.07891	1.135	Full match	Full match	46080704.1514	50000919.6078	35091257.0628	39427638.6855	38534949.7317	41186882.0583	39426488.7305	58471441.9452	40968065.8846	47535875.2354	26104527.5693	43354537.497	61110483.7384	54608682.4922	59356941.3195	45743699.8952	40567269.3	38184816.6745	47612795.896	0.943376197650658	-0.0840948942367	0.690841839134502	0.6	0.407180656433027
Com_431_pos	N-Methylcaprolactam	C7 H13 N O	127.09963	1.093	Partial match	Full match	10341903.3247	18928704.9628	16255498.7055	8054054.14945	9982773.30188	3874064.14699	16602643.483	21274064.2144	15951584.2008	12356076.1123	14510015.4097	13864931.6238	31759156.2957	16227845.0377	15659013.8224	4989795.39893	9530524.00633	17771270.0283	9836772.09442	0.896457966460454	-0.157692155966	0.686159315852183	0.488888888888889	0.753159237135676
Com_432_pos	N-lauroylglycine	C14 H27 N O3	257.19835	0.555	Full match	No results	3888.61639958	1774.62169888	3373.69373308	2726.90802924	5149.62982632	3829.37232692	3137.05364993	3056.44469743	1940.18461085	2362.77833475	578.061113023	529.053275914	3549.11936423	4478.17754909	2991.22786347	2536.8523129	3450.40067863	2444.72617169	3387.43205901	1.17416219722897	0.231631714219	0.288869771865798	0.555555555555556	0.821364461544223
Com_433_pos	N-lactoylethanolamine	C5 H11 N O3	133.07368	1.09	Full match	Invalid mass	244208.357142	146157.486022	859454.629651	172951.332984	638647.648924	181686.907174	336921.506637	202183.391749	856469.262979	145589.607406	181583.220375	211068.801091	150751.045227	163688.434865	53246.3040013	136964.750542	542013.187928	159050.50205	241780.007282	1.85085457820536	0.888191546995	0.0954713159748353	0.711111111111111	1.76165511196137
Com_434_pos	nitrilotriacetic acid	C6 H9 N O6	191.04285	2.135	Full match	No results	657889.706878	692617.585516	547638.010434	421776.691355	760351.233182	448504.114219	421818.753364	728654.957443	379654.417774	579243.430443	635650.653581	715218.761394	591013.083244	545574.363963	583342.38583	521505.534225	415602.098501	602213.513237	527864.662106	0.987611671727526	-0.0179842083419	0.744693494409779	0.5	0.153326146768869
Com_435_pos	Nitrendipine	C18 H20 N2 O6	360.1312	10.402	Full match	Invalid mass	29072.0361142	23998.1974129	20365.583463	21844.6915982	33077.5996057	24636.4673328	27012.5165286	14795.6748804	39834.0270605	32383.2652973	16135.5979783	42223.7520861	22530.5901107	20793.2306468	27415.1598424	36251.5916909	37933.9992545	29917.1567084	33208.3183642	0.902062976595474	-0.148699937626	0.498628729909862	0.622222222222222	0.254673288384233
Com_436_pos	Nipradilol	C15 H22 N2 O6	326.14873	12.314	Full match	No results	22760.8796291	33939.2447777	44775.633102	58005.2313487	31490.5223777	7938.01691076	51767.6109659	23217.0929365	122413.713427	52508.1749955	27329.6487529	34706.517671	33330.802717	41018.2931635	14969.912582	31575.827601	126164.46471	36702.9057466	72437.3374679	0.965805880196023	-0.0501948476702	0.814817054625849	0.488888888888889	0.216813188679609
Com_438_pos	Nicotinamide	C6 H6 N2 O	122.04795	1.25	Full match	Full match	187791052.45	314933482.711	264558992.838	220115250.211	269143711.046	178554348.676	291068997.464	327699255.469	294135270.192	149694328.051	205051437.404	236970984.042	262691580.591	228187246.671	226910814.284	181659243.075	208170350.57	240371817.772	17491370.1656	1.24366207202407	0.314594529484	0.246233407328053	0.688888888888889	0.97370713100583
Com_440_pos	N-Hydroxydecanamide	C10 H21 N O2	187.15704	9.578	Full match	Invalid mass	31157.598999	68741.2398915	82101.5322482	26636.862142	30033.764255	26974.2961034	61856.0585996	20849.4555676	39162.5198267	80632.9885631	24149.6392212	25215.8355811	33105.7811863	48155.9163954	44349.575638	24647.1539459	52006.8474483	32641.3831244	36133.9146182	1.31499292323802	0.395055035535	0.323305635636861	0.6	0.53396640016497
Com_442_pos	n-Hexanamide	C6 H13 N O	115.09962	1.092	Full match	Invalid mass	670852.29315	113823.790834	215729.317127	423799.640005	257241.162071	325946.493675	241876.352619	122374.556435	122767.848308	341960.549362	489646.165587	906212.001138	167096.102533	234924.133108	176856.392528	407247.708424	298316.874964	484893.494361	368481.283942	0.722402431608013	-0.469125345946	0.198846369467941	0.666666666666667	1.09361464627313
Com_443_pos	N-Heptanoylhomoserine lactone	C11 H19 N O3	213.1361	6.162	Full match	No results	3783136.19754	4544218.52185	6684681.27012	8985315.12354	3012830.87835	2711041.64006	7180229.30321	12884006.3932	3219194.97807	3303300.58788	4581262.69677	3652937.50718	13968897.5565	6185662.36241	7721314.14208	2488658.93396	4041987.92561	4730860.10333	3285924.87531	1.00038796424854	0.000559605550955	0.987413324792643	0.533333333333333	0.47217098033136
Com_447_pos	Netilmicin	C21 H41 N5 O7	475.30269	14.366	Full match	No results	71619.6598176	64677.2382266	109047.423416	69266.8608425	85095.2981876	90350.2485847	63592.0700283	71020.3542993	68763.1745641	83891.6465369	51018.7901539	37994.9351916	79960.7985297	72746.2843823	73263.2724935	80257.4227408	84113.8776919	94853.1641333	79208.6131605	1.07066606374912	0.0985085797184	0.444061824568581	0.511111111111111	0.226702183947703
Com_451_pos	N-docosanoylsphingosine-1-phosphocholine	C45 H91 N2 O6 P	786.66173	13.786	Full match	No results	11725.7944586	10014.2897504	42661.1027092	9813.80253985	23091.147522	14667.3074141	19025.5052208	9453.84765342	7947.43408715	8815.30683949	25509.6962328	32267.6473994	55265.9482642	17378.8089128	11465.4561142	10081.8414934	50574.9900712	42973.3596898	11428.2843782	0.55067588694786	-0.860724657894	0.0665088533579807	0.777777777777778	1.61542134290415
Com_453_pos	N-Benzyloxycarbonyl-L-leucine	C14 H19 N O4	265.13087	6.509	Full match	No results	82922.8011371	86288.5723077	84345.95342	57006.9508673	120859.614703	54674.5279126	35753.5186697	86241.3445982	50709.4985531	40769.2474902	36616.9341905	64309.8607244	74150.412615	82058.6700601	34571.5436838	57874.2589094	38113.8339847	219898.373081	37018.5632562	0.97673389057202	-0.0339625388818	0.670473373074779	0.633333333333333	0.266927474152853
Com_455_pos	Naphyrone	C19 H23 N O	281.17512	7.258	No results	Invalid mass	31490.5034617	4713.25416818	50607.3735429	6888.57596224	4522.86899744	27138.6036865	72862.9330566	417391.155674	423337.248779	8024.05156217	431433.486074	46619.9670913	26370.5043148	5532.26084577	54850.0246947	514517.316101	186152.333169	5597.95783167	8924.43367488	0.736156387027632	-0.4419158139	0.624056485721807	0.588888888888889	1.04793553685532
Com_456_pos	Naphthalene	C10 H8	128.06244	0.565	Full match	No results	12478.1618666	6598.31588465	16681.8566547	11968.127541	16118.8003314	10772.9443302	20716.8740339	10185.7269688	10628.9640712	10724.4939185	17185.5810119	13637.4952062	13768.0681039	12869.2059406	12610.7212691	13876.2256433	11684.349108	14576.4580014	13475.46602	0.923217519997422	-0.115257492466	0.285961171175131	0.7	0.312245633269542
Com_461_pos	naltrindole	C26 H26 N2 O3	414.19362	11.059	Full match	No results	12823.9807251	8099.86051241	7471.81638312	8238.89195785	9917.09259703	9183.60937921	9940.84749078	8097.91413782	8792.1007984	8734.86281159	8718.84536821	9160.39692259	7859.32713448	7693.56216322	8861.29858743	9806.01457858	8802.1003787	10432.6419567	13509.0178887	0.968502770901869	-0.0461719184794	0.695640047625744	0.555555555555556	0.252519685291545
Com_462_pos	NADP+	C21 H29 N7 O17 P3	744.08245	9.309	Full match	No results	20685.2754726	11987.9488661	11328.3438128	20447.2063429	20796.8550296	22628.5345359	14282.8018018	10797.4204484	14380.8669986	26085.7236882	12693.3281107	15692.0442538	13023.5259837	14987.7958431	5707.12370614	20076.8147024	11522.0876564	24495.2560221	44999.2954257	0.956381670278537	-0.0643416148291	0.795281717935495	0.533333333333333	0.740517331171865
Com_467_pos	N-Acetylsphingosine	C20 H39 N O3	363.27377	13.612	No results	Invalid mass	103032.439851	145420.067656	157901.785588	171392.673508	146331.426858	83055.0376392	126286.259108	101177.083939	236685.342318	247046.081086	92340.8849971	112296.104946	142029.153775	165073.89485	140319.641771	110564.328956	224303.698715	93669.1193019	177262.174964	1.08636609931917	0.119510365267	0.66223083763948	0.566666666666667	0.268387785602639
Com_468_pos	N-Acetylneuraminic acid	C11 H19 N O9	309.10633	1.704	No match	Full match	55029400.2739	37692923.4863	62732604.5893	95993134.221	25871024.4213	64507753.4414	58404488.6097	79933769.9035	108901370.003	10520391.7305	92906920.7014	51109036.33	76084178.6404	14413016.3717	16354222.4093	33111649.6022	59342275.4214	83027035.0562	70674803.1073	1.08572042978586	0.118652660706	0.78248334605981	0.533333333333333	1.21857595467236
Com_46_pos	Valeroidine	C13 H23 N O3	241.16721	10.216	Full match	No results	91821.9441543	67788.4388494	83055.1668984	85362.9800471	77710.9769883	207517.210008	84005.3564531	63763.7108025	64395.9690237	94161.1483782	302714.526039	94108.4175138	68438.3969122	60426.9772682	83520.5669772	104526.002984	34119.7525699	240296.519937	200328.086232	0.696372792311227	-0.522068257729	0.447245030289062	0.6	0.817124342674011
Com_471_pos	N-Acetyl-L-phenylalanine	C11 H13 N O3	207.08927	9.125	Full match	No results	300921.688864	156624.199717	154112.8662	126288.404093	133533.778584	186617.783556	139728.052566	184859.964025	96387.2328542	230557.022691	350413.156713	162543.819084	264136.565567	198434.576476	235814.368362	122889.4427	164711.294405	169517.929663	232030.76467	0.809615594548738	-0.304691015871	0.158611798292975	0.711111111111111	0.563912921867673
Com_472_pos	N-Acetyl-L-glutamic acid	C7 H11 N O5	189.06347	2.277	Full match	No results	85507.8303311	68989.4237914	56108.69796	42651.5353591	82822.2369238	51899.1826778	71173.4437768	45079.9807525	134987.635229	46172.7179889	148912.600911	59266.5688673	82162.980029	90313.6909959	89176.3138078	78436.0539293	88168.8680198	63976.066123	63369.9830324	0.80762901868708	-0.308235346224	0.121263084182921	0.733333333333333	0.68240785186887
Com_473_pos	N-Acetyl-L-aspartic acid	C6 H9 N O5	175.04789	1.897	Full match	No results	859793.263683	18195.9263671	36528.5331417	102107.500349	150396.481215	96670.6625919	40180.5233513	19534.5201426	42258.6475306	167146.288163	383722.928453	128099.031972	42989.9667733	31311.9945479	106005.961988	76672.1366944	192992.025094	107884.42215	209916.329246	1.0780999697746	0.108490962145	0.389158171318411	0.666666666666667	1.73284992148481
Com_477_pos	N-Acetylglucosamine 1-phosphate	C8 H16 N O9 P	301.05554	2.537	Full match	Invalid mass	2768361.19929	3095709.50503	3105584.95328	2919607.611	5907693.461	3687844.9703	3865762.87863	3527586.06742	2472268.25634	5081846.80746	2820598.10159	3344474.76457	2200728.81053	3268359.78042	5402727.40729	3625302.6459	2618032.95776	3880668.7257	2764052.91419	1.095709212658	0.13186497611	0.481417047137693	0.588888888888889	0.254527350026825
Com_478_pos	N8-Acetylspermidine	C9 H21 N3 O	187.16828	0.911	Not the top hit	Full match	3489356.64696	490405.499216	772069.269222	1376247.20651	963965.118833	908374.920809	364263.97378	285441.994291	435508.69534	1052429.35051	2978581.66128	2089592.50663	519362.661625	859541.751904	810339.187851	688056.271178	1487684.37747	893339.507697	844084.705393	0.816811146679125	-0.291925540683	0.300679765460433	0.611111111111111	1.08249346927417
Com_47_pos	Valerenic acid	C15 H22 O2	234.16158	15.218	Full match	No results	103488.128462	43773.0247643	70295.1466416	77209.1147138	71700.0356367	54325.922447	41715.8786851	67252.2164811	48776.6916072	107794.738091	117565.760891	63795.553416	59005.3633893	99916.4491654	130828.322175	86137.5435738	69410.754032	87681.7326112	56379.6745545	0.801454332380423	-0.319307778282	0.132565830484335	0.677777777777778	0.640906097421262
Com_481_pos	N6,N6,N6-Trimethyl-L-lysine	C9 H20 N2 O2	188.15227	0.968	Not the top hit	Full match	3456824.86336	1159000.40679	1666680.3011	3203566.54632	2438459.17473	2553902.12537	1647445.78633	824447.614693	1408229.31651	1982839.56703	3844481.78127	4784858.88641	1251436.33696	1549816.65878	1380055.67145	1861873.71686	2513268.0708	2660386.63255	3118754.02025	0.797183127348813	-0.327016919517	0.320323855473042	0.611111111111111	0.888465104752924
Com_483_pos	N-{(2S,3S,3aR,6R,7R,12S,16R,17aS,20S,23S)-20-[(1S,2S)-1,2-Dihydroxy-3-(4-hydroxyphenyl)propyl]-3,6,7,16-tetrahydroxy-12,23-bis[(1R)-1-hydroxyethyl]-2-methyl-10,13,18,21,24-pentaoxodocosahydro-5H,15H-dipyrrolo[1,2-k:1',2'-t][1,2,8,11,14,17,20]oxahexaazacyclohenicosin-9-yl}heptadecanamide	C51 H85 N7 O16	1051.60551	10.485	Full match	No results	881.696981885	5147.15142825	744.692960185	717.326588059	735.44822965	647.534957572	691.08002304	665.589294153	643.46450261	819.623767009	795.592916201	886.895997914	635.166246046	729.770860659	701.752182332	998.898028781	4170.86810601	849.124791592	1036.64298822	0.974042412650456	-0.0379435020579	0.6980372371908	0.666666666666667	0.523153980630587
Com_486_pos	N-[(2S)-2-Hydroxypropanoyl]methionine	C8 H15 N O4 S	221.0719	7.221	Full match	No results	18175.3255116	28853.0065784	20425.6967519	17040.594072	12565.8459783	7780.81063069	16849.7386911	57518.5678116	27660.9404427	24544.6846026	11640.7067732	9886.78844223	39482.3796897	34907.9521388	22592.5330948	22266.0186301	18675.8875889	13246.5936038	10777.0244301	1.1351556672115	0.182890152067	0.647460952521261	0.555555555555556	0.838255590858425
Com_487_pos	N,N-Dimethyldecylamine N-oxide	C12 H27 N O	201.20911	10.676	No results	Full match	2659165.9642	332849.556685	3374021.97984	4433326.32186	331092.251635	1712716.58383	4870737.12094	1883353.65512	3601667.36612	435211.174477	6217127.22267	1072617.42828	4705173.44038	2649481.5809	3923880.92721	3070479.01905	5226419.56175	3703354.53131	5261963.01615	0.59364869928784	-0.752318648247	0.0531071151447419	0.766666666666667	2.09235419998823
Com_488_pos	N,N-dimethylarginine	C8 H18 N4 O2	202.14274	1.072	Full match	Invalid mass	1232766.01104	975560.162322	858459.685437	1080984.14697	1043712.92811	1162242.15824	923461.288125	832567.37438	980417.616488	1705865.19388	1033754.95737	1323155.16712	1114260.13353	1503914.08077	1644430.82099	1488404.13303	966526.389648	746752.335125	1314718.42461	0.872531053814134	-0.196721616417	0.242315464441368	0.666666666666667	0.437437494792551
Com_489_pos	N,N-Dimethylacetamide	C4 H9 N O	87.06842	1.091	Full match	No results	2975413.15635	3848137.26035	2536985.29725	2437364.7685	3135020.15649	2842050.63951	3589992.69625	5967699.12509	3902676.52269	3634151.19769	2535569.15603	3181011.67394	4726245.63576	4562777.63316	5082210.99661	3909536.22009	2685791.47479	3011647.49389	4708047.12771	0.912207948499758	-0.132565353752	0.453364089994947	0.633333333333333	0.596557970874506
Com_48_pos	urobilinogen	C33 H44 N4 O6	592.32567	9.853	Full match	No results	15513.2705995	7788.2016831	7531.16819117	18213.1416418	10936.269037	8004.25234824	9537.90945638	8656.34194084	10836.7058544	9224.13381023	43387.7442597	19788.9330136	25888.7181536	9472.86504441	8602.33165516	12235.7634762	8705.3216903	12388.5929414	12246.5314126	0.626108287203585	-0.675515897951	0.108778661871567	0.733333333333333	0.921981438239632
Com_493_pos	N,N-Bis(2-hydroxyethyl)dodecanamide	C16 H33 N O3	287.24524	11.824	Full match	No results	99936.6839055	21060.3718453	90466.0562644	70860.812386	23736.3500936	17903.4461306	108540.054891	43677.5110123	75828.9593835	43337.7615951	72216.8176271	25192.7009101	80044.8981853	44536.6187499	29659.5437086	91615.1565634	79318.6852332	31077.5892326	105296.674413	0.958591791301655	-0.0610115090919	0.717409307765832	0.566666666666667	0.532949660492937
Com_495_pos	N,N'-Diethylthiourea	C5 H12 N2 S	132.07272	1.076	Full match	No results	11844534.5767	6926121.47139	7476949.94894	9936496.38592	9480923.79105	9564664.69563	8582750.89417	8271391.97613	7159799.63012	8324137.27183	9839662.59734	11038625.5808	6622597.51178	7643880.26481	9485777.33714	7259481.50003	8208176.02803	8117909.21778	7407298.80506	1.04215076764854	0.0595640069873	0.595550125108676	0.588888888888889	0.314121949335035
Com_496_pos	N,4-Dinitroso-N-methylaniline	C7 H7 N3 O2	165.05418	0.876	Full match	Invalid mass	188965.724511	127743.523579	170455.528914	256480.548697	183530.894856	225184.179058	154034.611004	98822.1819353	147522.229912	169254.04086	295825.547068	288405.12638	183930.31765	240063.649565	199558.658027	242875.796472	342450.37282	202261.740323	253289.843672	0.689207524464884	-0.536989642528	0.00278974050094607	0.888888888888889	1.00819143678239
Com_501_pos	N-(tert-Butoxycarbonyl)-L-leucine	C11 H21 N O4	231.14661	10.409	Full match	No results	16401.3221672	17256.666743	29871.3341797	39099.9483034	45233.1904685	28700.9148678	26074.3677237	18079.4584248	63167.7540075	41502.1507028	30854.0514623	53458.164657	44382.8566607	38742.2078013	47637.3262367	31591.9789123	103415.008935	22718.7046759	56750.8754606	0.681754384596163	-0.552676021251	0.0770862714245664	0.733333333333333	1.21014672511475
Com_503_pos	N-(2-Oxotetrahydrofuran-3-yl)octanamide	C12 H21 N O3	227.1518	9.533	Full match	Invalid mass	36606.683649	33252.0571049	37012.2015932	35679.0929861	33106.7238891	532391.123702	31710.8203901	26343.2381765	29205.4296838	45120.461174	750694.247382	42760.3213934	32444.442246	38917.6511128	41934.7048598	35586.2949785	34100.36203	554005.482091	488485.520082	0.374646676186862	-1.41639744275	0.191317239865826	0.733333333333333	2.05398779370286
Com_504_pos	MYRISTOYLLEVOCARNITINE	C21 H41 N O4	371.30255	12.682	Full match	No results	5659688.41659	8356393.73734	8289645.62272	5597448.55418	3846404.67448	4258595.1284	5884288.65546	9936881.38566	8081239.68744	2618099.13722	14088723.8733	7622641.61116	8321632.9134	9604123.36255	10512978.8196	3722198.61476	4227006.67525	6185317.95461	4566248.63671	0.817358073873938	-0.290959852221	0.371358596962073	0.611111111111111	0.613882421600599
Com_505_pos	Myristamide	C14 H29 N O	227.22447	10.597	Full match	No results	1145503.66952	228731.470674	2912230.59589	2039989.26582	230302.05015	474138.543649	2028569.64378	565851.312891	1456471.12453	231061.769662	2861213.66221	628547.957696	2173811.74728	1403694.79179	491043.394928	1631772.07632	1875288.12996	1400995.21321	2267143.33794	0.691048113230495	-0.533141935211	0.107904794920544	0.688888888888889	1.6442097004043
Com_506_pos	Myriocin	C21 H39 N O6	383.26624	11.4	No match	Invalid mass	526070.031812	806027.806521	482761.203114	614245.639604	499848.196865	448015.849917	566188.626745	741103.586293	436550.963089	286469.222957	729178.306932	797812.236221	297565.411023	796522.288126	635986.665626	315678.486496	393585.864285	646915.977036	431080.838778	0.964757817462363	-0.051761265871	0.962430845568944	0.511111111111111	0.0264364502633425
Com_508_pos	Muscimol	C4 H6 N2 O2	114.04288	0.551	Full match	No results	8898.79774203	11853.5979453	15990.1575336	8515.3073377	10907.6654227	12218.4181419	11671.1972193	8152.98677116	8546.92309773	11188.018189	3431.45248995	4862.27791864	10770.9324434	12268.7497501	8641.29202036	5231.9169673	10067.1306726	6316.48109366	12975.160974	1.30286660901194	0.381689384468	0.0750697620023793	0.677777777777778	0.867288620563296
Com_509_pos	MTIC	C5 H8 N6 O	168.07603	0.56	Full match	No results	15147.1039597	7557.80712927	11977.5055361	9302.33814469	10874.7105702	10690.9262279	11344.553786	6995.05318899	9134.58967834	10373.5426808	12275.4029533	14437.1225441	8997.43881593	9098.32378471	10419.6591762	9728.78229021	8996.49228072	14157.596245	13255.2667877	0.918041945922164	-0.123368022086	0.366788380470296	0.433333333333333	0.373750269041645
Com_514_pos	MOM	C45 H71 N O17	897.46898	12.055	Full match	No results	3886.32222355	11798.4145391	10691.5542588	11767.1626368	8834.22505073	4621.52257675	9363.12644229	9796.97269419	7561.57591803	4928.85465123	10834.6539257	11621.1252049	17252.3098929	9218.51006528	2441.53976483	6634.82384818	13978.0123528	4451.32998501	13729.8248113	0.831000310398891	-0.26707907901	0.664682744003019	0.611111111111111	0.364596971430564
Com_515_pos	Minaxolone	C25 H43 N O3	405.32527	11.62	Full match	Invalid mass	348307.32789	85124.9132844	418744.299267	495453.442312	71374.8153159	232657.996872	409969.292141	293053.363944	263927.491212	64408.0509692	807594.343222	176878.643379	520366.064574	355780.681533	301891.698468	340686.341317	478158.834846	300801.110124	502224.886213	0.638074726255529	-0.648202703992	0.0574174431153806	0.744444444444444	1.51560107574074
Com_516_pos	Metoprolol	C15 H25 N O3	267.18041	11.061	No results	Invalid mass	564793.336025	1518222.42699	1719431.18469	503222.641722	452463.833313	413546.028817	952077.091779	467511.777328	606928.190905	1541073.10509	354045.870606	528825.347067	530193.614601	929839.02074	584650.677938	527503.534906	859564.745333	461100.970849	630993.953141	1.45473520909258	0.540756577674	0.217078427592049	0.588888888888889	0.70028108088284
Com_51_pos	Uracil	C4 H4 N2 O2	112.02718	1.243	Full match	Full match	8697615.88052	13043931.2172	8269326.53536	7592553.34797	11011044.0352	7371753.03721	13207811.4717	11253269.126	10811136.3278	15954497.4527	6842928.00648	8452058.61978	8204441.07588	11238129.3398	15504650.7519	7781170.04983	6882759.97311	7050439.91027	6477716.96354	1.23022263372339	0.298919424104	0.102203002980523	0.755555555555556	0.603347502089293
Com_523_pos	methyl thioacetate	C3 H6 O S	90.01358	0.549	Full match	Invalid mass	133856.63292	110087.891595	171492.422308	79589.1574828	114845.58755	223012.916378	95593.4681669	108472.356019	84320.9537101	94353.4433637	56098.0242906	70747.7557046	102942.037997	140840.751504	86028.8571149	103904.196544	68129.4104429	87787.9159834	162025.755236	1.24536879602888	0.316573036601	0.165347424697438	0.688888888888889	0.669430773023055
Com_528_pos	Methyl indole-3-acetate	C11 H11 N O2	189.07881	10.104	Not the top hit	Full match	63789.5263929	573426.846964	300903.546462	134377.2676	734090.470671	262428.268407	232313.460116	559678.08479	139899.468725	570079.91411	69200.1967624	57885.0794173	339624.034121	700373.076644	127847.135054	279093.850707	263179.771745	189861.811536	88540.8916378	1.51913371407193	0.603248861373	0.221257427620714	0.655555555555556	1.63092605624042
Com_530_pos	Methyl alpha-aspartylphenylalaninate	C14 H18 N2 O5	294.12087	7.156	Full match	Not the top hit	463160.418439	860115.95619	645149.550258	852095.550104	1070372.47379	799382.730446	871737.942207	899091.089863	700202.956178	1033129.03382	423909.730858	768871.954698	526396.946075	597126.03796	652478.945166	711402.622219	683723.308077	416048.124005	431039.693822	1.41527493061127	0.50108233751	0.00638179385020689	0.866666666666667	0.894899162221193
Com_531_pos	Methyl 9-oxononanoate	C10 H18 O3	186.12517	0.586	Full match	No results	35556.6554798	32729.5393062	33538.7743551	33405.9400917	32980.7071735	38164.5690314	49881.7045445	24868.1518781	25387.8046114	26853.1525144	37720.6459753	42882.5733658	25167.5681745	39036.4678172	33169.8270702	33273.649189	27816.6357843	32768.9472648	36711.5032081	0.97239481769444	-0.0403858902357	0.681548839767573	0.577777777777778	0.168454590628749
Com_533_pos	METHYL 3,5-DI-TERT-BUTYL-4-HYDROXYBENZOATE	C16 H24 O3	264.17207	12.347	Full match	No results	155010.044029	11418.5611442	102578.005528	85188.6317375	29726.0018237	52108.1539872	127801.765138	64375.1263166	57776.8675488	21820.1032707	189763.5311	27854.1957721	71236.8404132	60375.3543394	127381.992672	79352.6995216	94108.6055631	120805.759647	96356.9797499	0.734543958911393	-0.445079263186	0.178500747517203	0.655555555555556	1.22040863475747
Com_535_pos	Methyl 2-octynoate	C9 H14 O2	154.09927	9.322	Full match	No results	410719.924339	75824.1676339	88927.0715656	278906.940384	132699.722745	139977.07457	100771.27685	95652.521118	76237.8067278	142835.148569	487184.4211	426293.971165	111489.466874	205549.03422	88046.5335485	168052.595388	246884.07712	203427.446125	234510.875364	0.639344167297999	-0.645335333064	0.0801117622123799	0.744444444444444	1.30255443340549
Com_536_pos	Methyl (2alpha,20R)-20-hydroxy-12-methoxy-13-[(3alpha,5alpha,19E)-17-methoxy-17-oxovobasan-3-yl]ibogamine-18-carboxylate	C43 H52 N4 O6	720.39224	8.529	Full match	No results	37614.3752872	18487.2666337	14466.0141161	32991.0374337	22407.2348115	16017.9240055	26428.2984185	17326.9077106	14382.8348099	19730.8435533	23962.0701946	46721.7817573	9527.68939279	14333.8740598	21957.1332499	31332.544735	14044.4544077	27260.7531684	41401.6405862	0.858271001667764	-0.220494839901	0.668320444724234	0.544444444444444	0.644466863521979
Com_538_pos	Methyl (17Z)-3,11-dioxopregna-4,17-dien-21-oate	C22 H28 O4	356.19793	13.855	Full match	No results	12726.0064763	10136.2894802	29223.337301	10574.3575508	9873.08345513	32587.2583537	10059.0934234	9288.76788593	12011.7311204	14298.8130539	77197.8975009	13183.1037871	10151.6152588	11952.2234658	10759.3380423	11462.6780527	11760.0985893	10602.9420485	11580.0748716	0.804630223115942	-0.31360216612	0.876011993213693	0.566666666666667	0.566468201696534
Com_539_pos	methionol	C4 H10 O S	106.04489	0.567	Full match	Invalid mass	48740.2467604	46057.7086037	41111.1718228	40249.6550788	29607.9501877	61556.0057922	42435.0647615	43569.5135671	35223.2477161	40520.6992901	50819.9063043	43635.559708	38238.6434347	41630.4801793	41745.1624225	42455.4633243	31612.6380306	39995.1909787	43227.9868666	1.0342914897426	0.0486428312451	0.752775959926283	0.522222222222222	0.207482785606847
Com_540_pos	Metalaxyl	C15 H21 N O4	279.14643	6.646	Full match	No results	524179.156988	50645.2988732	114390.870301	167122.526488	111778.249063	94555.5515704	90493.1966644	70056.5464473	147332.632364	64901.9815181	86595.2559502	342787.797813	66054.5598048	48039.2283489	57500.1006227	102034.145932	70419.6322209	119750.596521	239385.899381	1.14069204045504	0.189909351068	0.730056401525011	0.566666666666667	1.59480816721279
Com_541_pos	Mesalazine	C7 H7 N O3	153.04251	4.976	Full match	No results	286069.039969	132779.246699	167309.424541	211836.481556	174252.2732	174105.795889	139953.960874	118218.20416	108478.053678	169948.766301	1529561.33387	1864402.37609	156342.097386	166755.066268	147359.958835	194174.527071	197293.175879	308127.982879	455850.713711	0.301732307286572	-1.72865891691	0.0565522498836464	0.755555555555556	1.90401847961746
Com_544_pos	mephenesin	C10 H14 O3	182.09422	8.584	Full match	Invalid mass	296622.82163	55194.8651172	60719.1520587	152992.775108	68373.0420366	57955.0386523	56126.4207693	53196.8956577	55944.6270937	95462.4143199	882469.018642	454119.01982	61203.8407499	72534.0856604	72182.5039013	87765.961121	139807.548035	174308.226437	559843.042848	0.342351994628554	-1.54644767693	0.0581603126329217	0.822222222222222	2.14231861013055
Com_545_pos	Menadiol	C11 H10 O2	174.0679	9.902	Full match	No results	568567.529497	36402.9934528	64258.1852508	111103.181696	96160.1865433	63253.0425231	53138.8429452	30488.9981913	42437.884545	63338.6564787	269918.322065	208886.543094	36875.3582518	41432.5243003	57770.647397	66869.2058253	74841.8145288	66335.4654799	236336.304611	0.959375995260577	-0.0598317528587	0.555327006708456	0.622222222222222	1.61710967411897
Com_548_pos	Melonal	C9 H16 O	140.12005	10.003	Full match	Invalid mass	13502.3521753	863222.287327	1220706.84126	711403.029738	9502.73730181	7470.98660456	14569.9075737	11357.9096808	11216.838251	14003.0450356	9701.88951179	1244356.31647	9290.59930545	1268518.83694	1123936.53229	10996.496765	1047839.72905	13235.6996861	15285.3482332	0.545893360304542	-0.873308945182	0.488308521944261	0.6	3.44927967909467
Com_553_pos	Megestrol	C22 H30 O3	342.21859	12.501	Full match	No results	41846.3817869	57014.0408565	31954.7725725	28019.8714162	53005.3633783	41801.3365537	55262.0798441	30814.4302413	78754.0953433	20615.3304766	55852.6424029	31587.7602391	40172.9958705	58155.8129869	45847.6720133	39141.6672554	45783.3801586	30995.8473571	140800.414896	0.809232080843941	-0.305374580284	0.403105307061153	0.588888888888889	0.439116373616516
Com_554_pos	Medrogestone	C23 H32 O2	340.23921	14.357	Full match	Invalid mass	116257.757768	31553.7778655	28141.1196638	20541.3269116	31468.7797916	20100.3119291	29316.6956732	24108.0235667	17886.3186087	18516.3854908	48980.6901925	23856.6966593	30787.2531992	17668.4451399	31411.322818	18496.2281398	16206.1915856	17611.365623	27615.3465307	1.30721239804247	0.386493571667	0.489308228227578	0.633333333333333	0.870604455741015
Com_556_pos	marrubin	C20 H28 O4	332.19777	11.974	Full match	No results	137854.411049	73024.4272601	60262.9937703	42909.8920882	82235.1236448	92045.6187512	74239.4349878	66420.0959287	85643.6954963	68647.4693554	104082.895933	90632.7305118	56144.616704	63023.683477	67459.3868966	37832.1162749	68386.1349588	46566.7391887	118610.918784	1.07999461584602	0.111024120063	0.549872078893352	0.6	0.594647368520385
Com_566_pos	Maltol	C6 H6 O3	126.0292	0.952	No match	Invalid mass	101966.881025	87660.8938337	121210.035273	111215.482512	93259.611816	86622.7063159	131402.388878	66024.1342989	79700.4841247	119941.583051	96975.587707	90539.4935669	52270.3647853	73379.3617463	95772.2803732	81479.7806941	86667.827003	97556.0943123	99001.229198	1.16217030420457	0.216821496478	0.14710063680414	0.666666666666667	0.588810097768369
Com_570_pos	Malondialdehyde	C3 H4 O2	72.02109	0.552	Full match	No results	14236.4532924	8525.39733163	12782.9490409	6706.20545461	8302.16357798	10232.6622579	9297.93050531	8805.06790152	9067.57000737	11597.8811492	7606.48328986	3469.10853682	12495.8361557	13861.592177	13418.7340306	8176.59707406	15638.7550463	5143.96452978	15823.7826847	0.936884923901562	-0.0940562400788	0.908953132137222	0.533333333333333	0.133588704824352
Com_575_pos	Maleamic acid	C4 H5 N O3	115.02691	1.1	Full match	Invalid mass	7268859.25834	2542523.42779	817507.929581	343902.91382	783819.522418	924517.122238	433070.694061	1374087.78665	1021338.69695	1100519.89695	548636.769122	2159673.58301	1030792.59391	2759396.91862	976586.604978	979159.049892	711311.747162	632749.334673	1259230.84822	1.35194048331951	0.435031641036	0.939206102312667	0.511111111111111	0.0654794885207469
Com_576_pos	Lysylvaline	C11 H23 N3 O3	245.17357	1	Full match	No results	631139.444379	328484.706617	348624.097493	451999.683659	484280.555111	403230.082249	351003.564471	353157.826755	368829.921181	396369.101846	422434.319286	492891.927256	354593.444499	389337.021604	405840.427934	372552.770647	383782.93444	557571.662461	397691.931591	0.981123885525091	-0.0274927792907	0.723331264182996	0.633333333333333	0.260055208428165
Com_577_pos	lys-thr	C10 H21 N3 O4	247.15416	11.296	Full match	No results	32391.7155482	58348.1832735	60881.9875872	34633.256489	30903.3064818	24324.1829836	40207.5423815	13230.6807156	69101.7387712	79571.2325096	14132.7373423	28217.6986314	30925.4968245	50220.7708211	35574.1078055	21369.8121794	64312.1994166	26989.989912	41541.8970054	1.27435023607068	0.349761835209	0.375358382785566	0.622222222222222	0.545059160622061
Com_578_pos	LysoPC(P-18:0)	C26 H54 N O6 P	507.36836	15.156	Full match	No results	7237069.46054	9423225.25331	10153912.4661	8181110.81765	14940281.1067	9645160.86164	8330061.44229	9907061.5918	11956912.594	14309469.8682	4251125.90887	4510834.73811	8543744.95102	9246078.40256	12693324.5797	6631532.67945	10940858.2875	7818924.56464	4152409.22001	1.36178845284501	0.445502605159	0.0423398021056392	0.755555555555556	0.930656200350589
Com_579_pos	LysoPC(20:5(5Z,8Z,11Z,14Z,17Z))	C28 H48 N O7 P	541.31418	14.013	Full match	Invalid mass	476147.014613	437788.813065	279484.965083	439527.052724	478803.201042	546803.819521	262135.755576	417202.282075	170061.571792	409700.737317	660584.610963	335146.091389	308887.114268	261064.065723	487556.517177	385344.902963	535031.117462	310110.053114	518518.790483	0.927318282166575	-0.108863496822	0.600213618550697	0.444444444444444	0.260012893128876
Com_580_pos	Lumichrome	C12 H10 N4 O2	242.07986	9.936	Full match	Not the top hit	486617.295182	506733.333687	494399.574059	394283.824878	438320.719408	389777.552067	336784.011042	334091.096946	286622.56794	402308.298792	447685.624684	333189.812605	341018.664824	248331.130217	303354.64866	382708.607693	302018.875507	324871.671957	290324.955167	1.23186128463283	0.300839808598	0.0226321556214723	0.8	0.682924359687252
Com_581_pos	L-Tyrosine	C9 H11 N O3	181.07383	1.364	Full match	Full match	53945434.619	42784805.627	30872157.8155	829012.665201	37416837.9524	36875550.7323	1060422.25878	71126600.5966	44357335.8221	12245555.9709	30880669.434	37332936.5496	57327821.3282	22559655.4526	41138167.717	50046862.3429	34505399.0404	38554580.7788	46555913.2244	0.83131979697996	-0.266524526719	0.171573419729482	0.588888888888889	2.48802552096241
Com_582_pos	L-Threonine	C4 H9 N O3	119.05818	1.044	Full match	Full match	4198883.87337	8584633.73339	5405255.1271	5148114.44159	5166157.93752	4741093.05956	4920935.77492	7806379.44627	6345100.93198	7795428.62396	4418370.6533	4905422.13927	7896120.9436	10355808.5508	11530515.6861	6244810.25258	4894627.90932	4386558.06717	6298558.33944	0.887905480923704	-0.171521987524	0.559712689438325	0.522222222222222	0.809826048264387
Com_583_pos	L-Pyroglutamic acid	C5 H7 N O3	129.04256	1.945	Full match	Full match	10026779.7543	25301192.9953	16817534.8637	15011331.3218	35805337.0878	18610707.7619	23159815.101	17716089.4807	22546059.2472	20196607.8736	15298046.1281	22740908.9353	10854320.42	17104823.2954	20182361.5113	18074704.8382	17749250.5082	10594145.8606	11712787.4506	1.27967974303599	0.355782801675	0.12405174775719	0.688888888888889	0.603123613469149
Com_588_pos	L-Proline	C5 H9 N O2	115.06333	0.557	Full match	No results	78370.0826905	51269.1023851	71922.7726037	62191.5919948	52397.5903292	65665.0367867	64200.4050031	48678.3982644	50827.2654646	56480.1159326	70099.4733356	47673.5188555	59234.7161542	69620.2721913	65688.1932224	57978.3478515	62461.6230697	61464.6039723	77486.9346925	0.94769082363771	-0.0775116264351	0.418533487854992	0.6	0.201458970900468
Com_594_pos	L-methionine S-oxide	C5 H11 N O3 S	165.0458	1.059	Full match	No results	442989.44309	1302046.03969	672831.591377	557979.162134	536191.850015	596537.197968	658891.367035	1007787.77953	950049.974854	764362.106109	482699.620016	517629.447209	902878.426734	1057474.41644	922688.854434	641159.428138	603081.085948	502390.864801	991904.008274	1.01793950350565	0.0256518240994	0.94060422321196	0.533333333333333	0.569582683442375
Com_597_pos	L-Isoleucyl-D-alanyl-L-arginyl-D-arginyl-L-histidyl-L-prolyl-L-tyrosyl-D-phenylalanyl-D-leucine	C56 H85 N17 O11	1171.66201	7.429	Full match	No results	167646.082522	66242.912651	22080.1933552	61321.1743973	57130.7158829	75449.9702604	69981.3600013	34671.9859691	55480.0878663	94248.4604261	73993.8230682	97735.1586142	83387.0665656	72780.9261653	101677.382879	348931.924391	30479.5432899	141445.869473	512318.829293	0.433312201029468	-1.20652123488	0.0851878057533887	0.777777777777778	1.58933249497979
Com_601_pos	Linoleyl carnitine	C25 H45 N O4	423.33382	13.043	Full match	No results	5037193.34139	3687005.24279	3419065.24719	5807175.38174	2952095.10854	4242474.31147	3272655.11729	4153270.78139	3153804.74858	1928713.46777	6087625.82381	4772502.03663	3326759.91175	6099722.07433	5288484.02048	2366300.87176	3244934.65566	4705158.14932	3672104.54573	0.856547792644805	-0.223394348534	0.309169904724732	0.644444444444444	0.397119230396838
Com_602_pos	Linoleoyl Ethanolamide	C20 H37 N O2	323.28144	14.552	Full match	No results	745151.388831	868726.51282	1168463.6514	1087708.47608	975358.462057	871970.527591	1110535.7106	965822.799757	1333769.02558	960195.601747	1030478.88137	1057167.22591	1191034.62621	1095699.22903	1173497.14716	1132556.2649	889164.612938	1013173.65104	798384.457866	0.967783911438964	-0.0472431390165	0.587785729902488	0.611111111111111	0.238867807481574
Com_604_pos	Linolenic acid ethyl ester	C20 H34 O2	306.25504	14.258	Partial match	Full match	724932.77575	672969.806232	661804.906665	730867.031253	683605.661313	668632.057792	925698.406889	584926.215988	906730.282346	401226.302287	1217454.65698	990855.894892	731208.244242	659024.574993	511074.993284	414601.797919	705729.207108	754680.881657	877342.094642	0.913039835518144	-0.131250289168	0.61259078971991	0.6	0.346054465081229
Com_605_pos	linolelaidic acid	C18 H32 O2	280.23938	15.288	Full match	No results	807047.226008	1234969.61766	1067349.49925	1125703.84672	1431826.35341	1314163.18878	1042760.61379	1601693.366	1396471.88297	1332128.25997	1472937.49447	1166451.7119	1070208.28225	1610052.63614	1695253.6083	1093719.4353	1111635.16769	1123812.20272	1087950.97793	0.972592857077805	-0.0400920987213	0.748042380136928	0.466666666666667	0.336753641131456
Com_610_pos	LINALYL PROPIONATE	C13 H22 O2	210.16172	12.107	Full match	No results	19043.950144	18620.8617048	29114.0045798	41017.8482174	27991.4364071	27586.3751835	34631.2269569	20918.527825	95440.5660161	35937.9230475	19635.2200537	30928.3253412	26435.3062161	22840.5345012	28964.2524511	28955.8277525	52243.1833473	24139.2240641	65313.0509128	1.05282104962176	0.0742602390579	0.984675191963168	0.5	0.143490841594332
Com_611_pos	Linalyl benzoate	C17 H22 O2	258.16135	11.849	Full match	Not the top hit	258162.94649	100612.945216	228947.888638	265066.599336	82832.5665897	147905.737563	177858.134971	185800.528498	216558.152095	85942.0031095	347482.147447	119363.388317	152359.297898	201978.380954	218019.118685	368654.65343	312342.281286	159631.534667	205633.144461	0.75509277176015	-0.405274188018	0.141445827894615	0.666666666666667	0.762773788791568
Com_613_pos	Limonin	C26 H30 O8	452.18016	12.97	No results	Invalid mass	71607.068838	46886.6868619	189775.171738	147904.912257	45735.9634764	80892.390162	322258.54051	89885.8571394	173650.123328	48862.6045204	169006.585016	59504.2265294	185204.409427	82259.3632635	244622.951902	127785.391099	167810.638758	283413.203024	231633.586806	0.706346623096538	-0.501551768752	0.115073902402511	0.7	1.200851582194
Com_615_pos	L-Histidine	C6 H9 N3 O2	155.06933	0.92	Full match	Full match	1254014.63318	1090204.36366	1014944.18993	1090985.17214	1571304.1318	1459567.7742	540724.177201	970366.97074	911104.459078	1297343.63459	1648689.53156	1667983.62518	1073360.50891	1299057.30056	1349503.58318	1271700.6738	1173697.96996	1260862.0646	1229045.83631	0.841872959921794	-0.248325550335	0.0839653545836853	0.733333333333333	0.537076213899847
Com_616_pos	L-Hexanoylcarnitine	C13 H25 N O4	259.17784	7.554	Full match	No results	20146.9228889	83420.9861685	120122.013259	90795.8789172	118569.464736	53914.6110152	45541.2784041	109875.430748	99636.6819727	58276.8830203	39045.8081376	37334.5783975	179357.779986	154655.584576	116268.027849	50925.4296033	74958.4213873	79547.1663926	34068.6167638	0.940102338368986	-0.0891102795641	0.994059110282785	0.544444444444444	1.19088076326479
Com_621_pos	L-Glutathione (reduced)	C10 H17 N3 O6 S	307.08308	1.452	Full match	Full match	39190113.8246	16914014.3502	46249905.0648	97202215.2856	37622486.2597	21318120.9088	40857992.6626	97474671.6507	7351228.29313	78541273.3011	45179061.5849	22859500.2639	52202785.0022	7729872.83297	21289412.301	56549158.8309	23832848.8809	47890624.6885	4478632.72471	1.54053720390271	0.623433523817	0.269892685757663	0.6	1.30768534997162
Com_626_pos	L-Glutamic acid	C5 H9 N O4	147.0531	1.17	Full match	Full match	8050888.70869	33057880.0446	22891068.0169	13284445.0624	26715809.6324	20819682.4253	15588624.5995	39966975.3932	21456512.4507	20138157.3858	8583173.4025	13570347.106	18268248.6582	36588871.134	27049192.1276	7189784.45488	18976325.7579	10484836.7056	6979837.22494	1.35264544210677	0.43578372701	0.148523598576559	0.7	1.17190811353101
Com_62_pos	UNII:Z5JO63XGNK	C17 H26 O2	262.19268	11.919	Full match	No results	133635.434424	135374.561091	156523.393185	104286.238073	127731.262605	61353.2210299	256459.201411	165775.088249	132552.34134	69142.053827	242579.94271	189783.398618	197009.403647	111027.124181	82525.0873784	91517.4445979	102819.788891	136027.10065	99530.5900375	0.964663423943853	-0.0519024284728	0.820742057737453	0.5	0.118516084880669
Com_630_pos	Levetiracetam	C8 H14 N2 O2	170.10541	6.146	Full match	No results	9272.94604525	19141.219717	18571.7489944	11745.2630877	29092.4062514	33568.9080868	15391.9749028	27433.7887749	11983.1081524	13454.1448383	10485.0640192	13164.125808	150077.128777	13696.9348547	29143.4535994	30481.6377674	23580.8020056	26460.8563111	13075.1583126	0.550319568984279	-0.861658464067	0.350793314609293	0.588888888888889	1.46653680348014
Com_631_pos	Leu-Val	C11 H22 N2 O3	230.16274	6.392	Full match	No results	21349.9785693	16333.029707	29744.8048414	22749.7789222	38166.5629035	17886.2930976	26180.0683402	27130.5048449	20948.7577693	9130.67774724	18450.4207549	48866.8442262	8866.12769649	25491.6411624	8973.8190496	25818.6940337	24876.2158117	81579.6728296	28019.8128151	0.762736891597212	-0.39074261404	0.693361056281327	0.544444444444444	0.477350463334353
Com_634_pos	Leuprorelin	C59 H84 N16 O12	1208.64098	9.024	Full match	No results	2233.76299281	1498.98399594	2094.41342399	3049.00922842	1382.02540204	1853.11490577	2167.36894353	1813.14890186	1583.3620432	1617.38393603	2830.00143296	2040.05488027	2881.18650404	2103.89670625	2262.00523801	12143.8419168	2195.03295166	13037.6522349	12893.547125	0.331441842705601	-1.59317234853	0.0243407963998308	0.866666666666667	2.05748722003045
Com_635_pos	Leu-Leu	C12 H24 N2 O3	244.1783	7.455	Full match	No results	104806.699982	86573.9377984	68776.5226898	102005.3676	87320.1609931	69912.6918695	110341.527995	78940.7054677	88536.3958003	74916.0392372	158116.822181	62265.9726864	81846.0317155	46098.8118292	74979.1258917	170797.009454	62663.0392906	162639.917695	85133.888933	0.867752124576235	-0.204645102581	0.767927175528875	0.544444444444444	0.373382217991667
Com_639_pos	Leukotriene B4	C20 H32 O4	336.2293	10.837	Full match	No results	35633.3780462	42850.3133034	29960.0897904	29809.0492034	40110.9868303	24889.0703687	47118.5637529	40338.0255009	35030.9987343	10308.5396881	48321.8899	36495.7547409	39283.6392395	31429.100272	15403.6998178	15250.5864959	18375.5776062	28302.8090777	49421.1577974	1.07141702469299	0.0995201256102	0.666899363070291	0.544444444444445	0.550083646706649
Com_640_pos	Leucylproline	C11 H20 N2 O3	228.14699	6.089	Full match	Full match	2849820.37188	836051.465741	511449.856368	1168244.08979	862033.661288	1215523.25293	956065.175841	1359186.84911	1703334.13212	1106112.78398	960384.596553	1205916.14645	6430126.57996	1106744.02399	1465756.15401	2784208.60197	778035.6584	3231139.07095	4006982.48061	0.514856773681707	-0.957756945383	0.0910978608202734	0.7	1.374826098593
Com_641_pos	leucoline	C9 H7 N	129.05768	0.563	Full match	No results	4704.87716886	3365.29942419	5843.38097005	3374.83719963	3585.99653012	7735.43557639	6049.34087814	4487.37883633	5759.38198718	4709.95751928	4018.26469787	3671.90545381	5688.8079389	9645.37288252	7453.76573319	3405.8056607	7820.34194096	9116.52688802	7369.30836367	0.767386511091738	-0.381974689019	0.167575046904604	0.688888888888889	0.713363888599824
Com_643_pos	L-Ergothioneine	C9 H15 N3 O2 S	229.08808	1.095	Partial match	Full match	674302.082874	1673585.37843	2177587.87872	1294521.86272	1479850.24956	681870.756587	2154360.24364	2217674.52015	2107284.11493	1637461.77652	1568595.65816	1189781.19116	2280628.51495	1705860.12447	2472947.56654	1418980.56693	1586781.72225	1080818.24042	1039124.35043	1.01011823201689	0.0145241669983	0.87925021025414	0.522222222222222	0.792102540054103
Com_644_pos	L-dihydroanticapsin	C9 H15 N O4	201.1	5.333	Full match	Invalid mass	1224617.1254	350507.109181	424913.613521	888414.32586	818283.514788	663499.802553	409961.655753	488749.540494	534192.590378	944003.641662	944141.781635	1417869.95947	436307.818575	445988.617064	394516.618111	685582.712827	679434.610128	1307407.54167	974419.36967	0.833475773238557	-0.262787830093	0.446278761908977	0.633333333333333	0.752537414226406
Com_646_pos	Laurolactam	C12 H23 N O	197.17778	9.011	No results	Full match	158791.83056	18077.9691049	166482.48758	271484.009995	16140.2928696	73826.9459762	238610.524762	148771.496607	264731.203569	14613.7631845	477017.562941	68780.2126687	358861.815342	135546.788841	174556.203185	254070.137058	269455.044212	117565.46793	270363.431858	0.580551122877783	-0.784504979606	0.0651559249712445	0.711111111111111	2.23152499166327
Com_647_pos	Lauramide	C12 H25 N O	199.19343	8.985	Full match	No results	590070.269733	99877.2445174	865748.238128	1184765.71912	95077.8127471	551622.122687	1018224.14667	595593.407036	679792.159295	109612.06213	1460455.0763	378371.874305	1022470.05238	601023.24826	767405.706544	750687.226818	1023705.83585	733750.066561	1038617.10536	0.67014133825184	-0.577462691122	0.0714052589116352	0.744444444444444	1.73744021843174
Com_651_pos	L-Aspartic acid	C4 H7 N O4	133.03746	1.173	Full match	Full match	31944824.5	59021148.4383	35748039.4897	25932573.0627	34228159.8894	31810275.7936	17431604.7907	44759001.6123	32392922.1656	29957947.535	20691743.3814	27492858.5874	34307549.0181	55604732.7012	38296392.8034	35603176.254	28088083.2316	23943940.1564	14422064.2287	1.10936702492212	0.149736748218	0.460952322878341	0.588888888888889	0.575032406775344
Com_654_pos	L-alpha-Glycerylphosphorylcholine	C8 H20 N O6 P	257.10227	1.048	Not the top hit	Invalid mass	18357907.9829	70187451.7626	91183383.1088	37429676.2978	29394021.5708	20856151.7672	44245700.968	117151652.796	73082444.5245	7949755.63645	23452778.2055	57102463.2342	83260694.5655	90230968.0755	20821293.4191	10259597.1558	17976899.3309	64684780.4728	19100283.7712	1.18600795707849	0.246113689141	0.665929432434793	0.588888888888889	0.580570639913767
Com_655_pos	L-Alanyl-L-glutamine	C8 H15 N3 O4	217.10586	1.686	Full match	Invalid mass	7607897.07644	145106.271831	168740.071785	483750.205954	285331.556207	204240.419451	263362.356338	283705.255984	247361.894964	301014.684556	1126855.12835	5342366.92189	237727.913776	116249.457928	219242.906319	156149.018544	225144.623463	1455766.38072	1063407.83075	0.904308562564678	-0.145112970781	0.537180148751183	0.488888888888889	2.11562823997862
Com_65_pos	UNII:OUT5YHB7BO	C18 H35 N O2	297.26576	13.95	Full match	Invalid mass	5469514.5042	7273736.43878	9161291.41953	8357722.21317	6921477.08839	4032562.30891	5711835.83681	3821808.65416	16015252.7535	15677923.7951	3248709.17439	8449826.20519	7506943.07781	7292248.98533	7699926.46111	4911510.40449	10846393.9716	4614886.63534	6766806.32947	1.20968597394834	0.27463258252	0.513213826593228	0.455555555555556	0.392929732617199
Com_663_pos	L-3-nitrotyrosine	C9 H10 N2 O5	226.05868	6.177	Full match	No results	183340.300374	315776.937109	234438.492556	237460.43481	303759.50268	250775.676144	145782.204509	227728.034479	514063.399856	346565.889514	182678.220475	217470.755838	341163.624096	544576.461921	423421.753016	200628.494519	338321.7088	192774.699914	89695.8667532	0.981424422575368	-0.0270509218204	0.830119106561125	0.533333333333333	0.777166049072833
Com_664_pos	L-(+)-Valine	C5 H11 N O2	117.07885	0.562	Full match	No results	265911.126887	231403.495845	273679.966605	239314.769203	304716.928238	228564.89674	290319.736335	195726.366525	226365.233709	243920.786105	239331.152372	446556.973189	218175.656682	267981.80915	290490.672724	213977.958964	202271.043072	206377.753097	214405.267865	0.978414508575227	-0.0314822976305	0.98048558710369	0.6	0.0110497648448049
Com_666_pos	L-(+)-Citrulline	C6 H13 N3 O3	175.09552	1.052	Full match	Full match	24281040.1135	17229972.4354	10081637.7689	9486570.47712	12717786.0986	12391478.5252	10065275.8861	12509024.7031	8293754.23563	17853474.3331	11606940.0147	39386502.146	9896471.10569	15863331.4308	18025834.3739	11507075.3291	19017555.413	12013906.7159	15466558.2266	0.794709355946979	-0.331500765812	0.28185807682639	0.622222222222222	0.549009706962318
Com_668_pos	L-(+)-Alanine	C3 H7 N O2	89.04764	1.038	Full match	No results	13379685.7834	25438498.1686	17051071.8068	15802983.7396	17293854.1745	15108364.7547	15845695.6408	25079386.8031	20334221.5487	18149883.9913	9241388.34225	8493560.63169	24502430.6674	27021503.884	29209853.6564	12115231.6194	16707417.4849	12023527.9337	10329442.2414	1.10351827276047	0.142110518881	0.317050556426766	0.644444444444444	0.716343620023055
Com_66_pos	Umirolimus	C55 H87 N O14	985.61522	9.815	Full match	No results	10901.8139882	4573.08399473	12056.0304586	6019.10555348	2254.90496229	15949.8018285	4406.89450328	7672.37995672	7189.58460015	9311.77614219	5132.89889404	11481.1378033	4434.04060312	4148.3454442	4589.72042766	6052.16586468	8048.56482433	7727.53437695	8272.73926317	1.20730142285664	0.271785913848	0.615599161858795	0.566666666666667	0.802057230111219
Com_670_pos	L-(-)-Threonine	C4 H9 N O3	119.05872	0.559	Full match	No results	11064.0549159	9899.78493546	10889.3846607	10624.6531763	11815.0647151	12596.3734966	11599.9618607	8101.17222585	10152.0043339	9333.3886101	10098.8132226	10209.0251178	11365.4490067	12178.3144355	13537.0080287	5662.708072	12723.9485959	4753.42150801	14875.0971215	1.00067579634042	0.00097463873741	0.704761955635243	0.588888888888889	0.15741238496225
Com_671_pos	L-(-)-Serine	C3 H7 N O3	105.04252	1.041	Full match	No results	21855965.2832	27151063.0858	20854092.9382	22970587.0929	23115851.8518	22787307.1651	21065760.8366	26145119.3619	24911354.8553	36222670.8312	30500117.9274	24371207.8333	30280322.0838	34428738.865	57951635.9791	22889007.8336	28760746.6416	17381874.5865	23043753.1585	0.824798547528847	-0.277886302767	0.248393216614488	0.677777777777778	0.725847444979454
Com_674_pos	L-(-)-Methionine	C5 H11 N O2 S	149.051	1.175	Full match	Full match	30462389.038	28853481.6132	19439882.2613	23370536.3403	27015070.9117	29950502.3648	16917696.6451	31493182.6812	20856569.2859	25157435.0429	23954279.0483	30223193.2023	36170618.3267	32382600.7554	25645104.1688	37141390.9401	23489220.0716	32632213.7923	29178065.2303	0.842507436772385	-0.247238673937	0.0579506292115417	0.755555555555556	0.553551877693304
Com_676_pos	L-(-)-Asparagine	C4 H8 N2 O3	132.05339	1.038	Full match	No results	953444.254421	1727032.29011	1165650.31401	1103212.37816	1274845.22631	1062611.37688	997344.147864	1121133.48937	1153949.58905	1341869.10008	898873.634625	2322705.35152	1396681.66724	1964192.07868	1971976.40126	1198229.05714	1095219.02794	1129966.86612	1243888.08209	0.810104365649974	-0.303820312685	0.166016762503875	0.677777777777778	0.806182059924014
Com_678_pos	Kynurenic acid	C10 H7 N O3	189.04252	6.523	Partial match	Full match	559518.796533	507234.838941	485697.427159	668963.565059	361312.662352	876021.948275	868169.207834	366206.338067	250522.225257	222425.742426	966080.923899	804847.879443	492609.483146	248978.998019	514598.115302	493663.063586	302759.685293	350341.574319	782197.279865	0.938134228749549	-0.0921337357962	0.760220926096151	0.477777777777778	0.63738960709123
Com_682_pos	Kinoprene	C18 H28 O2	276.208	14.293	Full match	No results	79088.2234661	120470.255542	83208.6858827	80902.488926	122090.841199	62657.4666175	90191.3364858	51623.5808776	187653.328522	216135.204993	77094.8752282	102552.994326	115376.631031	116969.1911	110454.695315	77991.7595185	257579.668529	95410.5003613	155712.348533	0.88773004886594	-0.171807062875	0.448261043282046	0.577777777777778	0.630056774958704
Com_683_pos	Ketoprofen	C16 H14 O3	254.09485	10.934	Full match	No results	27540.4474425	16551.0203161	27653.9949214	43014.4382207	46715.800114	27221.5375109	34251.1705853	36992.9821033	22125.9991879	62852.1983654	63763.5022252	16205.9011637	25431.589203	43712.8475395	20911.1713937	56432.9943561	64106.9451708	105786.064992	47922.0277929	0.698731634064013	-0.517189637208	0.268920894675733	0.655555555555556	0.70812811065601
Com_684_pos	Jasmonal	C14 H18 O	202.13542	15.209	Full match	Invalid mass	150952.883409	69696.4970992	89261.4604493	102506.164203	103768.188708	88181.3140786	75574.1610264	102841.134916	71507.4937301	140898.683257	145045.800869	93670.6304791	82265.4570956	126680.27412	170663.801095	109494.530697	100197.194904	120688.382052	87098.5727289	0.864708599195885	-0.209714058466	0.210412543032883	0.655555555555556	0.407411535737453
Com_690_pos	Istamycin C	C18 H37 N5 O5	403.27949	14.584	Full match	No results	130369.780682	52124.5726643	74239.9731202	91183.6532615	101745.293567	84746.0451699	98052.0936484	58964.4090433	56564.6363339	64698.2215728	171902.825118	67377.9458125	70111.9817848	57849.8885423	67579.0193845	79050.9594407	77175.8335573	87706.1420305	83595.1430009	0.959428165387149	-0.0597533023482	0.828291634893229	0.5	0.575910455774392
Com_692_pos	isoxazolin-5-one	C3 H3 N O2	85.01637	7.553	Full match	No results	12489.7236164	6262.99221321	4582.91040303	5387.81568186	10248.9191574	5691.85222317	3942.87035318	3591.92159914	3750.26898978	4821.26332579	13653.184053	48794.0724667	4275.29736433	4848.72189253	6848.17457004	5525.97296167	5029.76535511	11283.2401711	9138.14944829	0.499956074177123	-1.0001267487	0.150488828210969	0.711111111111111	1.14271675331317
Com_693_pos	Isoxanthopterin	C6 H5 N5 O2	179.04405	8.81	Partial match	Full match	331095.431048	260244.099908	247488.249724	189442.413429	117468.696046	140944.500006	182605.613253	244912.878169	161545.518562	263092.965237	505066.645035	117774.941708	106945.338431	199459.1652	2199801.70464	412126.677392	228000.090717	195253.373624	201393.459067	0.462083259445083	-1.11377527102	0.359227572512185	0.433333333333333	1.00011753469782
Com_695_pos	Isotretinoin	C20 H28 O2	300.20804	13.692	Full match	Full match	5994832.02587	6950283.07166	3437938.11689	4857315.6254	6926528.9275	8313276.14753	6234511.74214	5312148.64068	3044810.74904	2775370.49788	10672155.6806	5399198.29525	3459982.62518	2715067.79448	5374365.21702	4346108.47612	5171817.72799	5908827.44184	8874145.77501	0.933373577780643	-0.0994734672514	0.795843714642754	0.5	0.505368523930782
Com_701_pos	Isoquinoline	C9 H7 N	129.05782	5.759	Not the top hit	Full match	1282278.78182	1605258.91186	1299830.55643	1189981.15161	1476774.08346	334640.515077	1334265.90783	1585992.2731	1346409.25023	1557143.3313	1036118.63007	241527.959945	1899543.49922	1789346.16981	1485612.07646	1487612.85334	963589.27282	1348459.3152	1267628.77042	1.01665695236558	0.0238329568649	0.7903237621715	0.488888888888889	0.481665141131005
Com_702_pos	isopropalin	C15 H23 N3 O4	309.16817	1.163	Full match	No results	211047.196289	236813.132815	212330.203254	150808.198239	262541.87999	146695.636026	225449.772476	323169.03659	187907.754014	143984.057234	203429.132221	196439.869171	189200.227409	252509.054593	188751.119977	151143.241633	177526.136666	256909.241683	182537.616138	1.051281250163	0.072148686364	0.765945371763008	0.544444444444444	0.130708164135826
Com_703_pos	Isoniazid	C6 H7 N3 O	137.05904	0.561	Full match	No results	13764.3710858	12524.7563858	20805.3880004	10748.9080015	9815.51896424	14185.43244	15124.2420035	19448.4737425	9296.73501532	12365.7642222	14723.1553283	11322.7757314	14498.8861193	14925.6954448	12946.4069448	14415.323104	9110.03903464	14600.3235745	20914.1607088	0.975010074273794	-0.0365109693279	0.755981944373057	0.588888888888889	0.098301639526184
Com_708_pos	ionene	C13 H18	174.14072	0.568	Full match	No results	54100.4535591	48728.8611149	65457.0142867	35916.9646737	34383.8871064	50471.2635615	65193.0706069	49683.0824632	55931.0588666	37205.3624537	52200.1633514	60801.8043631	48114.3167834	33486.8010262	42043.1003464	69632.9305551	47594.6602898	40456.2624716	77853.7010085	0.947436090531636	-0.0778994655696	0.702760199489826	0.488888888888889	0.225597018983501
Com_709_pos	Iohexol	C19 H26 I3 N3 O9	820.88439	7.785	Full match	No results	6268.90290999	1413.13883424	4859.45369301	4839.16098482	3658.49294261	8500.7023494	6407.7029551	5798.81519446	1210.54970884	2704.93878451	4781.30663395	4482.32671382	2367.75311433	936.160638156	5080.83212645	4393.5203213	3030.80262002	6596.60232183	2313.18270952	1.20931914960117	0.274195034318	0.588987309311033	0.622222222222222	1.0815550291669
Com_710_pos	ioglucomide	C20 H28 I3 N3 O13	898.87523	9.001	Full match	No results	31690.2911331	11124.2738872	7740.93850962	19101.5097973	43496.9520285	25474.4060421	19266.2712756	22390.117263	15977.8048236	9791.79417622	21293.5166319	7018.18444724	18259.74864	6130.81884095	28681.4213887	14137.7627654	14445.8490842	12426.8128176	15478.4319023	1.34507505464849	0.427686676833	0.26887370466913	0.666666666666667	1.00930246034099
Com_712_pos	Inosine-5'-monophosphate (IMP)	C10 H13 N4 O8 P	348.04635	5.014	Partial match	Full match	8208908.76018	11949373.3287	21250137.2393	30531820.0336	5608521.42926	16726056.9387	19875527.7429	13028958.4944	26271472.181	688630.9202	26425693.809	26740679.7881	21948856.6886	4423023.54501	7116113.3854	16010290.3345	10905567.969	33463475.6245	16505370.8018	0.84827108721333	-0.237402705477	0.445732717213012	0.577777777777778	1.0482220674267
Com_714_pos	Indole-3-pyruvic acid	C11 H9 N O3	203.06145	6.383	No results	Invalid mass	497454.101703	14418.7267106	18062.5029808	44910.3819472	47145.3327594	42233.9266614	27257.2290569	14804.1100724	14749.2699614	26179.9163045	354622.110798	153217.70059	13678.0420058	12074.8285231	17717.134487	22868.4804732	23700.2207392	58623.5514993	181542.07702	0.802456471348022	-0.317504958445	0.565271952450767	0.477777777777778	2.42165401980866
Com_715_pos	Indole-3-lactic acid	C11 H11 N O3	205.07363	9.129	Not the top hit	Full match	11139623.5528	315003.42528	595574.766729	1522167.33082	1483739.4942	775504.062186	1003315.87361	397465.777422	390466.035746	751005.732324	966781.762119	1469616.74665	348080.686818	275687.915417	348038.56325	720941.703234	727375.693692	2269517.36303	597374.72888	2.14108384656476	1.09834129393	0.477019577215383	0.6	2.33784177652813
Com_716_pos	Indole-3-acrylic acid	C11 H9 N O2	187.06322	5.756	Partial match	Full match	58377503.6825	79782508.8311	56120803.8692	55511633.6749	71629047.5831	62990817.0377	65452837.2399	84416848.9662	72187176.6545	75634687.6165	38734038.3526	56795937.2364	80998947.7452	73103064.0176	59462908.3743	66968375.5882	38186876.1369	56917568.9787	58055987.0164	1.15998862984097	0.214110664187	0.111955579867872	0.666666666666667	0.441663406143925
Com_718_pos	Indole-3-acetic acid	C10 H9 N O2	175.06324	6.285	Full match	Invalid mass	2931501.60518	2642528.47627	2273245.35402	3768571.93069	1922304.27071	5650986.61399	4846797.24416	1467117.74943	1319277.88279	1057851.75026	5927739.04489	4978803.31728	3318426.43025	1200323.06668	3242559.63393	2559300.12509	1519133.85338	2074605.91942	4952902.85699	0.842760058755742	-0.2468061533	0.484067660029728	0.611111111111111	0.743327347165484
Com_720_pos	Indole	C8 H7 N	117.05779	5.757	Full match	Full match	5385470.99338	7851660.6753	5243116.63075	5054264.69939	6960166.54106	5936154.3869	6074494.67953	8181506.80486	6875295.96113	7135806.83448	3878363.69324	5550778.11016	7761604.46662	7135932.28453	5900762.11672	6420099.49598	3509442.65473	5469001.66481	5435471.79076	1.14035416596026	0.189481959584	0.172022991133347	0.633333333333333	0.413863076146205
Com_722_pos	indeloxazine	C14 H17 N O2	231.12558	12.309	Full match	No results	30348.9463032	18312.0932054	27688.4566711	30023.5368926	21567.3577349	21879.2872808	28600.5725183	18694.6524	21745.2864375	20316.2019494	36440.8606203	22977.0664009	30779.3761404	25454.7608471	22925.2127381	31028.7929667	26792.7186729	27196.3815248	32329.5484882	0.841101842761214	-0.249647598627	0.0418209523802377	0.777777777777778	0.46770461771552
Com_723_pos	Indane	C9 H10	118.07816	13.973	Full match	No results	622116.880318	868097.265229	693159.058187	516466.640862	766022.422708	854147.727843	1090079.9016	570669.968584	530448.599299	530356.172524	810432.708171	726067.232383	612899.451234	363549.069432	638914.839578	759385.310022	573056.050359	699015.044899	1011470.33592	1.02302227040363	0.0328375517804	0.839977180989039	0.522222222222222	0.281753446363876
Com_729_pos	icomucret	C20 H32 O3	320.2343	12.076	Full match	No results	82879.4812531	45442.8465047	56890.9313372	35522.8027313	62845.270226	36964.6892736	60831.5603112	46529.3741931	49639.8768787	23319.8493089	81952.8854756	67676.78881	46147.8210016	35487.0546066	27807.3112452	28499.7406306	37606.0107454	60520.1197396	80298.6925251	0.967346507066286	-0.0478953339528	0.963976509143394	0.511111111111111	0.643580831509554
Com_730_pos	ibufenac	C12 H16 O2	192.11499	11.357	Full match	No results	29445.6834701	86143.9075778	34182.6948654	31976.5823499	36020.5965112	41756.807138	25926.2971872	17407.6724598	75943.1367071	38329.9381504	26022.8402139	37246.6805021	43445.9263814	61396.868782	49159.768049	29692.1964916	47979.3455272	31656.9479282	81891.7350795	0.919038073778419	-0.12180346437	0.511718229110321	0.611111111111111	0.542501866836894
Com_732_pos	Hypoxanthine	C5 H4 N4 O	136.03851	1.72	Partial match	Full match	88763543.2873	159212080.44	129163292.517	90475334.8815	148065598.516	84648336.8323	130951254.109	129422151.357	96256780.9133	106874235.322	79184760.3469	150460301.23	180647648.834	119908799.98	136488494.224	135726883.444	96233011.6702	107116532.547	72259619.9576	0.971636395231373	-0.0415115639128	0.919085322634669	0.533333333333333	0.546153789805814
Com_735_pos	Hypotaurine	C2 H7 N O2 S	109.01969	1.048	Full match	Invalid mass	77417.0052898	1210961.71431	324805.449645	99764.6344825	92364.1768122	172447.407745	155373.204647	1160761.37589	405054.324197	564319.436917	99393.7214471	71078.0940153	540532.144779	142983.398559	1110308.93252	109883.29011	222572.953	89053.6705472	37009.8259194	1.58367032742531	0.663272040916	0.257714563728943	0.677777777777778	1.99457218612007
Com_736_pos	hypaphorine	C14 H18 N2 O2	246.13648	9.863	Full match	No results	21790.348703	13773.2611045	13685.1248473	16969.0752624	15944.8219668	14538.0701247	17580.8421955	15078.0625575	14887.7800329	16674.6969622	17159.7969383	18008.4296915	41516.686915	14492.4707237	15797.5678116	22553.6872484	16046.1668879	20032.6595382	21690.7947763	0.773257984193752	-0.3709782701	0.0863908643006575	0.755555555555556	0.588236646584981
Com_737_pos	hymecromone	C10 H8 O3	176.04721	11.465	Full match	Invalid mass	240767.83001	233864.06858	260011.007269	226950.984181	817095.044109	158578.866022	216505.42677	535060.601621	161870.971175	346048.465227	255086.029342	487727.085507	201385.851834	343492.720951	289243.863258	282375.594314	231486.865383	188428.065203	950314.176201	0.890863006488961	-0.166724498218	0.620327831477943	0.588888888888889	0.379885472297443
Com_745_pos	hydroxychloroquine	C18 H26 Cl N3 O	335.17731	0.591	Full match	No results	16578.8031404	18974.4318033	20761.9746379	21972.8432939	15802.5085267	27187.5078817	97449.3277707	8991.41240751	9845.43371781	21600.3517219	22615.7627934	30740.3833337	16373.7204137	17280.1211031	18069.8025009	24454.5759198	14044.8521422	18822.5244149	16486.2349436	1.30387820683195	0.382809116037	0.842962687611717	0.5	0.291404968230186
Com_753_pos	HU-331	C21 H28 O3	328.20312	11.685	Partial match	Full match	41851.912308	28520.4449227	24110.9179407	22027.1242939	88207.8889709	23439.6569675	23116.4652519	15916.5886293	58897.3763776	32841.8040873	28505.6463303	51427.9432489	23950.030305	103475.65528	38003.0617931	38274.8789648	35577.1647261	35090.8114177	43314.8825582	0.812426691686055	-0.299690455782	0.256337464686447	0.7	0.802866893809924
Com_757_pos	Homocitrulline	C7 H15 N3 O3	189.11122	1.1	Full match	No results	1190477.47665	293675.352909	426465.261322	434466.893707	618899.56702	334006.461226	414157.039357	168469.216113	218259.013019	402702.418788	645696.829914	1372411.96458	154241.980966	326552.430154	203804.464194	204260.672172	478713.889199	648214.09478	636644.603935	0.867441457191523	-0.205161700043	0.835618640194273	0.555555555555556	1.06583294732516
Com_758_pos	Hippuric acid	C9 H9 N O3	179.05817	7.583	Full match	Full match	1779735.55987	1104115.77422	1051821.26409	1084993.57911	1310052.61765	626254.285276	549671.752591	2106232.54998	840562.932524	720392.312026	2271804.33005	1900756.654	762676.140827	1114072.80539	1119314.19112	1257829.74438	1640779.45195	3466670.46106	2948114.38098	0.610146722757376	-0.712771883783	0.0440724995853306	0.788888888888889	1.2103462094506
Com_75_pos	Tryptophyl-tyrosine	C20 H21 N3 O4	367.15228	7.443	Full match	No results	43053.6820586	20782.3933204	11899.0541144	22011.4625726	26706.0991377	24060.6126034	16060.5318453	22061.4760437	27972.4873111	12581.3126513	26056.1376974	21180.4200502	51058.4945489	17413.3670695	13804.0506028	70774.0976621	13422.3130687	74774.5562967	56517.3206874	0.592665946200936	-0.754708930344	0.173702526044273	0.644444444444444	0.984056435581658
Com_760_pos	Hexylbenzene	C12 H18	162.14078	13.975	Full match	No results	235487.424594	238765.430024	210830.550437	278141.258158	235954.58341	291688.823483	386537.716417	272343.672186	223353.890596	216665.450277	258800.7767	271963.351578	185802.127662	142664.79349	225028.90211	200942.043155	211978.93779	170631.144581	352310.224929	1.15378752926097	0.206377575193	0.156868644102469	0.722222222222222	0.644238021166747
Com_761_pos	Hexyl cinnamaldehyde	C15 H20 O	216.15099	13.956	Full match	No results	226120.781588	230150.164458	119014.664177	173351.707009	187397.109848	245184.04423	349630.322074	106032.446285	157528.42884	189242.774753	159617.558757	149473.809796	106663.958651	165364.360219	145503.454977	180183.833826	100285.066426	177801.119903	312542.977743	1.19222927168067	0.253661699987	0.284571559192144	0.688888888888889	0.746599421478772
Com_763_pos	Hexyl 2-furoate	C11 H16 O3	196.10944	11.443	Full match	No results	18592.8455519	19404.0420921	17991.607145	16930.1795936	15525.6771385	19723.7276921	16505.6537216	11156.7143183	39722.322424	10723.2725214	14903.3710182	23207.7571387	19299.0035253	19751.4641397	16161.7194564	15385.2161702	25427.2798704	19529.5645154	24692.0362424	0.939957784914233	-0.089332130504	0.423056141906754	0.644444444444444	0.280167079404102
Com_764_pos	Hexanoylcarnitine	C13 H25 N O4	259.17784	7.747	Full match	Full match	705529.701254	1312866.49596	1516735.44906	990625.594099	706552.111005	765500.533849	835626.156513	1544968.59068	1441017.36426	336566.52087	1343911.8448	1894516.50037	1223292.53177	1928982.98037	1321332.43839	428737.474729	618030.680569	972700.480519	694843.015649	0.876662635096449	-0.189906335812	0.623100511234827	0.533333333333333	0.486767262833131
Com_768_pos	Hexadecasphinganine	C16 H35 N O2	273.26608	11.534	Full match	No results	284056710.905	97516044.7169	335275043.684	328268443.282	55789774.3155	226168145.414	323530014.221	176063654.598	187984017.78	94706918.2663	444432900.428	184686211.249	325150316.226	258318228.199	223452116.274	348662281.111	355168889.15	256711443.694	420885677.754	0.673804581732131	-0.569597856366	0.0386670380405586	0.766666666666667	1.3029680029685
Com_769_pos	Hexadecanedioic acid mono-L-carnitine ester	C23 H43 N O6	429.30801	11.735	Full match	No results	106085.631042	45859.2604201	55713.5595363	61025.0658067	46163.0619885	61246.0093784	63024.7037643	63043.8136101	34754.5473252	68234.034381	53781.4313984	61886.4033318	33994.9497476	45164.4157224	60406.75697	41101.3789074	32600.2898504	64390.3155063	50603.6560975	1.22684930573553	0.294958053223	0.145836824808087	0.711111111111111	0.807026917647264
Com_76_pos	tryprostatin A	C22 H27 N3 O3	381.2034	11.882	Full match	No results	205910.937832	188217.251413	200585.539199	189939.800609	215059.260541	224702.149193	273579.473539	198341.889915	160022.388148	550836.41544	177422.685965	238042.011869	244849.441264	186354.304929	196900.201102	133464.462776	194303.503954	155151.91907	168763.748088	1.27796648443519	0.353850001095	0.139787857608804	0.722222222222222	0.510919223690306
Com_770_pos	Hexadecanamide	C16 H33 N O	255.25558	11.563	Full match	Full match	8308034.48015	1631895.91619	9342442.00615	10916957.1466	1042169.29023	5132882.10113	10062132.0189	4730513.73531	6031348.16311	1370380.10017	14090316.4065	834837.303072	10565668.3388	6842569.29755	5976311.34107	9206069.49617	10126034.4726	6935445.46469	11012350.7091	0.697342987513861	-0.520059675988	0.275386811646764	0.688888888888889	1.17553671787293
Com_771_pos	Heptanophenone	C13 H18 O	190.13561	11.989	Partial match	Full match	60138.9656017	65024.5306735	85339.7845908	81478.6479071	87419.4330749	52825.0209024	88345.9788769	50093.8885269	95110.740189	86078.2789872	57903.6036	131917.599404	89609.3906908	79135.4104084	79718.4940281	83772.0665879	138426.344482	71867.6582278	170113.979279	0.749802022545604	-0.415418377673	0.0892683975531357	0.644444444444444	0.73155692310482
Com_772_pos	heptadecenoic acid	C17 H32 O2	268.23946	15.323	Full match	No results	31806.2076927	42047.8048776	59812.234715	59795.5727175	51736.0745745	43111.0142304	51690.1103121	37733.5946657	60944.2786393	67595.7422944	35219.7295735	51373.3359164	58006.1882317	47176.0898835	59008.2572052	62789.1382273	93379.8629894	41305.2453923	63283.9757692	0.890729458653428	-0.166940786515	0.398344034839519	0.566666666666667	0.454695135020669
Com_777_pos	Guanosine monophosphate	C10 H14 N5 O8 P	363.05724	4.45	Full match	Invalid mass	8481795.34113	7524709.36328	17329748.6383	11344632.0457	5464384.86916	8646374.75785	12197196.1249	10879654.2031	26016590.194	875182.178702	14622863.2067	13894702.1445	11978915.8209	3814314.468	4977284.61054	13087719.9334	14396471.7031	18218069.4074	13603404.1628	0.901380098202458	-0.149792498109	0.458221147513622	0.644444444444444	0.838435425671175
Com_77_pos	Trp-Phe	C20 H21 N3 O3	351.15721	8.348	Full match	No results	18361.614191	12460.563382	9234.49356053	16185.7218237	14741.2768583	17960.9505269	13581.9504982	15356.1295703	30697.7496681	11643.802586	15554.9013864	15371.8667272	31547.6374471	7702.68758592	6769.54892951	28876.4780232	12207.5469485	46171.830572	22833.1951974	0.77098560828943	-0.375224164764	0.588644142429982	0.577777777777778	0.481035331529389
Com_783_pos	Guanine	C5 H5 N5 O	151.04943	4.46	Partial match	Full match	5992656.53737	5733170.03469	7509985.05649	7929903.14465	2201577.06729	6958757.61907	6524842.08877	7605994.77748	9528505.05486	783330.686243	11108038.6287	10817766.9817	10871122.6961	2512523.01662	2541088.25165	5862918.2156	8733138.20185	14448421.1867	10838097.5466	0.70358495286522	-0.507203465771	0.266696331141321	0.733333333333333	1.07188441565892
Com_791_pos	Gly-Phe	C11 H14 N2 O3	222.10014	5.36	Full match	Invalid mass	203383.315625	72325.6510762	48790.8595088	180724.182034	130074.947442	108844.035451	120540.059286	186757.905472	348914.462158	105151.937653	185082.253091	78513.8030972	448554.01899	74169.6072774	112635.57948	289839.297792	96867.7894605	404457.651285	487041.379804	0.622350107993807	-0.684201686612	0.264347435127103	0.622222222222222	0.940178109702583
Com_792_pos	Gly-Lys	C8 H17 N3 O3	203.12659	1.094	Full match	Invalid mass	10914621.3452	85747.2615642	413674.74629	1153978.38701	713431.624223	114633.93617	92124.287157	84341.519627	68934.1844423	78513.4616244	3857743.90754	4428088.24251	78739.3106414	84607.0108626	95537.1126557	520313.458024	459170.223288	2247952.81355	1835205.40384	0.907450303520275	-0.140109458752	0.288651643912795	0.666666666666667	3.35899634076637
Com_795_pos	Glycylproline	C7 H12 N2 O3	172.08465	1.094	Full match	Full match	1205956.86073	523456.446898	486119.511598	451331.795645	458779.60318	586050.641796	511718.253342	501263.631667	579152.967907	567829.896434	431136.986644	1571543.32988	622741.880027	496113.619643	401335.249741	429390.980957	436608.27291	789765.488548	864074.787254	0.874523703339641	-0.193430606993	0.68675965453316	0.555555555555556	0.4156260019221
Com_797_pos	Glycine	C2 H5 N O2	75.03205	0.555	Full match	No results	4786.67517174	5011.73331	4449.65309106	3138.21081172	4038.75951488	5855.32868715	3806.3193624	4031.22502234	2308.08496248	4262.55469393	2031.95172741	3271.52234864	5511.70969379	4586.27167511	4666.36303618	2179.82966488	5895.54071478	2390.91873078	5570.54447461	1.03919268065944	0.0554631746075	0.605955891785392	0.5	0.252602988244676
Com_798_pos	Glycidyl Stearate	C21 H40 O3	340.29679	15.243	Full match	Invalid mass	160407.238219	145873.669326	274264.59348	253158.451757	236768.347395	201808.875766	130650.239095	130504.23943	127838.934366	282223.71173	143740.402183	325647.59327	150719.149265	269231.313727	243656.62983	154735.835616	217107.202866	196196.651485	97148.5027793	0.972730916235719	-0.0398873232844	0.92466486023966	0.522222222222222	0.236304965531894
Com_79_pos	Troxipide	C15 H22 N2 O4	294.15715	6.75	Full match	Invalid mass	60845.0608647	23854.8078169	27898.2430276	44208.2057689	25049.4689341	32995.8844698	58588.9659353	69288.3555978	154147.302206	30257.0614191	68481.500266	33083.0648324	349521.806829	38615.8118996	28001.3421947	112875.220242	23390.8087521	192828.523456	82332.8761495	0.510606193967078	-0.969717056258	0.233603641168648	0.655555555555556	1.18157342763874
Com_800_pos	glycidyl oleate	C21 H38 O3	338.28118	0.57	Full match	No results	12626.5269697	19320.4040819	12875.4105104	8243.36097149	11102.2454508	16513.8912576	12454.0459646	20633.4619444	14112.2334488	19393.5833043	13308.649758	15880.020507	9184.7872835	7864.27840484	7891.43058267	9557.6134679	15976.7368886	10039.9168191	10131.3164288	1.32767044868818	0.408897088669	0.0434823242738683	0.766666666666667	0.793964494055022
Com_801_pos	Glycerophospho-N-palmitoyl ethanolamine	C21 H44 N O7 P	453.28471	14.629	Partial match	Full match	3454822.63621	4433944.99413	6171930.94778	5144822.26764	2997788.03281	3696736.18703	3587132.58965	4960122.79161	2446605.13757	4717109.5611	3581663.8879	8545044.45781	4525203.80241	5289640.66142	3109188.67892	4014200.53529	3794262.96017	4770347.74413	3811430.78234	0.903692684358894	-0.146095851151	0.49495722622204	0.422222222222222	0.304025798517961
Com_802_pos	glycerin	C3 H8 O3	92.04726	1.106	Full match	No results	44308.7950873	64669.1966673	53025.7448666	50962.7674876	52441.693617	41369.282985	58169.057598	80466.0025115	46701.9114632	57557.3097971	54319.5679452	62743.2306865	47832.3570023	47515.5443854	59616.5056831	44315.9497804	42809.449984	46566.7883073	38214.3282201	1.11436586445869	0.156222970724	0.224623213443397	0.633333333333333	0.279787092059043
Com_80_pos	Tris(hydroxymethyl)aminomethane	C4 H11 N O3	121.07378	0.559	Full match	No results	95678.0119285	53591.6000044	75935.0129697	69292.3863114	61940.3451137	85973.7114735	74852.5004218	66229.7239023	52563.3498808	84627.5942164	90354.2107961	88692.9863359	81220.3187431	91479.8773321	66905.6283033	83596.4127714	70906.2386526	83981.1479639	102468.4644	0.853885333809191	-0.227885748053	0.0436183612869947	0.744444444444444	0.432620968531435
Com_814_pos	Glucozaluzanin C	C21 H28 O8	408.17753	15.526	Full match	No results	69717.0674535	24176.3298041	41469.2208567	43894.490588	34724.9707228	37278.6235969	24224.6103523	45018.7804159	31487.9171446	27145.5799604	67119.3288792	33737.4548852	40756.8162098	57600.8173735	37471.4810652	39350.658086	42432.7648245	35448.3339383	49265.9562531	0.846323665100545	-0.240718586702	0.154410734288162	0.677777777777778	0.512886731319615
Com_816_pos	Ginkgoic acid	C22 H34 O3	346.2499	14.372	Full match	No results	107513.070878	189014.866703	74528.4644569	74185.0721544	117928.291893	206270.963419	131057.871307	52742.1278475	136442.362387	75579.2253605	138675.113516	122912.374982	88557.596801	190443.707571	122781.364128	107081.476527	71814.8885053	85393.2325136	304348.352711	0.85124122040269	-0.232360081465	0.469705308211252	0.577777777777778	0.386332253503673
Com_817_pos	geroquinol	C16 H22 O2	246.16135	13.965	Full match	No results	435865.440532	482389.895537	349661.627032	318819.58647	519621.753074	508618.012737	705258.566469	276295.959404	268009.213522	280724.060219	394322.583368	364919.44895	353670.863574	193145.184309	448745.164923	432494.972494	335903.786136	415143.927259	530875.573869	1.07538181065878	0.104848974741	0.704233581521786	0.488888888888889	0.366181918644853
Com_819_pos	Geranyl formate	C11 H18 O2	182.13047	14.073	Full match	No results	26337.9161295	30946.5913392	66491.2770659	30452.6644055	63373.7177715	34636.7679993	23893.9650495	21872.4535613	179425.941799	62062.4765617	30758.6239156	52257.2272792	70705.6666474	74287.2575611	82029.7587539	63756.4586259	104948.178798	35333.5987909	122808.956286	0.762372862494517	-0.391431329052	0.128078043166559	0.766666666666667	1.41273411165544
Com_81_pos	Trimethylamine N-oxide	C3 H9 N O	75.06837	1.046	Full match	Not the top hit	14308455.4021	5524819.03467	4250605.69443	4377440.83624	5188012.94312	1362433.57158	2263218.35791	7708488.21509	1547907.50724	3461593.59284	12573576.3806	13724564.6829	1117228.5231	4438889.49699	706857.3673	4431325.48565	3876337.06657	14335296.1616	8084558.90244	0.71092824648355	-0.492224137949	0.684203560064253	0.588888888888889	1.09508988020095
Com_820_pos	Gemfibrozil	C15 H22 O3	250.15611	12.203	Full match	Invalid mass	24566.773466	32367.9907889	66161.8468345	55639.3017604	55894.9297756	38764.0084507	46174.0250408	28867.9161234	301656.367277	85231.7221732	30054.259027	67528.3013598	53080.2201875	49815.2938364	38843.1209805	64626.4763798	117582.728487	50941.9967093	132110.537772	1.09462632088155	0.130438452457	0.700619675815168	0.6	0.337258205950538
Com_823_pos	g-Butyrobetaine	C7 H15 N O2	145.11019	5.617	Full match	No results	3834.52301255	6066.94782025	3709.25793181	3579.57691639	3111.71904454	3872.3452079	5199.49513333	3256.16849685	3182.95648549	5734.46095389	4188.14075235	4899.57671316	3368.58668709	3085.68471627	4028.7517868	3946.32734096	5743.53236452	4548.0349544	3292.16737893	1.00786784077487	0.0113064741961	0.980209202934399	0.555555555555555	0.073614223695033
Com_828_pos	gamma-Glu-Gly	C7 H12 N2 O5	204.07439	1.212	Full match	Invalid mass	1338260.50119	5574963.70529	3995461.43796	4926627.44846	5105226.43555	3857230.30828	3686858.24861	3914203.3543	3116931.2934	3799595.39659	2117477.52702	4248300.90278	1925234.96649	3486597.89707	3693899.18485	3497668.72644	3631467.77758	2195257.9653	2455962.30085	1.29839992225745	0.376734818616	0.151060704724216	0.777777777777778	0.646676414699268
Com_829_pos	gamma-Glu-Ala	C8 H14 N2 O5	218.08993	1.683	Full match	No results	88272.249427	110952.462404	97827.4099565	108987.464767	88043.7101661	81067.5195574	165730.902975	253975.122746	232031.047686	112909.556575	50032.7174168	73723.2756592	250079.757517	110158.262185	236129.668318	50949.2221847	127268.101985	67455.5289092	69637.3163806	1.16455310108617	0.219776424802	0.323940021521328	0.666666666666667	0.78635684367385
Com_830_pos	gamma-Aminobutyric acid	C4 H9 N O2	103.06317	1.051	Full match	Invalid mass	1706389.79836	2307444.34582	2459890.44114	2852677.09532	2205037.98717	2244991.66096	2270748.98637	2343511.25973	2252687.28658	2226982.17574	2418354.57288	2211936.90547	3009719.72795	2298250.81801	3830957.67739	2007975.77129	2032091.49017	2063194.98573	1561630.17393	0.960306861115875	-0.0584326096054	0.865568398071045	0.566666666666667	0.297113286288205
Com_831_pos	Gabapentin	C9 H17 N O2	171.12583	8.408	Full match	Invalid mass	655735.517971	1390199.90065	2077190.80208	638290.015138	747632.389868	391155.120014	1015495.44921	357663.256981	1130078.53142	1752899.43829	371757.900658	520554.883608	812515.56427	1268894.22025	826030.394343	510333.554109	1638784.40665	381385.818337	746265.367236	1.29169473903559	0.369265164061	0.39211371661624	0.611111111111111	0.667658096510043
Com_839_pos	Furaspor	C6 H7 N O4	157.03747	2.322	Full match	No results	154333.740791	199374.432784	231458.306634	307447.959162	349664.506224	182519.222984	147780.596689	145212.596933	561554.186606	191651.366864	332831.185326	146249.909447	195828.954216	180384.317614	161757.291317	206952.63794	200327.31307	151983.540472	99292.2591553	1.32721854340491	0.408405948347	0.200465998333422	0.622222222222222	0.671241956834962
Com_843_pos	Fosfosal	C7 H7 O6 P	217.99774	2.398	Full match	Invalid mass	4066542.3034	2997074.96833	2474413.97038	2928298.05111	2894448.19327	2741563.66191	2363381.23874	2543687.36612	2085155.34081	2849061.20704	3995570.45973	3469841.82274	2344936.67775	3119462.69998	2767222.45601	3011950.43129	2746688.29298	3093686.10281	2751615.85753	0.921185556723917	-0.118436303607	0.272183579812113	0.677777777777778	0.242918161768019
Com_844_pos	Formiminoglutamic Acid	C6 H10 N2 O4	174.06395	2.542	Full match	No results	4388188.58578	149895.288108	171990.588353	133862.974246	152198.333416	115613.78848	129184.090535	111981.057008	124518.84568	115852.528274	482799.823125	1465815.26117	118232.775872	105376.191035	145623.687916	111130.710958	126440.029565	488996.350501	253021.163001	1.52662780486417	0.610348372857	0.636145532841438	0.544444444444444	1.63716625017571
Com_846_pos	Fomepizole	C4 H6 N2	82.05305	0.562	Full match	No results	42396.6754261	29050.3558795	48801.258675	26668.6643764	31977.487191	34048.3749491	58313.2617944	31589.2481438	27919.9756696	47469.6160126	37687.6870627	50733.0449314	28611.2023878	35469.248859	35966.2417192	36286.9312857	34433.9270183	32393.2811025	41389.1137886	1.02234655673519	0.0318843263464	0.997397917955376	0.577777777777778	0.121015454985938
Com_847_pos	Flurandrenolide	C24 H33 F O6	436.22777	8.218	Full match	Full match	371997.308332	99116.2364309	208267.848492	149707.727538	124802.64905	193871.023961	145537.805966	158664.569569	95138.3821505	191833.580575	96049.3147698	91523.6296458	78677.9034714	94617.8577503	649734.515043	159547.85705	142399.332401	93107.9294959	84582.7155919	1.05019480799894	0.0706569683348	0.340694653814117	0.777777777777778	0.73813080452342
Com_849_pos	Flupentixol	C23 H25 F3 N2 O S	434.16248	15.09	Full match	Invalid mass	573563.751036	431258.974391	405472.13934	396176.225007	308278.718455	409887.141995	418121.033938	359586.032258	281819.346884	449006.355616	407215.250942	442865.751676	373060.305117	360240.824754	344227.506687	454804.823837	330464.94366	414553.781793	375724.716735	1.03616589524523	0.0512550040738	0.752149641046088	0.544444444444445	0.226958733588114
Com_84_pos	Trigonelline	C7 H7 N O2	137.0476	1.084	Not the top hit	Full match	1925823.75609	2308753.0175	3827324.46371	1959531.71173	4177020.89477	1960740.26838	1720675.10173	4264534.99169	2026426.4518	1340556.39186	1532546.54106	2915152.22811	1901774.97746	1671160.77143	671614.82404	1992602.09408	2647068.89434	5648232.60053	1963142.6545	1.09630541432914	0.132649767603	0.50183564158352	0.577777777777778	0.545833565959555
Com_850_pos	fenpyroximate	C24 H27 N3 O4	421.20168	11.929	Full match	No results	47468.777465	82146.8356909	84932.2369404	68078.1268698	102631.882349	44428.2803784	128078.663138	103582.380717	70013.1323815	49814.3431919	94673.4540363	95983.8802725	99699.7008472	52363.9770227	30977.1897314	60172.3280329	63812.7458603	63197.4056853	64159.274655	1.12481959961002	0.169693638227	0.500997244086935	0.6	0.321119370477243
Com_852_pos	fenamole	C7 H7 N5	161.07019	6.419	Full match	No results	46402.9124931	45979.7483131	32780.1253728	36691.8901794	30218.3085492	89627.3067343	61955.7608872	73417.5299051	27730.4752755	72363.6044114	35813.7138922	22286.3062564	29682.7808954	31374.6724218	24807.0548533	122873.174503	21689.9848108	29781.3474867	43876.0584115	1.28511886386904	0.361901804076	0.146288502442435	0.766666666666667	1.01239102456778
Com_853_pos	Fasoracetam	C10 H16 N2 O2	196.1211	7.088	Full match	No results	52801.5627999	52733.480164	49813.8173187	46742.3608387	38954.1857719	39303.2967621	51085.638552	86747.345492	42842.9251692	53471.4370504	53633.2046942	48591.9799335	189217.657609	61650.4017729	54693.4325626	43122.466647	41177.480215	48031.4912645	58673.9857145	0.773300857856144	-0.370898281395	0.369061174178061	0.655555555555556	0.668989241096802
Com_855_pos	FARNESYL ACETONE	C18 H30 O	262.22894	0.587	Full match	No results	87399.0185692	67132.793252	59095.0762428	76283.9737679	33546.0006177	57497.2480105	64654.2809373	59826.9057489	61359.3198716	82725.6747409	83330.8152906	100273.47027	52997.4830544	62855.5603634	69280.0195631	72704.3077513	66115.6962791	80191.0506831	61236.0623124	0.900743074137897	-0.150812441153	0.281983934185009	0.633333333333333	0.309651433556945
Com_860_pos	Eugenol	C10 H12 O2	164.08372	8.594	Full match	No results	241615.518956	26526.3384934	30967.3896186	114387.613796	44561.9660617	34458.3929003	29090.3937032	26812.1768807	29542.7596688	49672.652469	773131.764831	371345.039565	31718.1567288	35098.1722002	38798.2576361	54470.3400949	100692.46016	136646.120056	499808.458081	0.276666139055637	-1.85378201041	0.0636325119904436	0.8	2.62124805005371
Com_862_pos	Ethyl malate	C8 H14 O5	190.08387	0.563	Full match	No results	7491.76633411	6472.72710384	11544.5779838	14767.4433614	13556.9471568	8327.74641326	10704.8535331	6613.87924395	6217.8673452	10532.8835926	22824.5426373	14525.9824677	11220.768558	10902.3791205	12731.0645563	7930.83428858	9461.09263309	8935.09818178	8294.23258109	0.810735466040084	-0.302696839	0.196357862925248	0.655555555555556	0.534523261462346
Com_868_pos	ethyl ethoxalylpropionate	C9 H14 O5	202.08375	8.148	Full match	Invalid mass	292077.865561	18062.5335729	25214.4529562	51719.16953	38878.1747661	37143.7561311	24784.8920204	20597.9462516	19885.5866713	31330.4983557	87359.3854725	111729.833609	20392.3786068	22123.8202387	24351.5084462	29638.8835226	36035.2721858	65893.4690932	85500.8048971	1.04285495968806	0.0605385217222	0.525876460402541	0.611111111111111	1.52538941368737
Com_869_pos	Ethyl eicosapentaenoic acid	C22 H34 O2	330.25486	14.546	Full match	No results	67303.8287337	45779.5489696	52101.0081183	63034.3299004	63670.8656216	64410.5705035	80740.7671577	53173.3499154	45827.683745	53830.5484849	81742.5662167	82017.1504911	66674.2769793	44583.6742393	59261.7236885	69977.7159736	42108.6376606	65041.208003	60056.7252094	0.928992114537085	-0.106261744099	0.510839321086415	0.611111111111111	0.251248400064591
Com_86_pos	Triethanolamine	C6 H15 N O3	149.10508	1.081	Full match	Invalid mass	148171.973204	68176.4129106	141336.797172	210386.831678	109650.835291	152643.896792	133944.568558	69519.2767212	120900.655272	78531.9208033	145061.20683	100352.445363	79718.6014378	68401.7196205	224292.070961	148424.351565	211918.910408	136387.162771	184688.439519	0.85429378581474	-0.227195806715	0.439085028345272	0.633333333333333	0.550456691179324
Com_870_pos	Ethyl Butylacetylaminopropionate	C11 H21 N O3	215.15169	10.295	Full match	No results	136356.647216	197695.328315	279614.953073	137290.250229	149393.100045	103365.90104	234516.0797	102770.252746	108435.579305	272968.186751	91893.1088308	112556.574984	97949.4371926	147144.765731	212403.616241	164802.910293	126738.796898	112078.304579	155743.062929	1.26926408311694	0.343992267576	0.206526952022957	0.633333333333333	0.518501919107584
Com_87_pos	tretamine	C9 H12 N6	204.11333	13.978	Full match	No results	149129.529906	157342.284106	197893.280064	108287.884589	116454.250478	89817.3006064	227931.991616	320355.866866	142197.227889	87988.4327311	103273.100972	175691.180661	236887.469602	207695.971941	94312.8947884	86619.8000229	119145.445587	166577.278253	137976.308294	1.08242771248648	0.114270681008	0.76185098106579	0.522222222222222	0.214841198394317
Com_883_pos	Ethanoic anhydride	C4 H6 O3	102.03167	1.032	Full match	Invalid mass	5023754.90805	9732852.68395	6611941.7391	6367813.00038	5828386.39299	5700081.61408	5845116.34247	8887026.54808	7242206.44326	9291431.5651	5166853.88123	5864385.9329	8645341.12629	11326712.1247	12664331.3424	6920088.5869	5809042.58792	5250543.625	7117037.26039	0.923117321774827	-0.115414078884	0.686571148728334	0.522222222222222	0.686615888336364
Com_885_pos	Estradiol enanthate	C25 H36 O3	384.26543	14.227	Full match	Invalid mass	1619237.36278	1025693.99642	1538527.09962	1657157.92374	1581116.32639	1836085.94886	1507959.13512	1358677.39973	1564890.08727	1875365.80149	969623.448704	1982056.59125	1166999.13781	1531240.31937	1622521.63217	1683371.42303	2247129.4744	1379363.27855	1487119.95311	0.995651188019959	-0.00628769140231	0.908508246137408	0.522222222222222	0.0527411474358046
Com_887_pos	Estra-1,3,5(10)-trien-3-ol	C18 H24 O	256.18211	14.464	Full match	No results	52353.2823088	48020.2982079	73955.6266143	82251.972882	73629.0625247	59489.5113076	82075.5729046	43479.6392034	114265.45366	110494.402321	45890.4217321	102669.297752	59080.7653861	62373.9272023	62853.3345827	85228.1949386	147102.861079	76523.7901817	229543.851969	0.764419820937543	-0.387562907889	0.34989818571201	0.6	0.494741742491163
Com_88_pos	Traumatic Acid	C12 H20 O4	228.13569	9.612	Full match	Invalid mass	1441241.21171	1286707.40089	3194109.95019	3417783.15961	2456944.8221	2550754.74232	2215773.86168	1078718.56197	5913017.37023	3733574.8008	921896.828059	2995227.00975	2198467.59475	1380188.98062	2332310.84467	2236467.02705	7888328.31184	1583048.67224	7562643.37639	0.844019345159962	-0.244652028601	0.882317000817818	0.533333333333333	0.159519369945422
Com_890_pos	Esgram	C12 H14 N2	186.11567	7.072	Not the top hit	No results	6296.61380692	13143.2839451	15572.7973997	7557.66514986	7936.96912368	15257.794914	15061.6365161	27989.8306026	8112.43697062	6346.18854676	9861.93989723	19861.1084787	40863.0372115	13254.1841883	6859.51420152	9603.30704954	24884.3574582	20620.1461254	9651.03558556	0.713679871860188	-0.486651010615	0.242121176507279	0.666666666666667	1.14457472858736
Com_892_pos	Erucamide	C22 H43 N O	337.33348	0.572	No results	Full match	548748.573185	285788.110114	310966.431938	258138.908396	426814.515469	398252.363087	451325.985785	326595.757933	403556.42764	402676.210432	405159.916629	451343.831707	330622.055313	289021.18811	346177.853064	427286.291425	299220.704864	372656.062572	739273.971865	0.937394201600854	-0.0932722240597	0.689709582794139	0.444444444444444	0.341439027718664
Com_894_pos	epsilon-(gamma-Glutamyl)-lysine	C11 H21 N3 O5	275.1474	1.07	Full match	Invalid mass	1897650.02359	1482347.47546	951478.052345	2007917.94987	1124909.77142	1468732.96978	1196597.74262	871305.547258	1269712.34627	3144657.93612	756279.198091	828163.246605	872201.805398	1545458.2105	2259691.47346	1388210.81764	1850270.75302	1064020.76949	1177877.3665	1.18153412287879	0.240661295158	0.375301234716726	0.622222222222222	0.415746441311344
Com_895_pos	Eprosartan	C23 H24 N2 O4 S	424.14892	12.461	No results	Invalid mass	33328.8921855	61082.2690521	86109.3194698	55408.4521934	36526.3975541	39150.7246406	58442.9056991	40817.6174939	67258.0128961	112268.782454	28435.2393601	50360.1061097	53630.6418275	46828.5008308	58408.9040713	55016.7607623	75761.4752158	52923.4102643	63490.8867469	1.09590088244862	0.132117321231	0.755102530131621	0.555555555555556	0.299470006489188
Com_896_pos	Eplerenone	C24 H30 O6	414.19899	11.704	No results	Invalid mass	22548.6254823	40815.6517566	27876.9618175	30187.2014799	30312.2671013	28940.9756204	32391.9868235	40143.1604122	43448.1971121	14803.2774858	41649.1827372	177311.274008	303453.671733	44360.7666682	32010.2574846	23394.2588437	24812.8593867	35648.6148021	48828.6163246	0.383230570544007	-1.38371544453	0.0975658649703336	0.733333333333333	1.80560486747801
Com_899_pos	Elaidolinolenic acid	C18 H30 O2	278.22379	14.461	Full match	No results	359934.19881	240190.121852	476167.86349	301755.843158	483936.221526	274704.961208	442637.882603	356455.246156	607543.937246	285839.319648	766636.700111	240042.946384	590479.390824	273941.402996	296377.110134	439185.056086	259799.797194	193968.530838	523371.330797	0.961618075147143	-0.0564640808265	0.91174055610979	0.566666666666667	0.254167944062267
Com_89_pos	trans-Oct-2-enoyl-CoA	C29 H48 N7 O17 P3 S	891.20024	13.349	Full match	No results	16726.9717725	8497.71691303	9585.38863631	7985.62825263	14780.9750501	15607.7877589	11564.3484762	23250.7690236	6649.15393456	20039.7748836	32332.0229549	16069.6133204	24017.4242232	17122.9201009	9847.14153927	9795.73478264	18562.3439622	9037.26938181	8546.83266949	0.834091904382509	-0.261721739165	0.459830375540815	0.633333333333333	0.504436626546692
Com_903_pos	Elaeokanine C	C12 H21 N O2	211.15665	0.587	Full match	No results	12690.7758034	8815.35171446	14544.614942	15640.7011134	16039.6109524	11554.1793476	18541.355091	9307.39703762	13247.1122682	10613.0279953	16036.0697671	19614.6543075	11398.2496225	17426.0237461	18284.6827616	13046.4839592	10422.2033041	13061.6538469	14697.2024637	0.879895189361956	-0.184596410675	0.223416624899538	0.644444444444444	0.344924071807047
Com_904_pos	Elacytarabine	C27 H45 N3 O6	507.3326	14.304	Full match	No results	258804.522388	336583.551702	308551.222775	307537.719415	284472.192977	282047.60485	289212.299541	449580.447038	266639.438496	319949.973317	249101.40602	348997.014194	311598.320431	358464.352927	325710.122587	256671.834088	179838.201531	249897.907725	244425.630593	1.10628422230026	0.145722084872	0.234998143945758	0.633333333333333	0.300712418363311
Com_905_pos	Eicosatetraynoic acid	C20 H24 O2	308.19561	11.306	No results	Invalid mass	24356.7124155	40204.8589359	43732.4352647	19216.9816025	33800.4690143	23096.9804667	31075.7119947	146623.6382	19252.2314337	22583.0462432	55262.1614958	21525.0342529	29951.6795498	33296.1114772	27693.3952519	28949.7399808	24015.000885	52628.4822543	36494.7524656	1.17343306794616	0.230735553582	0.956277850176716	0.577777777777778	0.223243951134162
Com_908_pos	Eicosapentanoic acid	C20 H30 O2	302.22368	14.874	Full match	No results	2873130.86868	1389504.04612	1291829.7841	2022091.69288	2938209.37152	1763686.04747	951681.197881	2886305.23296	1775401.5323	2608023.28888	4524464.14789	1480178.17919	1379728.40388	2969467.70788	3173851.60561	2410045.20334	2932287.44618	2240518.92233	2640754.70123	0.776794517227874	-0.364395076926	0.159178688377637	0.7	0.693450081956228
Com_909_pos	Eicosapentaenoic acid methyl ester	C21 H32 O2	316.23931	14.382	Partial match	Full match	2013849.90448	1199496.907	1359506.86211	387613.459625	1491756.4234	492546.709366	1161978.91597	734691.940842	1047086.16138	334605.01384	2681616.93996	965292.784804	939648.683557	408859.625976	952768.983434	521950.29811	298253.646264	654430.210892	728112.045692	1.12880560070293	0.174797051168	0.563705003482512	0.633333333333333	0.851496105878495
Com_911_pos	Eicosapentaenoic acid	C20 H30 O2	302.22378	13.979	Full match	Full match	91263376.4948	122459560.838	84069787.7432	92196935.7279	126441660.399	134816849.781	188487590.339	89936215.737	89711655.501	82648110.338	105266935.456	94425376.8312	77290690.3693	44931208.3952	96766400.6883	96882650.8087	80125164.3417	86336245.2672	115368705.011	1.2438384829967	0.314799158372	0.107963661858098	0.355555555555556	0.743797611440089
Com_914_pos	EDDA	C6 H12 N2 O4	176.07953	1.461	Full match	No results	23198485.3375	76138.4959234	198299.389423	582186.692139	564544.321447	311447.547676	165004.289711	82093.8783417	67580.6234253	121994.564217	4702849.10718	8672120.58079	77593.1702124	96379.9096865	79448.7110047	190870.816979	267579.037103	4023132.82442	1099545.94351	1.1885251430498	0.249172423574	0.438586503518915	0.6	3.55565960726782
Com_917_pos	Dynone	C8 H18 N2 O S	190.11405	7.399	Full match	No results	20292.4204333	16675.1602445	13445.3772946	7248.2947076	363230.721582	13580.5590234	38347.7015952	4624.95012695	20693.5206074	364100.510266	550802.712973	8233.65278913	9197.83069539	11894.5252616	6749.57494302	11684.2500875	340651.620942	479666.128643	28571.5593131	0.536125116192956	-0.899358371355	0.664408949312627	0.511111111111111	0.937328405875592
Com_918_pos	D-Sphingosine	C18 H37 N O2	299.28164	12.753	Full match	Full match	524137.817913	398464.369578	889168.721872	560101.195237	319574.250079	380856.641483	329165.164627	192286.872661	218410.150345	540618.282868	335356.0849	941022.135549	611172.054778	524444.492553	350072.449629	195908.406054	299706.161006	298731.403657	219007.430906	1.03763408512642	0.0532977764092	0.781585904296147	0.544444444444444	0.193163306465469
Com_919_pos	Drostanolone propionate	C23 H36 O3	360.26549	14.525	Full match	Invalid mass	33685.5821132	29184.2949157	30668.2814714	27007.6663216	35893.7223391	27073.3324443	36356.1034126	32115.4400304	27468.4528912	33115.4521189	257108.535072	26618.1661369	139365.253273	26580.9299934	148395.426529	19696.5531852	26021.5134231	25843.732726	30592.1220665	0.401746020383158	-1.31564436197	0.208901358882263	0.622222222222222	1.34963047702714
Com_921_pos	Drospirenone	C24 H30 O3	366.21603	13.96	No results	Invalid mass	46709377.7602	48794313.1387	26739036.5102	37320271.5337	46003088.6099	58086993.1229	84842911.2009	30997524.3245	30646159.4407	20907486.9214	38651116.8374	40852902.5912	31122500.3306	16147119.717	26537203.2467	35064513.4464	25895221.976	36993654.167	63768142.4577	1.23143675817452	0.300342538506	0.299987475203065	0.633333333333333	0.961054439627816
Com_922_pos	DROMOSTANOLONE TETRAHYDROPYRANYL ETHER	C25 H40 O3	388.29673	14.684	Full match	Invalid mass	203180.351798	203822.808653	236499.609254	170241.552606	200662.713495	189702.431364	146122.50375	234614.035222	308585.354072	365774.646247	148684.489948	267652.834481	176303.295634	258571.698959	390756.192668	230591.005057	368733.541817	135307.119369	271657.036164	0.904382911824241	-0.144994362041	0.624502638839289	0.588888888888889	0.487234643481209
Com_925_pos	D-Raffinose	C18 H32 O16	526.15071	1.106	No results	Invalid mass	848611.482052	410120.653256	188278.555059	434759.886865	485752.457514	501277.032592	275842.133605	299584.094073	145297.341622	683726.994164	1932157.97234	325512.2548	1049268.03559	301594.470285	627170.236895	520065.369473	453178.818476	375422.020766	490242.888752	0.633114596465492	-0.659461437589	0.151549476881151	0.677777777777778	1.03487011646816
Com_926_pos	D-PANTOTHENIC ACID	C9 H17 N O5	219.11042	5.334	Full match	Invalid mass	14222158.1648	4229583.37724	7898134.48487	10279959.5222	9272113.40825	9809118.96351	8327897.70616	4803510.57932	7416309.8204	11422598.0115	12974501.3912	18880216.4216	5089493.30935	8199268.06849	8317087.8391	9929212.99787	10419602.0645	21013348.2562	10848108.0318	0.746783567199165	-0.421237913147	0.172149989366483	0.688888888888889	0.776011212691508
Com_927_pos	Docosatetraenoic acid	C22 H36 O2	332.27139	10.609	Full match	No results	149712.353266	27238.0151918	88226.0449239	212026.791908	8228.73542561	117674.184628	225984.517584	120117.8695	99028.1768102	15164.553928	349447.565203	76296.8252001	210298.562061	152021.163029	103044.136006	104498.860144	211248.033204	150697.665567	244542.309628	0.597380958768421	-0.743276841718	0.0582942644331867	0.722222222222222	2.11877778312902
Com_928_pos	Docosapentaenoic acid	C22 H34 O2	330.25501	15.388	Partial match	Full match	11655178.6132	8785648.83734	6409846.37119	6427710.35438	16594791.8253	11656624.8474	9018363.86422	11910164.3789	8403485.77072	10447694.7543	18028930.938	5951097.67992	7402379.49998	10699422.771	11762343.8226	8787261.29838	9630753.50004	10018827.1839	9997270.53706	0.988082477377658	-0.0172966231812	0.955875676946116	0.5	0.0440311687215271
Com_929_pos	Docosahexaenoic acid	C22 H32 O2	328.23932	15.175	Partial match	Full match	83708515.11	44554662.3236	41324353.1102	58360112.8136	80386091.9527	62497952.7513	62670090.3084	56823145.5144	46413692.943	61822793.4536	85655209.1417	58240619.6593	37773603.3629	56239423.9119	64693923.4157	52101988.7566	50952276.0155	53284697.9623	60585924.5245	1.03691353460014	0.0522955967505	0.754118522163963	0.566666666666667	0.346762547525077
Com_934_pos	DL-Tryptophan	C11 H12 N2 O2	204.08981	5.759	Full match	Full match	57553831.1046	78562639.0306	55322386.6584	54676243.8762	70518519.7292	62016062.2186	64559109.36	83225779.7769	71122738.3618	74468262.3185	38208543.1377	56001486.7	79825815.6676	72051336.1535	58609196.9634	66010365.1145	37741244.5309	55995168.8766	57293679.143	1.15924920980351	0.213190743307	0.112661203528488	0.666666666666667	0.439947708506573
Com_937_pos	DL-Phenylalanine	C9 H11 N O2	165.0789	11.098	Full match	Invalid mass	702695.33892	367576.977331	253107.095354	265030.38171	174508.038028	306137.609571	280000.000638	216878.368632	134711.121979	400243.785522	260645.641858	886837.881384	143174.697086	227107.175265	346811.815791	253999.212133	178740.649368	314532.520222	333485.441827	0.947532220550603	-0.0777530923549	0.945976950471045	0.5	0.473403451078553
Com_939_pos	DL-Lysine	C6 H14 N2 O2	146.10547	0.906	Full match	Full match	6631187.52884	6754476.15197	5236683.74074	5059692.98971	6172526.196	5869695.56482	5362375.66925	5671567.24113	5451434.25352	6897437.92877	6827440.08263	6570157.62664	6421797.349	7594564.57806	8005023.20506	6288353.97061	5297057.67878	5285002.81114	5321191.38467	0.923378336362279	-0.115006209575	0.249845583062529	0.622222222222222	0.318406189470353
Com_940_pos	DL-Lactic Acid	C3 H6 O3	90.03156	1.479	Full match	Invalid mass	330334.203223	321424.600735	438462.65237	231522.40755	218000.167713	322130.712171	483326.65189	371782.846624	508725.408867	275783.827331	391934.6247	282420.825876	400006.330393	420395.148333	314830.797214	249289.977668	382351.47667	276150.29194	254499.456733	1.06038779013389	0.0845919634594	0.72853403504786	0.544444444444444	0.126777019331688
Com_943_pos	DL-Carnitine	C7 H15 N O3	161.10507	1.037	Full match	Full match	48005931.4573	107342755.648	101397493.794	80743815.3203	81377690.3019	82921446.5706	94342153.4298	125394962.61	93018683.9924	62891247.7125	59619619.2631	96338575.7548	92990839.9299	108747256.831	77864526.2369	56190584.5326	89371767.3151	82708058.0019	72361348.3793	1.07267118446294	0.101207901588	0.608538358521954	0.6	0.347732383475346
Com_946_pos	DL-Arginine	C6 H14 N4 O2	174.11157	1.024	Full match	Full match	16720278.101	11989385.6979	11474809.8295	10765274.0565	11604638.2794	12243257.608	10233603.046	10656003.2107	11116712.9239	14992186.7665	9448644.40847	15916591.2921	12840496.7268	15984306.6727	16464468.6035	17281705.3237	10858914.1979	12889152.6354	16584200.3083	0.854586679620324	-0.226701264875	0.106447563049408	0.722222222222222	0.442205159504638
Com_947_pos	DL-2,6-Diaminopimelic acid	C7 H14 N2 O4	190.09511	1.075	Full match	No results	276819.428953	623036.420338	322405.9936	349175.846218	236777.338526	538420.877627	245995.709332	594700.146249	656916.673903	441013.62512	222090.419608	609506.258592	595668.900622	279747.031109	355411.442185	354938.064856	406738.467062	718292.388698	407022.314732	0.976533378528519	-0.0342587377035	0.876053312985439	0.544444444444444	0.285153784884998
Com_949_pos	D-Isoleucyl-L-alanyl-D-arginyl-L-arginyl-D-histidyl-L-prolyl-L-tyrosyl-D-phenylalanine	C50 H74 N16 O10	1058.57932	6.797	Full match	No results	34342.8656665	23966.7958577	10776.3868639	11954.5929756	15498.4922866	22370.3400187	15618.3866019	16951.7031412	33464.7580369	15293.6891438	17887.4954444	14771.0585473	33098.4611157	10972.6749988	19414.8605136	62305.2046378	22747.5544552	57729.3220686	121801.224914	0.499584953555981	-1.00119806822	0.133193040868429	0.666666666666667	1.21137907341192
Com_94_pos	trans-2-Tetradecenoylcarnitine	C21 H39 N O4	369.28693	12.333	Full match	No results	1091551.60145	1045391.20618	1267291.68033	1253217.07617	540536.598439	1095646.78409	986605.384692	1005451.01222	1424862.25815	375345.951226	1245539.38773	1499590.1376	1107319.30941	1672969.12344	1345650.81705	665793.584373	808334.855861	1372480.73761	1366245.87177	0.818961745055123	-0.28813203192	0.18568358075627	0.722222222222222	0.588784923272688
Com_950_pos	Diphenylamine	C12 H11 N	169.08909	7.075	Full match	Full match	40360.8334894	65529.7148027	67737.9180335	55188.968584	48529.7068757	57534.0582509	59090.0445471	95130.8335661	38525.2935641	54338.0230789	55047.1725667	70411.7929864	142677.701499	59926.4688202	62768.3344462	56251.0043087	81057.2732519	77918.5259063	47116.0076729	0.801882239061488	-0.318537710572	0.161013109188565	0.688888888888889	0.846826647017333
Com_954_pos	Dimethylcyanocacetamide	C4 H8 N2	84.06861	0.555	Full match	No results	3747.05145346	3297.44502781	4395.74057646	3448.22294288	4770.04257927	4283.23467726	4726.92084689	3982.38223084	3263.06726109	3058.57435838	1633.57348355	1941.18185787	4624.31069152	4152.93776068	2556.46374427	2452.43448759	2941.67714863	2315.2196017	4413.64087317	1.29757845732162	0.375821772931	0.0416227701202755	0.755555555555556	0.843204545358758
Com_956_pos	Dimethoxymethyl-benzene	C9 H12 O2	152.08371	6.331	Full match	No results	113340.509433	104999.932403	139681.137068	159499.826913	181955.621103	162826.7273	143444.972244	71385.6689147	367445.278323	217685.403981	133089.897364	276450.55358	138834.749954	123328.249098	180959.492413	148499.831624	343361.953191	109315.553475	520387.607303	0.757784133739739	-0.400141161447	0.328816610523908	0.433333333333333	0.588715240937041
Com_957_pos	Dihydroxyindole	C8 H7 N O2	149.04743	0.557	Full match	No results	7534.95902992	4473.42379156	7449.49594761	4581.550315	8652.02929372	6438.68415599	5270.64682155	5135.21358757	4138.41562091	7656.95734776	4874.93185064	8020.9143608	6694.93671495	8862.644511	5404.22215948	4112.72414185	6087.9024	4691.95949899	5691.31421024	1.01389909865892	0.019914085174	0.927703324569724	0.488888888888889	0.0624441602579335
Com_958_pos	Dihydrouridine	C9 H14 N2 O6	246.08629	11.278	Full match	Invalid mass	408903.685275	391624.260106	151481.830709	109117.907103	350330.099474	221684.561413	564429.710712	205879.030102	293659.281567	219517.531765	177648.990691	137642.054915	229725.37143	248924.797171	270431.713804	188669.01048	208997.160606	195307.621462	233196.542984	1.38847132410186	0.473497381692	0.187113320724243	0.666666666666667	0.630320672880139
Com_95_pos	trans-2-Dodecenoylcarnitine	C19 H35 N O4	341.25612	11.759	Full match	No results	96024.5322071	115067.042721	101869.815593	66730.3824161	74558.2486539	54582.3955616	94897.8431659	157723.48875	125216.556065	24764.3440303	141225.125405	118281.301243	129263.789938	150541.251608	130472.53409	57297.2175949	4154.42176373	101397.421348	87068.146389	0.891910520375225	-0.165029113762	0.861938818968547	0.622222222222222	0.232184942667058
Com_960_pos	Dihydrothymine	C5 H8 N2 O2	128.05856	1.072	Full match	Full match	1193410.33255	329287.076476	522406.849824	496222.512224	487991.070383	328706.708625	404318.675056	267745.322655	329695.227136	295808.461552	642470.441061	730860.474599	206585.556515	271852.965868	152061.251116	412418.694806	45830.2711419	653893.619907	514534.084112	1.15411775775651	0.206790433571	0.369775871767331	0.466666666666667	1.81182627298034
Com_963_pos	dihydralazine	C8 H10 N6	190.09653	10.14	Full match	No results	10045.8704891	17294.8106018	16331.2664407	13166.2866694	17007.8155	6856.01000551	11661.4877783	6962.53734537	27084.0984451	22172.4544785	8955.53508382	8867.47928013	16360.5284381	10108.3720697	15030.1627765	8082.89270105	22762.3455595	8377.12351274	13809.7578806	1.19020363448278	0.251208428428	0.450491633113239	0.6	0.406341484086972
Com_964_pos	Dihomo-gamma-linolenic acid	C20 H34 O2	306.25501	14.548	Full match	No results	272418.864036	289410.455256	382374.847381	363887.648176	384520.369354	350087.479694	382586.805452	338140.874477	269249.800066	363929.279025	380671.925821	412273.359465	377823.741799	392229.248861	409282.453045	416218.05395	305506.279013	345461.425306	314058.026675	0.911562079812652	-0.133587183891	0.126320729678488	0.711111111111111	0.341320440936096
Com_966_pos	Dihexyl phthalate	C20 H30 O4	334.21337	10.796	Full match	No results	138322.985949	109869.01756	72173.0805711	63506.0569173	112643.023466	96279.3299458	184899.356568	75273.3255127	149290.860052	38963.5854742	135679.484943	132200.75635	136295.38708	92138.0178361	61288.1659795	166459.176945	51535.8174824	99194.449101	181613.624103	0.887063831032437	-0.172890173675	0.525346985863281	0.555555555555556	0.428470155492219
Com_967_pos	Diheptyl phthalate	C22 H34 O4	362.24475	12.6	Full match	Invalid mass	97244.4513056	120513.119671	104825.542086	90265.9067429	374319.54924	99505.852577	190533.238318	90776.3915748	356476.077131	24008.0352366	437002.458697	319670.489491	234891.062828	80205.5982926	58283.419147	27108.4140679	63021.4696881	233550.318552	160785.105826	0.863180873150318	-0.212265197759	0.856188119955955	0.5	0.600145494109174
Com_968_pos	Diflunisal	C13 H8 F2 O3	250.04442	1.037	Full match	No results	87401.0967616	109293.017623	143886.061526	111980.027061	83784.5857689	112735.626159	104926.869699	93682.7950086	102373.150992	136136.241805	120890.331762	87457.90279	94178.6745652	119105.461271	136161.766001	167692.691301	130015.617035	74768.6391181	64601.6337666	0.982617683508544	-0.025297892354	0.933804934625879	0.533333333333333	0.232060302413211
Com_969_pos	Diethyl phthalate	C12 H14 O4	222.08876	11.466	Full match	Full match	1322513.33684	1398509.66333	1415168.79965	1184365.53783	4833357.45993	935492.378057	1146664.94941	3153643.03858	831041.633049	2016244.79488	1030816.48577	1945454.98064	743823.57055	1590169.09837	1433683.29146	1303102.40546	1066370.17515	909436.09609	4811618.68112	1.10642956159313	0.145911608053	0.675096184979477	0.566666666666667	0.283872166897194
Com_970_pos	Diethyl malonate	C7 H12 O4	160.07346	7.973	Full match	No results	185611.472562	169746.449164	106413.910133	170274.658926	175364.055748	1250835.66719	190348.812966	151317.02127	114678.053754	231343.76583	1190241.76204	191687.107083	145411.868434	190446.985944	194594.69979	157304.890564	163298.627454	1288381.10993	1274411.27597	0.515315828249915	-0.95647118843	0.210715812804349	0.677777777777778	1.43337512595801
Com_971_pos	diethofencarb	C14 H21 N O4	267.14665	11.465	Full match	No results	17066.64861	11055.2767074	16945.0769434	15483.280665	31784.5141455	14561.754219	14988.1889502	20516.0832458	13971.2294451	12318.8723508	14340.7826941	14500.9607225	16019.6316448	11000.0004273	11412.0571358	18052.6085469	14375.7413751	15625.3382053	32831.6208235	1.02472409754384	0.0352355227199	0.817215703528082	0.555555555555556	0.348609379876279
Com_972_pos	Diethanolamine	C4 H11 N O2	105.07895	1.012	Full match	No results	960247.881911	835995.913473	671728.923626	953968.774513	765287.040764	802101.782097	685451.282462	797114.237238	656711.106845	1161738.38294	928115.509971	886458.862853	798218.415078	1108461.54411	1424772.41356	733403.729847	3443107.71795	611472.898876	824420.46846	0.693531464245627	-0.527966758436	0.224613154381204	0.633333333333333	0.795563470508538
Com_973_pos	Dichlorocarbene	C Cl2	81.93767	6.083	Full match	No results	7721.9602217	44162.3533706	92981.440598	145749.266053	117511.665916	174926.411892	67730.2345337	34324.6457004	62822.9754451	82577.6536901	40452.4378107	258677.229423	35194.9840876	36965.7321413	26514.3634399	150210.839286	154591.399863	180700.346876	79178.3154845	0.77659105661655	-0.36477300192	0.606051744564399	0.555555555555556	0.585906485674714
Com_979_pos	Dibenzylmethane	C15 H16	196.12496	13.968	Full match	No results	262456.249595	271959.986104	210173.826385	244886.659522	354937.202847	299844.377119	470590.980676	164122.065626	228390.252986	225867.902352	295801.301455	177594.859639	257836.992238	155022.224036	284420.265036	253520.792874	263226.789917	205154.014615	379711.042752	1.08256798741983	0.114457631911	0.587202247762826	0.455555555555556	0.360937432474822
Com_980_pos	Diallyl trisulfide	C6 H10 S3	177.99399	0.561	Full match	No results	15825.022814	14390.5879264	19105.1177766	13060.1000166	21875.9772738	21934.1632723	15637.3972472	21004.9486179	11129.0373421	10532.1517862	16742.4432472	11828.3480411	15656.3004747	18935.2575501	23199.7322441	15732.1228519	9369.84321291	14946.9321851	22009.163551	0.997472784462854	-0.00365061621515	0.99858824653121	0.533333333333333	0.00207117664242101
Com_984_pos	D-Glucose 6-phosphate	C6 H13 O9 P	260.02919	2.505	Not the top hit	Full match	15798871.4743	25733630.8534	19069427.2397	17139456.2991	32026540.7709	20416079.8422	19733577.192	31910369.4213	23602584.49	23500954.4491	35452604.8883	31522083.9984	17375799.4909	22053121.0475	25070599.6824	30163010.7444	21244346.956	21330192.6552	17611313.1761	0.928840901793502	-0.106496591767	0.540139100289761	0.577777777777778	0.355910535260233
Com_985_pos	Dezaguanine	C6 H6 N4 O	150.05431	1.27	Full match	No results	680820.468574	526259.704793	333312.217049	523495.920907	512410.280122	460636.450511	635577.613166	865158.287219	674489.961386	693376.230781	368096.14063	478881.812977	530475.252028	464581.042285	714845.096474	459697.091359	448712.097778	638674.966235	854039.332537	1.07200088439409	0.100306096011	0.568120561514641	0.6	0.196773993987227
Com_986_pos	Desoxycortone	C21 H30 O3	330.21852	12.107	Partial match	Full match	1370979.27557	130366.357432	48520.5682266	118652.575106	240305.00268	85307.8883081	122333.107424	21710.8088396	82070.7892116	68621.0662273	530230.70081	903168.390088	67489.1720559	97464.6024192	63449.0419443	120922.679903	131905.429989	177013.985317	112590.574228	0.934556020873185	-0.0976469476494	0.459552690177784	0.6	1.48719144887403
Com_989_pos	Desogestrel	C22 H30 O	310.22888	15.174	Full match	Invalid mass	443487.519772	146829.042785	138281.219666	311111.105254	294217.653583	301845.572275	227741.449414	265662.958553	232397.599019	360346.902899	474931.832934	307201.266268	154277.469889	254743.14072	273749.575182	206093.929109	226254.648788	198152.078588	304332.471251	1.02083249972948	0.029746165301	0.942048755076693	0.544444444444444	0.516928368873021
Com_992_pos	Dehydroglycine	C2 H3 N O2	73.01636	1.173	Full match	Invalid mass	5870467.96127	2276334.1021	1481607.2286	1166646.3388	1621109.89646	1394571.60099	849444.324699	2485212.89699	1411291.07259	1355488.49663	964619.868521	2299336.32892	1710712.78054	2428514.05864	1658061.50195	1368113.61925	1330321.29988	977817.930496	907787.606619	1.3133442455782	0.393245115998	0.401396550178006	0.577777777777778	0.48109255699922
Com_994_pos	Dehydroepiandrosterone (DHEA)	C19 H28 O2	288.20821	11.928	Not the top hit	Full match	226442.163257	309547.846945	378630.693572	227249.170061	265767.147464	122232.079143	512422.697013	344808.433814	209277.787422	69539.861592	499776.33575	403572.869655	396753.158983	173491.899241	147420.0272	212885.997465	186112.3764	268621.455434	293471.5414	0.92921297838558	-0.105918790373	0.607176484985366	0.533333333333333	0.334249689549562
Com_998_pos	DEHYDROASCORBIC ACID	C6 H6 O6	174.01633	4.038	Full match	No results	26199.9917276	10304.6484261	6675.0801689	62772.6296923	31880.7344345	446664.472613	13388.4045871	6111.74711734	11888.6424918	34198.7193689	63631.8870691	15435.1563497	8185.82237463	7809.55528106	18217.3748036	62736.5211753	83054.4281375	10258.8168656	256747.494431	1.11214993383521	0.153351297251	0.713791664015007	0.433333333333333	1.55228967984266
Com_99_pos	Toluene	C7 H8	92.06254	13.964	Full match	Invalid mass	481377.949175	561536.127604	310325.339596	391347.961394	496205.408291	426872.809656	565502.009108	310619.740615	343049.757948	397322.74023	432444.140388	401003.541154	306191.696712	28515.962895	337600.600915	367834.742593	309376.06424	389337.803251	514343.715846	1.2491685234227	0.320968121866	0.224438858688397	0.7	1.60246745891424
Com_9_pos	a-Zearalanol	C18 H26 O5	322.17705	12.182	Full match	Full match	327806.657496	536384.645203	791430.127806	632479.81487	549421.812857	704345.740214	621273.988456	244802.668639	2093910.6738	822787.331114	267626.782878	997760.834201	715065.432774	681881.435762	593887.517679	519740.736446	1778293.75135	515740.749821	2280426.21785	0.789442493181971	-0.341093917875	0.498792552882517	0.555555555555556	0.584343669364825
