# Supplementary material for: Protective mechanism of 1-methylhydantoin against lung injury induced by paraquat poisoning
Source: PLoS One. 2019 Sep 27;14(9):e0222521. doi: 10.1371/journal.pone.0222521 (PMC6764654; doi:10.1371/journal.pone.0222521)
Supplement: S1 File — (ZIP) [file pone.0222521.s001.zip › MH.vs.PQ-metexprquant/MH.vs.PQ_neg.xls]

ID	Name_des	Formula	Molecular Weight	RT [min]	ChemSpider_Results	mzCloud_Results	neg_MH_1	neg_MH_10	neg_MH_2	neg_MH_3	neg_MH_4	neg_MH_5	neg_MH_6	neg_MH_7	neg_MH_8	neg_MH_9	neg_PQ_1	neg_PQ_2	neg_PQ_3	neg_PQ_4	neg_PQ_5	neg_PQ_6	neg_PQ_7	neg_PQ_8	neg_PQ_9	FC	log2FC	Pvalue	ROC	VIP
Com_1000_neg	12S-HHTrE	C17 H28 O3	280.20347	12.279	Full match	Invalid mass	7882802.73234	11360997.7856	8403428.35075	9189168.44105	7950176.07268	7070461.51709	12267444.2912	12078964.4033	16656897.5965	3118314.82389	8466793.15249	9002089.32623	12180220.6964	8721364.30825	5593142.02357	6806029.17241	5779296.9462	10688018.724	12427606.4336	1.08430636614055	0.116772441622	0.82301130633498	0.544444444444445	0.142356611845746
Com_1001_neg	12-Hydroxystearic acid	C18 H36 O3	300.26571	14.712	Full match	No results	87475.0442261	71444.0666022	132796.336767	136135.213638	63301.9540545	115307.311409	103940.870755	90937.4025415	75358.0572453	124196.02281	113946.448866	133664.691573	133351.368542	106422.949705	68114.3293051	85292.7093401	105501.85301	118971.000322	103783.361138	0.929574582860123	-0.105357472878	0.451130392471804	0.577777777777778	0.229018385658444
Com_1002_neg	12-Hydroxylauric acid	C12 H24 O3	216.17216	12.231	Full match	No results	114272.770818	136967.655095	90950.3303629	59780.999301	66054.1386856	53988.9595126	77419.9320778	106617.296476	132146.158461	32622.3693152	96862.7877643	94557.8067458	73440.1001267	83000.2047155	102498.997614	50346.2598687	39114.6390366	73834.3556163	55378.5926512	1.17144845975309	0.228293481308	0.518443001144989	0.611111111111111	0.309754899866687
Com_1003_neg	12-Hydroxydodecanoic acid	C12 H24 O3	216.17206	12.062	Full match	Full match	273915.823562	126371.434634	138201.304238	167744.127704	131169.963687	165002.0035	145231.158164	177382.055528	158054.407517	141601.993946	366995.912883	180270.218516	87106.6201334	134444.503868	182902.253017	135965.842278	112740.157718	111093.974994	169263.029608	0.9874555057072	-0.0182123524234	0.760066539710251	0.555555555555556	0.41808072613393
Com_1004_neg	12-Hydroxy-10-(hydroxymethyl)-6-methyl-2-(4-methyl-3-penten-1-yl)-2,6,10-dodecatrienoic acid	C20 H32 O4	336.22975	12.600	Partial match	Full match	2026333.48568	7919565.4053	1510360.40572	1629182.13854	3500007.9706	6724995.53085	2757348.23579	2417428.49107	5512869.13702	2334970.33394	1561776.96384	1387320.83176	3824106.29452	6452665.52898	6636269.48879	3146543.86346	2692202.17434	1770706.16453	13657380.7523	0.795054030802234	-0.330875187545	0.720424247848313	0.522222222222222	0.653349931987177
Com_1005_neg	11-Nor-9-carboxy-thc	C21 H28 O4	344.19801	11.471	Full match	Invalid mass	42944.1583256	11339.1477489	7980.22132255	9567.88983157	23614.5445528	10954.0598874	10920.8897266	3014.10909663	12438.6126148	7539.08868469	18949.8150718	27368.5960575	11127.8268251	12287.5422988	8374.85281905	17498.9461808	10594.5214245	20186.0050924	14136.9186643	0.898640296422589	-0.154184338896	0.297840032293421	0.677777777777778	0.829159364945033
Com_1008_neg	11,12-Epoxy-(5Z,8Z,11Z)-icosatrienoic acid	C20 H32 O3	320.23447	13.100	Not the top hit	Full match	235204477.881	403193315.008	262559413.732	268885913.454	350878909.671	455244176.291	528043236.235	249802944.943	317848370.27	216724870.029	257578271.015	251170301.629	237988437.454	127479078.471	277301859.757	287488366.587	263452016.547	247313836.584	397215833.071	1.26099795284705	0.334565933541	0.118636866094451	0.655555555555556	0.656833434241648
Com_1009_neg	11(Z),14(Z)-Eicosadienoic acid	C20 H36 O2	308.27115	14.684	Not the top hit	Full match	21844680.5312	15918431.0271	14119445.2813	22498645.7908	37082527.2701	27842143.6687	13490091.9335	18840934.7106	20545988.0908	19003031.3528	32957562.6818	16474027.9963	18046333.9129	24765467.3807	24140034.5607	18069782.0667	20928472.2439	20469172.0007	15415237.5538	0.993732487009074	-0.00907056463727	0.846533662136923	0.522222222222222	0.124064471423482
Com_100_neg	Sinapyl alcohol	C11 H14 O4	210.08981	8.118	Full match	No results	92469.0078888	80641.8713719	83820.736071	101857.314556	118075.235499	103655.933042	116129.080806	128613.881908	133657.972151	120996.689012	93587.4359021	100669.03816	99272.2795271	98378.6414799	101727.298677	142245.834115	115700.69434	121010.575561	137891.764072	0.961842415636148	-0.0561275468411	0.5899996546783	0.466666666666667	0.110166381785521
Com_1011_neg	11-(3,4-Dimethyl-5-pentyl-2-furyl)undecanoic acid	C22 H38 O3	350.28148	14.700	Full match	No results	40348.2587126	28520.2394149	26751.3374844	35051.8689468	63948.9039105	50521.9049505	33696.7892708	73785.3151049	32609.2579226	35160.7439582	36978.8381614	25453.9547085	29094.0496456	38777.0596947	52503.697937	36231.7675715	23673.9929013	41087.9735271	21217.268326	1.24043305765899	0.310843879536	0.18927583738594	0.388888888888889	0.515017133068185
Com_1012_neg	10-HDA	C10 H18 O3	186.12530	10.374	Partial match	Full match	115378.019923	89660.999766	79793.7634834	60587.5887797	76223.2109553	89760.9292289	73057.8092511	195349.505606	101122.247984	102300.066952	88357.0387735	90595.1426312	126238.950765	89634.0744088	43439.6174017	69798.0047998	102901.776738	111581.347553	70090.0871894	1.11641495313	0.158873352933	0.505549951569697	0.544444444444444	0.281731334846936
Com_1013_neg	10-[4-(2,4,4-Trimethyl-2-pentanyl)phenoxy]-1-decanol	C24 H42 O2	362.31781	15.387	Full match	No results	24829.5401204	19037.1712083	18015.7054703	42255.4762328	82059.0891826	65976.4360763	27508.1724437	33785.4161634	25056.3156988	19148.5189554	26613.9142684	30407.503156	18294.6258009	39332.5309276	29556.7291192	31605.4779231	46653.4689127	37254.1042748	18560.1806937	1.15677142438752	0.210103819086	0.798128058411965	0.522222222222222	0.208385795889829
Com_1015_neg	10,16-Dihydroxyhexadecanoic acid	C16 H32 O4	288.22928	11.812	Full match	No results	120101.421484	47868.6576249	48364.0631754	47005.8252603	35891.4670061	51052.1479344	52513.9031665	38122.7099325	52113.9438447	45897.8389085	175817.765665	61789.2002751	38815.8220112	38262.2043088	44235.1560311	67690.5608119	51528.1422802	47711.6939767	66605.8894975	0.818691049613181	-0.288608971814	0.467637750303563	0.6	0.572994334642821
Com_1016_neg	1-{[(Z)-(3-Methyl-1,3-dihydro-2H-imidazo[4,5-f]quinolin-2-ylidene)amino]oxy}ethanone	C13 H12 N4 O2	256.09539	8.117	Full match	Invalid mass	88293.7426073	73055.4976892	77748.3934525	97038.1349048	112300.144295	96035.3051779	109433.854572	117416.457129	127990.604926	116423.504574	91003.5087496	97625.6824605	94494.939101	89031.316705	99836.2443341	135297.162401	110458.554307	113561.641906	131521.988352	0.949452228911957	-0.0748326809745	0.481456502553981	0.422222222222222	0.147598451303386
Com_1017_neg	1-[(9Z)-hexadecenoyl]-sn-glycero-3-phosphocholine	C24 H48 N O7 P	493.31615	14.285	Full match	No results	49646.1378935	66931.9878316	49580.0871889	34971.9250299	39566.0093881	36533.4888541	54125.690794	76662.7772836	61939.7438563	42244.956899	31533.1785363	58334.8978492	71602.6768514	58721.5630975	42261.4980496	61316.884422	42076.784697	50950.1049884	51423.9821637	0.984539272447718	-0.0224793397148	0.857597195949531	0.544444444444444	0.266957827933619
Com_1019_neg	1-[(8Z,11Z,14Z)-icosatrienoyl]-sn-glycero-3-phosphocholine	C28 H52 N O7 P	545.34712	14.963	Full match	No results	45899.3596741	91971.2579168	237451.591075	157379.681452	132868.127708	116028.840002	129043.086084	58273.8506689	315559.740887	275740.556943	27239.143827	120855.547445	113696.338501	104304.109642	102740.766545	115354.082473	343875.737977	102331.311717	260581.444649	1.0876978213845	0.121277810135	0.711719296986583	0.588888888888889	0.314207219241448
Com_101_neg	Ser-Ser	C6 H12 N2 O5	192.07415	1.078	Full match	Invalid mass	4432913.68952	81384.9386658	82177.931597	153967.236878	97914.0636806	121214.693721	53233.4618163	55973.8638235	74031.2196919	85666.3829325	408450.949952	2377484.41594	57177.4337095	55854.0871936	75827.122668	127991.823128	132505.575504	641144.220797	206481.732833	1.1547208322879	0.20754410484	0.437365201980154	0.644444444444444	1.80922447688131
Com_1020_neg	1,6-Di-O-phosphonohex-2-ulofuranose	C6 H14 O12 P2	339.99575	1.447	Full match	No results	37708.2917571	72345.1676202	51125.593511	45220.0102178	65516.1664476	49221.2656489	45606.0925762	63355.6466082	48496.334744	33274.1336448	63555.0801017	56832.2651828	68873.9494672	62705.2428915	59291.7866329	63678.7032527	58338.9330875	41848.9390328	61864.1016922	0.857898078633866	-0.221121834323	0.0771347240711862	0.688888888888889	0.517476667590456
Com_1021_neg	1,5-Diaminonaphthalene	C10 H10 N2	158.08427	5.170	Full match	No results	10793768.2369	13939475.6234	9326826.94081	9148837.41756	12479933.4243	10883901.8077	9927094.11118	14468690.0168	14728047.1111	11972480.3743	5337742.52065	9622622.93274	16787821.2513	11681883.6558	9667035.45169	12069072.1842	7047544.49959	10026072.8103	9617907.64782	1.15289350976449	0.205259260579	0.179839717562995	0.666666666666667	0.462353979766417
Com_1022_neg	1,4-Bis(2-ethylhexyl) sulfosuccinate	C20 H38 O7 S	422.23326	13.574	Full match	No results	56463.4840949	82836.6395808	110643.745601	142624.646807	444023.610267	128794.215617	63189.0956784	77200.5060303	68507.7471795	188998.570367	45788.4543048	123492.040418	47576.1912876	58286.6124516	115116.466505	52542.6845318	67026.061597	229669.214673	79299.5323356	1.49848332167249	0.583503026545	0.22309801861484	0.688888888888889	0.965099110479409
Com_1023_neg	1,3-Nonanediol acetate	C11 H22 O3	202.15663	10.393	Full match	No results	10844.7028796	11856.5036609	6701.42335037	6190.99037683	4734.78260811	7958.29571285	7348.38363375	7693.47637966	83202.368806	15588.4360592	12473.0117049	7563.62162783	5636.07208305	6442.7857535	7025.68626973	4273.10722278	7223.65604906	18772.0835113	6640.03857559	1.91857076447909	0.940031978222	0.320165120486958	0.644444444444444	0.884569581766256
Com_1024_neg	1,3-Di-tert-butylbenzene	C14 H22	190.17193	12.279	Full match	No results	22969.5589234	27872.1752137	18998.3005691	26410.1975676	15062.6568534	19502.9402288	35310.0632442	28361.1119999	44336.3247545	7646.70773121	20725.4763839	24320.445542	33761.5828198	23573.1555713	16200.8133697	14361.1684817	14524.3847714	23414.1595294	29081.5113897	1.10932206732755	0.149678281171	0.796022341985589	0.566666666666667	0.133889278281404
Com_1025_neg	1,3-Dihydroxy-2-propanyl 22-methyltetracosanoate	C28 H56 O4	456.41705	13.787	Full match	Invalid mass	176059.381523	253907.142586	201093.471508	276285.574707	326058.7171	434043.450321	312235.685798	188287.805089	270973.006677	156845.559078	271464.665743	127824.365548	145014.252145	357196.640346	370848.487179	278977.381415	219776.048931	250799.135328	326668.336039	0.994737861191063	-0.00761170610161	0.969470674930975	0.533333333333333	0.0410272175122058
Com_1026_neg	1,3-Benzothiazole	C7 H5 N S	135.01410	8.672	Full match	No results	28262.4583526	17867.0969837	22000.7435568	16539.5222737	123362.107282	77661.1568608	41640.996015	21345.0516399	34194.2272819	43975.3486419	8063.68033395	15502.2851606	18096.7643372	31801.9035016	20443.5556594	29362.7022454	23669.1462025	31602.0304128	39161.7873228	1.76461660584033	0.819354766535	0.108817333144817	0.677777777777778	1.20278450071179
Com_1027_neg	1,2-Cyclohexanediol	C6 H12 O2	116.08364	7.116	Full match	No results	496008.738665	538480.901307	892121.628374	812610.295793	990622.629394	752853.215595	753948.332054	553572.473454	1754120.70106	892621.025282	383230.761338	857820.049815	918066.693706	728277.574491	685222.057193	1017630.46094	1587516.32907	710474.993082	1164548.63014	0.942936082685102	-0.0847681143566	0.746230620500602	0.555555555555556	0.172349468552303
Com_1028_neg	1-(3,4-Dimethoxyphenyl)-3,5-decanediyl diacetate	C22 H34 O6	394.23506	12.581	Full match	No results	19746.8193478	8124.57570709	20634.8449122	20710.7812195	10974.8579054	14687.3036225	16618.2639255	17238.5682026	16061.662089	8053.53466779	16712.1175697	14523.2140198	21325.7905683	17418.282871	3524.83942739	18934.0770486	20518.8092857	17230.9777554	27623.8172767	0.871709091200699	-0.198081339134	0.725847686405921	0.633333333333333	0.522351099277316
Com_1029_neg	1-(18-Ethyl-6-methoxy-8,14-diazapentacyclo[9.5.2.0~1,9~.0~2,7~.0~14,17~]octadeca-2,4,6-trien-8-yl)ethanone	C21 H28 N2 O2	340.21347	14.498	Full match	No results	209154.622412	215828.223554	196683.657338	187489.063493	205374.985493	245310.231034	182608.769767	228106.764873	203186.171066	199261.732858	240731.543794	206183.106322	172800.987998	288237.673931	223313.327466	187939.398518	203396.453397	148808.568063	194656.330928	0.999805156705665	-0.000281126843217	0.859319218091737	0.533333333333333	0.0589266203496865
Com_1030_neg	{(1R,2R)-2-[(2Z)-5-(beta-D-Glucopyranosyloxy)-2-penten-1-yl]-3-oxocyclopentyl}acetic acid	C18 H28 O9	388.17279	8.288	Full match	No results	51256.0090193	2048.43737634	3101.72429422	9109.55744785	6888.01048515	7455.40643545	2286.40179558	1899.50489677	2885.91279419	2767.34795812	21067.8592212	21912.0040438	2255.85228517	2072.44172296	2049.73033536	10332.2154188	3193.41684406	17944.309418	33688.5326758	0.704951500967526	-0.504404088043	0.349555756908896	0.633333333333333	2.05241206948253
Com_103_neg	Sebacic acid	C10 H18 O4	202.12018	6.396	Full match	No results	293349.00892	35087.2288054	36591.4355847	186916.169384	61488.6595864	76397.9545997	41778.6773399	44600.423336	53070.5874798	89624.6778097	808422.695036	86584.9989235	69184.1560124	68470.8224365	24330.9569403	181411.578749	120200.955316	91414.80788	252115.395389	0.48586843965552	-1.0413623719	0.220164765481916	0.688888888888889	1.70619843675967
Com_104_neg	Sarcostin	C21 H34 O6	382.23475	7.958	Full match	No results	28102.463826	1533.01365947	1712.17295608	1822.27535727	2568.05335213	2352.26692143	2091.82255208	1444.69375841	1452.76959776	2312.89800378	25321.2205483	9190.85646185	1667.99780043	1572.80364417	1539.32997274	1823.04551769	1773.73910816	4173.35567804	5437.93754294	0.778151699449912	-0.361876661128	0.447062720484593	0.4	1.43691772522532
Com_106_neg	Saccharin	C7 H5 N O3 S	182.99882	3.732	Full match	Full match	273700.023383	106169.084993	146232.341962	70482.7767732	59781.0761316	42075.1719232	126247.759054	214694.827338	122003.815073	48797.7298724	146808.256256	283712.813307	28015.5467528	96422.3850225	8619.5162077	85556.0230743	61807.4545283	501804.198859	430978.965503	0.662620596607128	-0.593745046673	0.986982793813211	0.455555555555556	1.27074270146728
Com_107_neg	S-3-oxodecanoyl cysteamine	C12 H23 N O2 S	245.14425	12.261	Full match	No results	24766.4810792	14216.2735488	27413.0327203	57213.5563514	34712.6194049	18643.0165055	25939.2336436	29194.3059529	23346.5010971	76818.2920642	21427.5916141	20309.9391624	29366.9046722	11012.3870478	21295.9576885	58093.5820706	29020.689537	23161.2942744	10050.2606517	1.33654618448161	0.418509690908	0.230038536902762	0.666666666666667	0.832377660775859
Com_108_neg	S-(Formylmethyl)glutathione	C12 H19 N3 O7 S	349.09373	5.937	Full match	No results	170903.503179	29838.4951667	32481.8311989	35187.3283527	52144.7669109	25577.1246285	17586.0898392	45168.336885	14574.5347458	35903.4055191	654704.25661	71489.2071731	41844.2937514	36754.8929281	45447.3489295	47164.9529832	42328.0773637	83757.2338431	160152.641624	0.349285137404877	-1.51752283964	0.0614242527466694	0.822222222222222	2.03241834060871
Com_109_neg	S-(-)-Cathinone	C9 H11 N O	149.08374	5.370	Full match	No results	98619.834565	2432.88589388	6004.59691415	16334.0523896	12199.5683188	9049.50920103	5112.67172565	3826.90553004	7593.42383559	5585.42646984	71857.4439371	44435.7062104	2536.49579879	2516.90397727	6856.43627756	9755.95816178	9012.80800249	17485.2415423	35592.7343802	0.750228398927084	-0.414598219497	0.470735493808333	0.622222222222222	1.96015729185995
Com_10_neg	Xanthine	C5 H4 N4 O2	152.03323	1.524	Full match	Full match	31676081.3491	70107903.3451	49282678.4061	35926717.6017	71629103.0455	83921692.3416	57386871.3009	70838173.1197	69104342.341	68324001.021	41759632.301	92403626.7087	60686750.476	70390448.6088	93266978.5528	77381974.857	86334392.6034	72451485.358	42493697.4426	0.859077919251126	-0.219139103664	0.294531720110538	0.7	0.656073165474538
Com_112_neg	Ricinoleic Acid	C18 H34 O3	298.25015	13.061	Full match	No results	1890021.97907	1460622.5645	1835117.60326	1195948.09168	1932221.55128	1797564.22378	1445377.26025	1824086.7662	4147649.33987	1762534.02217	2389214.90036	1566963.8535	1396046.52943	1329854.28362	1438990.69991	1918491.20411	1787717.19323	1460446.10763	1592744.39369	1.16676624028299	0.222515548393	0.36010012189017	0.644444444444444	0.396198643547642
Com_114_neg	Ribulose 1,5-diphosphate	C5 H12 O11 P2	309.98660	0.961	Full match	No results	9336.44293738	39199.5981976	11602.9502181	19139.0699828	32922.4645094	19050.0851652	17304.1150986	15971.0935685	15643.6661526	12097.206203	17461.2209748	10863.1562962	7293.40438584	21443.6193562	21962.0100887	19493.422793	39622.7795607	12191.8870614	31112.0280254	0.953685282799041	-0.068414841082	0.913192745402708	0.577777777777778	0.105507306727504
Com_120_neg	Resolvin D2	C22 H32 O5	376.22465	12.295	Full match	No results	3071.05783571	2782.33814859	2690.40053893	3532.17751758	2639.22231575	4307.31734956	2886.90241278	2802.0622137	12053.3701897	3306.05335982	2694.29092987	4383.52013224	3606.56075614	4030.32570784	3769.56798454	3285.99703302	8080.54955937	2714.78333695	7387.95063489	0.902643575775129	-0.147771667503	0.43345410168623	0.677777777777778	0.409139077458399
Com_122_neg	remogliflozin etabonate	C26 H38 N2 O9	522.25883	13.149	Full match	No results	26454.5266102	37206.2081572	35194.5608304	32454.6115293	29950.3023066	39250.2923238	41328.4769029	35475.9004795	31015.9262043	35999.1144477	38233.3374401	35907.8183957	37859.0066636	14508.0479815	44994.96879	44466.5159476	34812.1611138	47741.8454812	47597.8492295	0.895341324106716	-0.159490320083	0.599445822710627	0.733333333333333	0.185280203585319
Com_123_neg	Rehmaionoside C	C19 H32 O8	388.20915	10.132	Full match	No results	37284.0757462	10480.5572832	14767.6413074	37405.9033397	55687.291483	21363.0571502	8872.93227246	17428.4676305	12195.0702376	22806.9762621	61816.9637202	157031.676885	25124.3144618	42717.8105773	18844.6607681	20561.6770143	36009.8050002	88988.5653628	22191.3800243	0.453134866757586	-1.14198759066	0.0396350159499601	0.766666666666667	1.79601247217309
Com_124_neg	Ramipril	C23 H32 N2 O5	416.22968	14.883	Full match	No results	22542.694531	22725.9051479	23037.9173371	28156.8154785	12549.6001949	35382.3749705	17194.5501646	22371.5446045	16954.7388683	29740.0289982	16662.7713092	21259.0696889	24251.3182835	28533.0957948	22969.8271463	24010.9562658	33473.821095	24273.9073132	23865.4753928	0.946604304211885	-0.0791666128586	0.503687516900933	0.611111111111111	0.259281086696763
Com_126_neg	Quisinostat	C21 H26 N6 O2	394.21347	12.278	Full match	No results	68640.1544627	86148.3096567	75275.7458542	76214.8270362	69773.5712071	53530.8306594	113161.977052	90177.2306533	113997.50737	33378.9480885	63344.2678238	80924.5341124	89475.4975602	40054.2985757	48442.0318382	50098.3352942	46834.2346133	81735.925781	64130.8975048	1.2428662804782	0.313671085716	0.196230070060833	0.7	0.572658198288519
Com_129_neg	p-tolyl beta-D-glucuronide	C13 H16 O7	284.08903	5.567	Full match	Invalid mass	21708361.6829	104584.473078	868982.970379	2681531.08982	2220881.7755	899774.88421	473480.202735	92793.6007321	282831.68717	514596.058337	8830966.44538	6482581.8706	74910.5315457	152330.197105	470109.004041	1084607.91186	1366570.68091	1143499.75286	9239868.74829	0.931274814778657	-0.102721131815	0.572724537460804	0.588888888888889	2.84421750068886
Com_12_neg	Vorinostat	C14 H20 N2 O3	264.14668	7.083	Full match	No results	14566.9902525	12971.2230133	9505.85423297	19853.1827859	11961.432601	11995.8107493	15000.9818587	15150.2597617	26358.0776636	9648.20435249	18383.449605	9954.23021713	13410.2855501	5510.15687089	7764.36486466	26657.7478654	8189.28371717	20986.0335554	17160.1816142	1.0335512015192	0.0476098607983	0.614211215720454	0.533333333333333	0.637690885424285
Com_130_neg	Prunin	C21 H22 O10	434.12066	6.306	Full match	No results	3323.5294108	10540.5586035	35179.3853857	17745.8464332	94542.3832694	14956.8538382	4932.79474599	4273.82301806	7831.00486334	9748.21123156	35382.6880459	140339.802642	8780.41305232	8206.29305548	6874.06308044	33761.4801207	33384.1295579	87826.5899643	101422.573284	0.400824027851187	-1.31895909977	0.0711517630518583	0.722222222222222	2.51881050138164
Com_132_neg	Prostaglandin G2	C20 H32 O6	368.21927	10.158	Full match	No results	101187.26027	188068.478788	47650.0931911	56806.7489405	135293.92906	188426.073394	111038.40567	129717.325408	130050.133796	53489.0117832	157201.540474	115968.845218	107627.949011	72155.0998804	122794.167543	115845.339405	110104.868509	123991.747646	375162.221873	0.789909142929992	-0.340241373981	0.303339077775374	0.455555555555556	0.599267591050372
Com_133_neg	Prostaglandin F2a 1-11-lactone	C20 H32 O4	336.22978	12.469	Partial match	Full match	870687.441245	5158654.76672	385149.80664	580892.255152	1376548.51106	4122076.66009	996538.757557	530817.952053	4022436.29788	1233369.46391	390213.97358	1187384.82191	910435.23905	3558305.91039	3363395.86076	1284992.46528	1241877.19409	1087509.15364	10530339.3126	0.7365679022608	-0.441109565228	0.5993574870183	0.566666666666667	0.860935323666431
Com_134_neg	Prostaglandin F1a	C20 H36 O5	356.25564	10.947	Not the top hit	Full match	247985.077199	123777.283209	174282.975067	110048.40528	144674.42091	90444.8037075	129115.79728	161119.97898	191689.978609	35551.2594131	174488.788496	163021.496433	177296.542992	118734.753593	66753.7865636	102411.396984	140723.435017	146691.893395	278256.686559	0.926513184937679	-0.110116587918	0.609181990995063	0.555555555555556	0.447368545756847
Com_137_neg	Prostaglandin E2	C20 H32 O5	352.22478	10.779	Full match	Full match	3616855.18152	5375867.93044	7860823.39578	3891172.77057	7176732.77819	2080671.18217	12233831.3965	9565267.8447	6839468.74087	829677.10031	11585554.6456	8464653.03677	10757495.9413	2495519.66191	2151276.25697	4532196.82013	3613146.40012	6811645.28044	6630603.58359	0.938312918802053	-0.091858966263	0.683161611252497	0.511111111111111	0.410402547439191
Com_138_neg	Prostaglandin A1 ethyl ester	C22 H36 O4	364.26056	12.952	Partial match	Full match	337312.763604	843863.366264	256834.251657	290333.385935	436330.637195	1388859.14178	514836.43536	198647.571797	850586.345207	356147.885502	255990.131025	445979.855192	393635.976903	668495.866933	500779.201787	494614.928724	450052.637108	366783.641965	1717220.22396	0.930637155246667	-0.103709307728	0.71276322323321	0.577777777777778	0.277372576458553
Com_141_neg	prosolanapyrone II	C18 H24 O4	304.16691	12.304	Full match	No results	7576.95885332	8523.95952866	19869.3867686	22795.1924938	10892.6464197	13876.6525299	10132.4445913	12344.6248651	70880.7050752	16996.3655257	5716.45597995	22109.6868884	20061.0130867	10306.3983727	17994.7298531	13051.533835	54584.3521295	10818.8995458	39206.066984	0.900184782760096	-0.151706918102	0.677652451662265	0.577777777777778	0.367105023527114
Com_142_neg	Propylparaben	C10 H12 O3	180.07837	11.266	Full match	No results	23720.7414706	17686.0298136	22955.4366324	39846.7013848	13417.9362284	191974.676445	21713.8232212	19083.7514904	22955.5581982	18616.5685645	28158.5313932	25009.6354332	21573.0337821	20526.9597024	75679.157245	32252.0281643	23609.5110428	19590.3131209	32173.1374825	1.26636457313108	0.340692801394	0.829040165570999	0.666666666666667	0.158363557448493
Com_144_neg	Propoxur	C11 H15 N O3	209.10556	12.933	Full match	No results	13185.3933919	28392.7725354	27270.3777239	25938.3667304	19747.6360897	22485.7590174	31418.1376151	34061.2997131	27627.305951	16518.3362046	26917.3463862	34010.7724526	38624.5014703	28161.970526	17861.2752926	20898.200121	19866.9005265	25721.2788532	34570.6140853	0.900045706532913	-0.151929827985	0.405152794887013	0.588888888888889	0.325009001809272
Com_145_neg	Propionyl L-carnitine	C10 H19 N O4	217.13099	8.177	Full match	No results	27366.1044122	5695.97585534	2939.07654587	7461.27127977	19057.7385821	29457.2991483	3850.48022118	9542.21657541	11035.5130669	7498.50557211	57094.6722707	11844.6121754	33294.8980246	10399.3286826	20373.4581885	30764.1594434	16306.8045405	13570.5280596	17960.633489	0.526980010946616	-0.924179855331	0.0248717075772602	0.8	1.96291438482153
Com_146_neg	Propionic acid	C3 H6 O2	74.03663	1.140	Full match	Invalid mass	352785.648228	235850.214252	243585.375219	353267.09085	262181.978143	287229.664525	205575.686156	214635.665145	158485.764902	252232.66739	299555.665631	323475.150214	248948.430614	176696.550489	190942.848085	238602.955649	288169.85353	311247.335748	248247.202411	0.992846075389517	-0.0103580261621	0.893598711219588	0.533333333333333	0.313786742794894
Com_150_neg	Procarbazine	C12 H19 N3 O	221.15366	11.848	Full match	No results	20397.4062776	12112.6455919	22065.9466948	21873.8029195	10029.0015833	13798.4916136	17933.7012026	19816.4196499	33292.8516631	9939.26822544	24152.1884833	12586.8883303	22269.3724403	16476.1713286	18328.8049263	30605.7847912	29361.4422194	17727.0570705	26507.3034901	0.823844512303006	-0.27955601779	0.173624189245952	0.677777777777778	0.579733075080647
Com_153_neg	Pregnane-3,3-diol	C21 H36 O2	320.27075	14.662	Full match	No results	113880.627744	64144.0889966	120075.447316	82498.6618677	320736.750452	220399.197689	55551.932666	95135.14174	123501.230802	112834.491239	141102.068006	94605.1257716	124426.881733	114979.444608	194093.855298	131987.131717	142966.062435	95997.9732934	73612.6584463	1.05756174345095	0.0807418944281	0.81806463733476	0.611111111111111	0.123756566001094
Com_155_neg	Pregnane-3,20-dione	C21 H32 O2	316.24135	13.977	Full match	Invalid mass	288825.457296	457648.412569	472765.914495	420717.70135	523615.049795	569255.883586	571396.558418	661715.684922	686336.1331	426329.659104	471594.991357	427807.815558	472657.350222	641210.858518	639086.943973	429080.809852	443245.413862	413201.566727	559833.582793	1.0162363346632	0.0232359525009	0.981940243962737	0.555555555555556	0.217850749511593
Com_157_neg	Pregabalin	C8 H17 N O2	159.12569	7.476	Full match	No results	12141.0087978	83062.0521841	48137.3046494	48189.0986846	82794.3323421	97045.8236413	58112.3043353	72457.0099396	90619.9664395	84861.3507024	53929.0365844	20912.0380444	116299.900055	77298.6160244	53384.8371671	71310.9176276	61408.7871401	54910.1145195	26239.6769877	1.13810928042847	0.186639090828	0.651057434902045	0.622222222222222	0.605786366382991
Com_158_neg	Plinabulin	C19 H20 N4 O2	336.15905	13.020	Full match	No results	17311.0886423	6701.10365328	18010.0764919	19279.9974105	12945.5388385	19759.5776493	29911.7600697	15983.8622807	15611.684981	10044.3829097	19260.2593859	6650.9712523	17467.582797	6649.55948544	23177.6515883	27543.1755508	53144.7911736	58726.3258111	20223.7783215	0.639926751846626	-0.644021316017	0.353350804571051	0.666666666666667	0.710709042028315
Com_159_neg	Platelet-activating factor	C26 H54 N O7 P	523.36443	15.270	Full match	Invalid mass	12460172.3523	22211204.3733	29869980.1968	29248484.6122	11605558.4603	25303871.2265	15162755.0434	15698379.6255	11737211.6903	39934693.5838	6842635.03783	21051399.1862	24828684.9224	21222587.1819	13883161.6109	15858267.7963	18591059.3461	19438326.0649	9469071.05909	1.2693642627841	0.344106131198	0.288584121714663	0.622222222222222	0.587039258549641
Com_15_neg	Vitamin A	C20 H30 O	286.23029	14.111	Full match	No results	692385.378636	274116.503842	428776.275999	526982.158337	737236.9546	428555.983108	263740.912904	378146.036517	551032.443421	723264.213182	789614.390283	381674.123684	452618.80891	631864.245558	626982.174275	548067.887634	501946.190342	369195.99901	437605.669116	0.950257863108218	-0.0736090368677	0.578600093770959	0.555555555555556	0.232469905319973
Com_160_neg	Pixantrone	C17 H19 N5 O2	325.15492	11.199	Full match	No results	569.867297457	860.865698575	1968.79307502	850.916990063	1321.35407289	715.820359012	1483.5948916	751.126644974	3509.09525075	2590.08328693	618.391282776	757.519240226	1188.96982537	637.778035444	1133.86154251	2955.58136819	3259.38383537	521.757852298	2509.04934286	0.968861919300597	-0.0456370252584	0.933970525605986	0.455555555555556	0.106901487637174
Com_163_neg	Pivagabine	C9 H17 N O3	187.12048	7.815	Full match	No results	242087.082218	8040.83872687	6954.72906181	14217.3751366	13274.6108263	11592.0412751	6668.78113798	6727.6653003	11154.324098	9686.71085212	114862.372804	66999.3062708	12452.1687136	9336.93825546	15621.265558	15172.3039592	9533.48839997	23417.1591134	38782.6316834	0.97121314234781	-0.0421401507735	0.221354884549782	0.766666666666667	1.75126440353398
Com_166_neg	Pinolenic acid	C18 H30 O2	278.22389	12.881	Partial match	Full match	1519170.12211	2681783.99772	2305372.24665	1760306.43262	1847977.40842	2259564.20672	2988931.3774	2261711.20687	3472288.94884	636938.097199	2762765.93146	3458177.56063	2947187.586	1887046.73101	1343191.99274	1353368.9566	1464459.68254	2848584.05114	3149635.70916	0.922044595072321	-0.117091565997	0.619243914746569	0.544444444444445	0.267805411337444
Com_167_neg	Phosphoric acid	H3 O4 P	97.97682	0.967	Full match	Invalid mass	74378993.9706	69910694.6279	106372308.344	72198014.8127	63005157.0421	64935550.6651	85253166.3602	92228777.7154	98739915.7649	76723675.4455	71787428.4156	83173736.3053	91053282.2334	63542181.2293	104255888.44	80407573.3572	63416360.38	72122670.1435	95535778.5533	0.997348292692339	-0.00383068615951	0.968275063363889	0.488888888888889	0.0879817236769626
Com_168_neg	Phosphonoacetate	C2 H5 O5 P	139.98721	0.965	Full match	Invalid mass	20549562.6148	30420811.956	27212804.2847	38202598.8259	48118016.9815	32300274.7959	35167126.2216	32095599.3934	36329029.8771	18402011.293	28613399.7416	26037862.651	31332069.6667	23285168.5988	33981403.1753	34051728.6074	35818568.323	29831997.0443	28771541.4535	1.05591824033925	0.0784981312649	0.790967081049941	0.6	0.0712886419911579
Com_169_neg	phosphoglycolate	C2 H5 O6 P	155.98216	0.959	Full match	No results	25248.5846279	38292.9968745	44273.7420231	21777.1748432	34105.5489511	21970.8022667	38684.8968139	43667.7505308	27587.7451994	26167.7381689	17235.73214	26111.8983621	29595.3137085	34169.7477938	20791.5635164	26786.4142072	31374.3193373	20639.5551451	18320.6687546	1.2869637071051	0.363971369551	0.0552330884585729	0.744444444444444	0.64155773772588
Com_16_neg	Vigabatrin	C6 H11 N O2	129.07867	1.093	Full match	Invalid mass	300981.33767	152055.51688	200941.804113	207746.211384	311820.270225	207158.291694	184659.910424	117250.444899	159895.988941	156858.533503	195181.548948	247901.791721	110279.842107	149119.830454	113171.478313	210772.648537	221483.904392	302145.101193	177383.298134	1.04167557665719	0.058906029224	0.747099031562623	0.477777777777778	0.527075981243586
Com_170_neg	Phosphoenolpyruvic acid	C3 H5 O6 P	167.98196	0.984	Full match	Full match	1209699.43881	626486.735757	657700.658718	569904.592413	1625599.11219	1090733.33623	1730997.38375	805945.037546	955674.057588	968125.569844	633254.421022	914704.065864	701269.457612	446592.185733	1274696.43724	1399692.97504	1199774.4968	714733.368548	1147896.88938	1.09299192464894	0.128282741987	0.640066775417094	0.533333333333333	0.262599375012935
Com_171_neg	Phloionolic acid	C18 H36 O5	332.25526	11.879	Full match	No results	29099.7812531	12685.0482952	25672.8718648	9314.77278383	7783.88037283	9083.39166788	11419.6037396	10542.4294489	11354.9360255	11378.6793291	30958.1176419	23510.8077268	5871.52103555	7729.09209588	10318.9309126	21282.0823987	11597.4888454	10040.812393	12803.0582245	0.928343009354282	-0.10727013602	0.872358152234981	0.522222222222222	0.492239563150708
Com_1737_neg	[5-(6-Amino-9H-purin-9-yl)-3,4-dihydroxytetrahydro-2-furanyl]methyl 6-(1,2-dihydroxyethyl)-3,4,5-trihydroxytetrahydro-2H-pyran-2-yl dihydrogen diphosphate	C17 H27 N5 O16 P2	619.09334	1.078	Full match	No results	89494.111449	264745.567689	289488.183136	140426.983836	60653.4845414	108220.541344	96617.0299086	123452.765697	207521.306989	104953.094897	55868.6263757	172349.213304	115748.719383	156982.558278	70405.4438591	47220.1223998	56803.035162	159775.928271	32341.3414116	1.54123744845622	0.624089145643	0.0848575436071878	0.7	1.22654319039791
Com_1743_neg	(Z)-N-[(2S)-2-{(Z)-[(2S,3S,6R,7S)-2,3-Diamino-1,6,7-trihydroxy-8-{1-[hydroxy(imino)methyl]-2-imino-4-imidazolidinyl}octylidene]amino}-1-hydroxypropylidene]-L-valine	C20 H38 N8 O7	502.28719	14.728	Full match	No results	5124.05793869	5183.25831502	9346.57883718	8742.44231888	7164.95086901	7719.46119722	5609.33917691	5845.05851845	4788.38516704	6381.85845245	3584.62193793	10933.6054245	7116.59316536	6348.84514137	4756.71713487	6160.97266098	8864.46292617	6430.93829176	3974.71406814	1.01965535589735	0.0280816028262	0.719844938496896	0.455555555555556	0.133639366301934
Com_1744_neg	(Z)-N-[(2S)-2-{(Z)-[(2S,3S,6R,7R)-2,3-Diamino-1,6,7,8-tetrahydroxy-8-{1-[hydroxy(imino)methyl]-2-imino-4-imidazolidinyl}octylidene]amino}-1-hydroxypropylidene]-L-valine	C20 H38 N8 O8	518.28297	13.026	Full match	No results	4703.90762726	9120.40525373	12259.6355154	15280.8072511	7525.9029522	9337.69701779	11704.7283613	4488.93332225	41339.9601706	14689.9506142	5619.96720228	12988.7292198	14249.5199513	8934.12992542	8880.88973181	12498.1434307	31042.6846159	7845.27182172	18023.1816909	0.977717136796525	-0.0325109552382	0.684090932311389	0.555555555555556	0.319300433729265
Com_1745_neg	(R)-3-Hydroxy myristic acid	C14 H28 O3	244.20314	11.814	Full match	Full match	485220.382874	104389.023011	101835.970898	108966.623728	131629.553547	154151.931315	110361.56048	96677.7881174	109086.082882	89427.1509216	688012.362528	288458.452753	85035.3856338	90533.7235687	108253.698008	140057.154979	87578.7668719	99628.8320015	133842.267421	0.779929684504034	-0.358584032951	0.677037192793208	0.533333333333333	0.783559589216342
Com_1746_neg	(Hydroxyethyl)methacrylate	C6 H10 O3	130.06287	3.711	Full match	No results	427908.461467	426674.730136	476309.497932	569540.171136	275379.400698	809769.609384	576167.184722	356755.223229	384131.397023	415777.03313	804848.258055	861062.885185	407785.018804	232091.614325	375056.682637	513283.993734	377478.984813	406355.177115	514988.186824	0.945163128997788	-0.0813647442992	0.883980631012089	0.522222222222222	0.363634697661267
Com_1747_neg	(E,E)-alpha-Farnesene	C15 H24	204.18734	13.113	Full match	No results	149278.695964	226000.148103	178566.80496	137929.328349	211674.096805	233475.90119	290083.332035	165859.221085	128024.493866	154744.69429	140629.899635	179200.102992	117373.335211	65821.9591996	148007.776665	178240.224168	133560.854696	156012.225334	203157.215636	1.27690503508118	0.352651234115	0.0845868838111272	0.711111111111111	0.751245792048815
Com_1748_neg	(E)-Stilbestrol	C14 H12 O2	212.08331	11.678	Full match	Invalid mass	10105.5357541	53250.2438226	52798.5337643	7885.39771565	22722.5744152	7715.53536433	124406.871498	24044.1518736	103115.13044	72180.937269	76177.6897298	102049.356043	137098.707025	25625.1264536	57498.2461416	94700.314364	41127.0414462	30030.8740273	187721.563835	0.572321635263623	-0.805101949301	0.067198097101259	0.733333333333333	2.26709634986773
Com_1749_neg	(E)-Ferulic acid	C10 H10 O4	194.05765	6.180	Full match	No results	8584.77401156	6870.09110866	9085.1580619	8650.60659901	8797.85782357	7732.14865469	9323.63565721	6496.52183712	7490.9054316	21320.1219111	7843.25867017	12817.8123222	9217.97878923	11290.8087365	7466.44690644	11490.1277139	8454.99128983	7909.24716421	9754.83609875	0.98459202409464	-0.0224020421374	0.636377921360506	0.644444444444444	0.155349836737321
Com_174_neg	Phenylacetylglycine	C10 H11 N O3	193.07367	5.372	Partial match	Full match	26247024.513	276721.202987	893389.554886	2259968.06539	2060403.2768	1541288.85199	721448.979676	335668.567072	1019978.24951	1028731.98284	16647990.922	9508756.7606	356728.328389	316137.690171	711081.872305	1512797.80191	1694181.83505	3826288.45619	8168949.88451	0.766119063937185	-0.38435947349	0.417376177232021	0.6	2.47496754646321
Com_1751_neg	(9Z,12Z)-6,8-Dihydroxy-9,12-octadecadienoic acid	C18 H32 O4	312.22960	12.127	Partial match	Full match	809839.543853	2199971.48756	1192680.82664	1249056.4791	1361941.31759	1749115.05935	1409652.47691	1807939.48677	7143422.01204	1945043.27201	1241788.12754	1821650.8736	2289596.48391	2837567.22603	2288640.70711	1836945.15823	3085090.44564	1652642.38254	2964632.67535	0.938219398395611	-0.0920027649341	0.312872539775826	0.733333333333333	0.774971042064347
Com_1753_neg	(9Z,12E)-9,12-TETRADECADIEN-1-YL ACETATE	C16 H28 O2	252.20812	14.316	Full match	No results	185522.404238	67256.2005851	168380.021271	109391.383802	30175.6066299	102060.284316	18172.2144717	58968.6317254	142642.232011	53327.3524108	68156.4125443	86222.14184	59655.0457358	22574.1721614	181809.410742	276835.123197	218149.949	131429.901715	44110.4555683	0.773508804452145	-0.370510381665	0.572021215299716	0.588888888888889	0.541946104004379
Com_1754_neg	(9Z,11E,13S,15Z)-13-Hydroperoxy-9,11,15-octadecatrienoic acid	C18 H30 O4	310.21377	12.827	Full match	No results	6243.14655697	8772.18933949	9430.97355444	5699.1944168	5525.49233935	6381.16895465	5389.95038082	7287.66326084	18842.9513467	8682.24486235	51680.844881	7643.97976586	10601.5420274	7617.54822589	7602.77257401	6534.27161307	10565.678983	6682.74359433	11672.3348902	0.613834360123352	-0.704078690217	0.241836184885525	0.722222222222222	0.775908354988312
Com_1755_neg	(9S,13S)-12-Oxophytodienoic acid	C18 H28 O3	292.20277	12.961	Full match	No results	25693.3662662	5412.23901165	10139.5594535	11927.7140186	15966.0459203	10370.7240577	16347.4776334	15702.108332	10704.9464102	10211.1165685	48358.1280558	26959.7471209	11269.8824263	8683.82739246	10639.9793736	16015.6814364	12306.2943165	10812.9382858	20562.0466021	0.71993738183313	-0.474056664509	0.289372402837391	0.644444444444444	0.816697833402955
Com_1756_neg	(6R,7S)-6,7-Dihydroxy-8-methyl-8-azabicyclo[3.2.1]oct-3-yl (2E)-2-methyl-2-butenoate	C13 H21 N O4	255.14636	9.479	Full match	No results	45110.5852938	2416.90249792	3217.80731758	13690.0790129	7489.26136108	8583.38863916	2350.35356939	3379.37104821	2445.12468882	2798.3448358	35144.9567241	29924.2582906	4543.02076709	3885.24191911	2311.77772592	7331.09894972	9615.45812013	26675.5535132	16257.7033374	0.606777663331733	-0.720760116741	0.155694305183295	0.688888888888889	2.105911756877
Com_1759_neg	(5S,6R,7E,9E,12S,14Z)-6-{[(2S)-2-Amino-2-carboxyethyl]sulfanyl}-5,12-dihydroxy-7,9,14-icosatrienoic acid	C23 H39 N O6 S	457.24775	13.058	Full match	No results	70262.2152908	65203.5915819	53853.7715529	57055.0781733	61737.9107599	79122.0692443	108470.080002	48277.1455945	51491.0883943	45273.7058081	45336.4287925	91152.4335259	59935.4403815	40510.7360345	40861.5529043	22131.2515864	46956.6352768	52926.0604526	79075.315802	1.20419508121621	0.26806912956	0.1840099018474	0.7	0.675585928222637
Com_1761_neg	(5E,7E,10R,12R,13E,16R,17R,18S,22S)-22-Ethyl-10,12,16,18-tetrahydroxy-17-methyloxacyclodocosa-3,5,7,13-tetraen-2-one	C24 H38 O6	422.26814	12.863	Full match	No results	2067.6050382	2904.70662719	1698.03029688	1788.11345504	2746.84820848	2162.84019637	2859.71562461	3470.1068071	4810.11194014	711.648454447	2271.39691103	1969.75592155	4128.11834525	2272.29840257	3230.98260174	2090.50621373	1541.0521722	3410.62321336	2786.46925597	0.957662526572795	-0.0624107447868	0.595592819127692	0.455555555555556	0.376592670460576
Com_1762_neg	(5E,7E)-Dodecadienal	C12 H20 O	180.15088	12.182	Full match	No results	953117.372299	168428.22042	125260.045036	305581.128034	221826.722742	343196.391121	205220.846076	263886.65563	261132.317692	269188.802043	1147646.48999	271763.787469	86264.4451658	226656.667625	181579.313156	237464.000953	182972.19092	164891.963504	404724.465265	0.96597454511706	-0.0499429225108	0.783911583469136	0.566666666666667	1.01600059876576
Com_1763_neg	(3S,6S,9S,15aR)-9-[(2S)-2-Butanyl]-6-[(1-methoxy-1H-indol-3-yl)methyl]-3-octyloctahydro-2H-pyrido[1,2-a][1,4,7,10]tetraazacyclododecine-1,4,7,10(3H,12H)-tetrone	C34 H51 N5 O5	609.39100	14.776	Full match	No results	2807.94825968	11332.0212688	9496.73725369	5693.17670814	5703.01457501	9445.34825191	7660.96153885	12738.2151342	11580.1612319	11288.3395451	2072.17130853	9495.71773169	10556.580729	6970.81950937	9380.9735339	7228.76391531	11062.7224814	6176.63780557	6941.48004012	1.13000431587299	0.176328282797	0.578913196073441	0.633333333333333	0.648303672067334
Com_1765_neg	(3S,4S)-3-Ethyl-4-[(2S,4E,6R,8S,9R,10R)-9-hydroxy-4,6,8,10-tetramethyl-7-oxo-4-dodecen-2-yl]-2-oxetanone	C21 H36 O4	352.26069	12.876	Full match	No results	6522.63340214	25977.9520798	10014.0751659	8985.45955514	10355.901822	15143.5852101	17567.0263582	9935.27466236	14210.3259672	3451.99320857	14998.375697	22275.6458928	10279.3838342	9657.67835577	10508.5599958	7257.84462556	7975.22787257	8738.77822066	23424.2911882	0.95510623531214	-0.0662668835883	0.710275125527419	0.5	0.221268248244738
Com_1768_neg	(3-Oxo-2-pentylcyclopentyl)acetic acid	C12 H20 O3	212.14082	11.204	Full match	No results	26773.5062964	38861.1888532	87041.4654937	95087.8493147	89117.1583176	65621.3624246	86244.4771137	23154.0979809	211956.980954	103898.576684	27294.7052051	115419.841899	94832.5936315	48780.7279845	66252.1655059	106072.969351	168809.38591	58576.9078173	165962.807505	0.874388681535318	-0.193653368624	0.540039584068855	0.611111111111111	0.483952089650811
Com_176_neg	Phenol	C6 H6 O	94.04175	1.882	Full match	No results	150987.269194	23606.5484209	22393.437358	39882.445969	24982.8581253	26873.5008278	26554.1396693	21337.6864267	25414.1940233	26864.2566791	53245.986507	54594.7629375	21308.3511553	28694.5949148	28479.5645671	29195.4331388	25396.5013466	39319.411613	51525.6552773	1.05499887625632	0.0772414622308	0.601418081415585	0.7	0.649015393161859
Com_1770_neg	(3beta,21beta,22beta)-22-{[3-O-(beta-D-Glucopyranosyl)-alpha-L-arabinopyranosyl]oxy}-21,24-dihydroxyolean-12-en-3-yl beta-D-glucopyranosyl-(1->2)-beta-D-galactopyranosyl-(1->2)-beta-D-glucopyranosiduronic acid	C59 H96 O29	1268.60574	9.810	Full match	No results	4321.52759417	10787.5232503	18384.6522115	3625.87355403	13487.4432412	4424.29005667	14255.8271332	8187.44491484	8246.95093468	15855.7679511	15865.4901846	7241.99180244	7243.04598902	10942.9486726	2774.44539113	9776.77130475	19263.0098214	25432.1205497	4316.24733722	0.8888106440556	-0.170052000894	0.859836078107227	0.522222222222222	0.144883584730766
Com_1772_neg	(2Z)-4-Methyl-2-phenyl-2-pentenal	C12 H14 O	174.10395	10.779	Full match	No results	294639.194585	328103.407671	342997.583456	231483.34371	212399.676999	97096.5307484	451905.325624	365857.553203	261370.108073	112312.05827	240377.844189	371857.818225	274458.248083	129169.667526	144405.680284	192673.882088	142172.275781	439684.97321	253126.937521	1.10988526640797	0.15041054672	0.679295362420283	0.566666666666667	0.342063678681246
Com_1773_neg	(2Z)-3,7-Dimethyl-2,6-octadien-1-yl 3-oxobutanoate	C14 H22 O3	238.15632	12.457	Full match	Invalid mass	188261.614648	149688.630953	104608.715539	163580.817791	208099.033017	370427.789665	171798.073148	210309.576124	293903.062609	374450.623684	183521.116928	95656.0946927	215659.019764	313004.854823	152177.544321	224167.506562	175788.214941	141683.194666	252449.607762	1.14680288393204	0.197617437725	0.51805923059413	0.555555555555556	0.303525082329547
Com_1774_neg	(2S,3R,3aR,4aS,4bS,6aS,12bS,12cR,14aS)-2-(2-Hydroxy-2-propanyl)-12b,12c-dimethyl-8,9-bis(3-methyl-2-buten-1-yl)-3,3a,5,6,6a,7,12,12b,12c,13,14,14a-dodecahydro-2H,4bH-oxireno[4',4a']chromeno[5',6':6,7]indeno[1,2-b]indole-3,4b-diol	C37 H51 N O5	589.37416	15.034	Full match	No results	9080.01405793	11300.707768	25036.3808612	27214.27669	15119.7200291	14398.8449609	13265.1086914	11756.4940052	42707.0850426	28787.4446639	5527.76714058	18780.9540604	22281.8475903	13685.1296418	21373.5306068	18125.005036	48932.3625477	12461.4879943	19691.2106799	0.988610891128479	-0.0165252947312	0.959406008636448	0.522222222222222	0.256117690847091
Com_1775_neg	(2S)-3-Hydroxy-1,2-propanediyl dibutanoate	C11 H20 O5	232.13048	8.609	Full match	No results	143845.976596	78337.511384	52010.4971896	99795.378927	143829.170644	91041.3192933	166118.754811	69430.7334421	175442.168394	163882.264473	83317.3766141	154815.698659	133878.979076	107465.754108	140860.100686	79187.4457101	458256.762001	97012.052715	567947.046634	0.584482530031204	-0.774768191112	0.227793808018401	0.577777777777778	0.895492624433738
Com_1776_neg	(2S)-1-Hydroxy-3-[(11Z)-11-icosenoyloxy]-2-propanyl docosanoate	C45 H86 O5	706.64485	8.661	Full match	No results	22983.820602	19784.9735645	25530.4267045	27986.740033	37062.3645261	33361.329572	35385.1646621	31379.2009654	36830.1611021	17469.2791057	30562.7429571	34909.8101623	19687.9369391	15682.4887064	25823.9479814	18305.8573398	27743.6540672	19385.7854459	24260.9540999	1.19704340409462	0.259475464509	0.158122174928789	0.711111111111111	0.568172655930267
Com_1777_neg	(2R,4bS,6aS,12bS,12cR,14aS)-4b-Hydroxy-2-(2-hydroxy-2-propanyl)-12b,12c-dimethyl-9,10-bis(3-methyl-2-buten-1-yl)-5,6,6a,7,12,12b,12c,13,14,14a-decahydro-2H-chromeno[5',6':6,7]indeno[1,2-b]indol-3(4bH)-one	C37 H49 N O4	571.36372	15.087	Full match	No results	14025.5740371	37446.2322407	57531.9115062	53432.2017759	43129.1781298	49565.3188839	36524.4394779	16773.4052731	78230.7933968	69118.3412086	10775.5146048	33660.4772783	31459.0184349	25925.4747216	21136.8220768	29195.2441016	43572.8026712	23874.68136	63909.0639051	1.44686592973776	0.532931244286	0.167893579474392	0.722222222222222	0.939992320706633
Com_1778_neg	(2R,3S,4S,5R,6R)-2-{[(2R,3S,4S,5S,6S)-2-[(1R)-3-({5-[(1-{[2-(4-{[4-Amino-6-({3-[(4-aminobutyl)amino]propyl}amino)-6-oxohexyl]carbamoyl}-2,4'-bi-1,3-thiazol-2'-yl)-1-{[(2S,3R,4R,5S,6S)-5-amino-3,4-dihydroxy-6-methyltetrahydro-2H-pyran-2-yl]oxy}-2-hydroxyethyl]amino}-3-hydroxy-1-oxo-2-butanyl)amino]-3-hydroxy-5-oxo-2-pentanyl}amino)-2-({[6-amino-2-(3-amino-1-{[(2S)-2,3-diamino-3-oxopropyl]amino}-3-…	C68 H110 N22 O27 S2	1730.73697	9.991	Full match	No results	3438.2562295	5301.76947072	2668.67119058	5697.46004955	16725.1474802	6676.39477711	8441.42878087	7463.40491367	5203.37521334	7392.35771514	3116.23302465	8225.42161325	8819.74031259	3370.17724131	3040.13983363	8135.25481126	8607.17567325	10623.4430713	2047.8348877	1.10935023294267	0.14971491064	0.602847821156764	0.511111111111111	0.358813870527248
Com_1779_neg	(2R,3S)-3-Hydroxy-8-methyl-8-azabicyclo[3.2.1]octane-2-carboxylic acid	C9 H15 N O3	185.10478	6.362	Full match	No results	9162.87100069	16044.5370616	15957.413386	18258.2984654	13606.3611857	18163.9324206	10747.0635767	14685.4243961	80124.3092759	21657.1396889	12777.8504666	23870.5842387	39465.0084334	14503.4342194	14907.4852552	31266.00544	33821.659448	21795.5164231	58821.2093253	0.782420852984374	-0.353983273554	0.196346261836337	0.7	0.896602178699063
Com_177_neg	Phenobarbital	C12 H12 N2 O3	232.08419	6.360	Full match	Invalid mass	797983.487651	24498.7576797	45239.2597567	62377.1865297	99855.5646029	74375.255683	27952.4503554	43215.5639319	44507.2872938	31911.3241529	290645.666708	221606.029669	47756.9116847	24753.8013092	19406.2163789	76237.7215795	77205.2688481	257301.361623	216895.353404	0.914691429933459	-0.128642960874	0.387476776432031	0.655555555555556	1.8372854239255
Com_1780_neg	(2R)-3-{[(2-Aminoethoxy)(hydroxy)phosphoryl]oxy}-2-hydroxypropyl (9Z,12Z,15Z)-9,12,15-octadecatrienoate	C23 H42 N O7 P	475.26903	14.030	Full match	Invalid mass	21033.1100525	45730.6051078	28237.608353	32690.6056261	39309.1961452	41688.3936577	23360.1469428	29392.0767141	31099.4123871	30226.0140634	26749.2110837	39672.6623688	40403.514208	21891.833604	18967.0579245	32371.9976669	36288.5544925	42762.2476277	32938.8332844	0.99467391923506	-0.00770444581871	0.989777646481185	0.533333333333333	0.117296509221018
Com_1781_neg	(2R)-3-[(1Z)-1-Hexadecen-1-yloxy]-2-hydroxypropyl dihydrogen phosphate	C19 H39 O6 P	394.24779	14.882	Full match	Invalid mass	183885.855869	120925.965615	226347.936472	191209.922374	168915.619059	264591.233053	159858.399651	127706.915536	148304.36878	212781.201192	119747.949708	185221.929327	134781.726806	160384.876752	164582.861941	237725.681567	195729.804878	154616.697408	161103.651328	1.07277881428134	0.101352651646	0.565642696490375	0.566666666666667	0.199180954124265
Com_1782_neg	(2R)-2-Hydroxy-3-(phosphonooxy)propyl (8Z,11Z,14Z)-8,11,14-icosatrienoate	C23 H41 O7 P	460.25821	14.209	Full match	No results	107288.529837	136974.89851	131099.52252	123231.058598	73062.0482363	90025.7490806	96282.9402436	108789.05061	67766.8894665	140428.095149	58467.2684722	70998.6832464	114865.598707	106818.130492	90367.4567154	95525.2612364	98146.2975642	123529.297638	96485.2869616	1.13125607148874	0.177925535209	0.307385488086494	0.644444444444444	0.315762091407952
Com_1783_neg	(2R)-2-Hydroxy-3-(phosphonooxy)propyl (11Z,14E)-11,14-icosadienoate	C23 H43 O7 P	462.27352	14.561	Full match	No results	67635.5857256	114627.253047	114160.351878	86113.1117927	46440.7007319	54255.2741457	66855.0774765	97843.6167881	55479.9951009	86479.621296	51019.8120175	82808.1421045	71103.4362429	97200.7788446	97365.5329848	87165.7802582	70220.0876047	62177.3603553	73081.8827137	1.0271023778651	0.0385799914681	0.993360839727981	0.5	0.311752743118318
Com_1785_neg	(2R)-2-Hydroxy-3-(phosphonooxy)propyl (11Z)-11-icosenoate	C23 H45 O7 P	464.28961	15.057	Full match	No results	15483.1407376	35795.4238395	48878.4730848	40383.4154482	17869.7746238	43077.8368316	21188.8283919	23312.7817621	20231.9270711	60310.7895101	16144.497851	21694.7416033	38936.99166	25424.9822214	23190.5766892	27520.1902531	32569.2453973	25746.0788054	10806.6091845	1.32357776935718	0.404442965645	0.240283041767234	0.611111111111111	0.638193063919551
Com_1786_neg	(2R)-2-Hydroxy-3-(octadecyloxy)propyl dihydrogen phosphate	C21 H45 O6 P	424.29643	15.029	Full match	No results	22423.127537	31716.9864262	52221.3965168	30143.9589924	3860.05851731	33919.9006546	22317.4325309	25249.8168995	45674.7772804	31636.4165456	20815.2677745	28374.8053542	51789.0176621	42272.7817788	27468.7180771	15769.6493936	35672.8004098	25854.4493412	16256.6635757	1.01881883370082	0.026897534371	0.808786712718551	0.555555555555556	0.554133083000568
Com_1788_neg	(2R)-1-{[(2-Aminoethoxy)(hydroxy)phosphoryl]oxy}-3-hydroxy-2-propanyl (6Z,9Z,12Z,15Z,18Z,21Z)-6,9,12,15,18,21-tetracosahexaenoate	C29 H48 N O7 P	553.31604	14.781	Full match	No results	21598.5631547	28467.6205895	60933.5337313	35224.8476508	19038.0457309	30503.0502223	19584.3276656	22668.26848	36836.3777881	43840.5210974	23031.1321849	33863.3256012	25436.6893444	25875.9174183	29046.0279641	43025.0946753	54260.3836009	22843.6635735	38071.2325686	0.97079801932509	-0.0427569298602	0.729179090691017	0.422222222222222	0.14864763855393
Com_1789_neg	(2R)-1-{[(2-Aminoethoxy)(hydroxy)phosphoryl]oxy}-3-hydroxy-2-propanyl (4Z,7Z,10Z,13Z,16Z)-4,7,10,13,16-docosapentaenoate	C27 H46 N O7 P	527.30017	14.013	Full match	Invalid mass	58569.0128253	95902.0733466	88228.5730973	65265.0894163	45301.4599231	62424.3132592	50319.2163119	79242.0417959	39830.8397957	67481.8446951	68617.9906744	82610.2144088	87416.3534823	51460.088211	60852.6068814	54965.0881048	80431.1563837	47752.9954536	57873.1102824	0.992108535780621	-0.0114301361028	0.85241738773052	0.488888888888889	0.133765351315887
Com_1790_neg	(2R)-1-{[(2-Aminoethoxy)(hydroxy)phosphoryl]oxy}-3-hydroxy-2-propanyl (13Z,16Z)-13,16-docosadienoate	C27 H52 N O7 P	533.34749	14.768	Full match	Invalid mass	88785.6503441	184296.494882	148288.047583	140347.602463	111210.572005	139438.615105	118110.623871	198124.466805	108032.048308	134352.477777	88458.6884845	103379.306678	153753.682458	165233.416257	113917.715401	111950.343923	140416.476201	118669.873206	86741.938445	1.13982771373838	0.188815775864	0.255858302045226	0.622222222222222	0.398870931401643
Com_1791_neg	(2R)-1-[(9Z,12Z)-9,12-Hexadecadienoyloxy]-3-[(hydroxy{[(1S,5S)-2,3,6-trihydroxy-4,5-bis(phosphonooxy)cyclohexyl]oxy}phosphoryl)oxy]-2-propanyl (10Z,13Z,16Z)-10,13,16-docosatrienoate	C47 H83 O19 P3	1044.47136	5.343	Full match	No results	7061.17173032	10628.6684216	6286.13906434	7967.48882088	7846.10137737	7339.17482645	5120.49859081	6282.96912815	26084.6434613	3442.88932541	8938.05550201	7398.40701099	17716.7259436	15271.4207055	6511.29735849	13762.4886333	6509.85069189	17191.7906121	12085.2309656	0.752038422538644	-0.411121722094	0.110421892616013	0.744444444444444	0.97849624834996
Com_1792_neg	(2-Hydroxy-2-oxido-1,3,2-dioxaphospholan-4-yl)methyl stearate	C21 H41 O6 P	420.26349	14.939	Full match	No results	122611.612093	144955.699114	172576.017613	169697.794464	98678.8187741	179503.934852	116032.350606	101021.40685	111670.410638	248887.399041	64884.7917794	147109.395768	178522.86476	172763.804469	105079.378992	138992.231859	137593.988259	150818.981981	114104.170345	1.09025955415934	0.124671633096	0.564889491508027	0.477777777777778	0.239320787738569
Com_1793_neg	(2E,6E)-farnesyl monophosphate	C15 H27 O4 P	302.16404	12.790	Full match	Invalid mass	75342.2818398	44106.4144325	31408.4723317	36749.2176813	46124.3819984	55166.3068274	36682.5284063	46214.7893233	31031.6325366	47696.9500173	27487.3386562	29938.0331122	34715.6370197	30408.5428616	36540.6684949	41368.4881997	43796.997172	44701.8743864	34965.8462313	1.25174854654509	0.323944780252	0.0656616624938215	0.788888888888889	0.576428798032881
Com_1797_neg	(2E)-4-Hydroxy-2-nonenal	C9 H16 O2	156.11489	12.586	Full match	No results	12646.6793625	56351.0672789	19232.6240414	14398.1650778	20493.6654642	50778.7033318	26897.8623929	20985.7256538	38681.0304227	22585.5018582	16279.9283526	14681.1199933	30182.9067582	37623.5746619	48692.343631	17377.3453131	18619.0583161	19358.7011088	75368.0989597	0.915749171575446	-0.126975604075	0.846631088150566	0.522222222222222	0.512090721303032
Com_1798_neg	(2E)-3-(Acetoxymethyl)-5-[(1S,4aR,8aR)-2-(hydroxymethyl)-5,5,8a-trimethyl-1,4,4a,5,6,7,8,8a-octahydro-1-naphthalenyl]-2-pentenoic acid	C22 H34 O5	378.24008	11.373	Partial match	Full match	118130.187096	131137.152158	225494.671998	146554.783417	167224.768547	180722.338651	277650.894507	184994.746663	203851.369003	50816.9990161	182577.341509	279720.783518	214926.918525	97492.9387001	76772.5995411	186376.174673	149185.548187	186509.545003	268392.384307	0.924459457244842	-0.113318044176	0.683618756429535	0.588888888888889	0.352728722557236
Com_1799_neg	(25R)-3-Oxocholest-4-en-26-al	C27 H42 O2	398.31773	13.924	Full match	No results	44120.365089	12230.4782224	9901.46439181	9152.85823654	12407.3885604	14228.4426626	9697.30197693	14940.4830743	16086.7163736	13442.4923716	11307.5686292	10481.5686275	10830.3666471	12160.4039564	16368.3165359	10384.4077171	11022.712998	9176.8566894	10535.0868937	1.37470342333519	0.459120407121	0.184031447055584	0.655555555555556	0.596998931100655
Com_17_neg	Vanillin	C8 H8 O3	152.04721	1.606	Full match	Invalid mass	616713.822199	69038.3807123	91565.5174882	127950.08438	77433.3147631	94158.8708483	77430.2669473	87300.6076794	93824.93083	94354.5882074	164248.67265	161050.577786	69939.4162401	71272.3226081	77767.607581	117022.754488	90850.7388076	140538.737254	183803.502034	1.19535543332437	0.257439660591	0.877551660141851	0.588888888888889	0.774450757560811
Com_1802_neg	(1S,2R,5S)-2-Isopropyl-5-methylcyclohexyl 3-oxobutanoate	C14 H24 O3	240.17217	12.373	Full match	No results	81174.7939288	68884.3229888	57001.3403512	70474.8248745	56466.175341	58568.8010152	53626.0803455	77202.8619317	80641.5717078	40079.6088727	102716.495072	87475.7852355	48376.346543	66925.4938014	61860.1993294	49141.3405156	47083.2957639	66004.957151	59257.9931409	0.984488937982197	-0.0225530992307	0.974999742629145	0.522222222222222	0.187423642615795
Com_1803_neg	(1S,2R,3S,4S,6R,7R,8R,14S)-3-Hydroxy-2,4,7,14-tetramethyl-9-oxo-4-vinyltricyclo[5.4.3.0~1,8~]tetradec-6-yl glycolate	C22 H34 O5	378.23988	12.573	Full match	No results	9618.07213909	39558.5117241	7923.38145506	10129.8515684	18777.1130478	31339.1027718	17057.0729148	14628.8318541	51752.2455115	15706.5330202	6291.99337839	12572.3787353	9535.34349877	26267.648333	30791.0355545	11051.4786419	20513.0489114	11723.9703919	71082.8748093	0.975038114731256	-0.0364694792467	0.845763962162223	0.544444444444444	0.335131077169435
Com_1804_neg	(1R,2S,3S,4R,6S)-4,6-Diamino-3-{[3-deoxy-3-(methylamino)-alpha-D-xylopyranosyl]oxy}-2-hydroxycyclohexyl 2-amino-2-deoxy-alpha-D-glucopyranoside	C18 H36 N4 O10	468.24421	8.460	Full match	No results	2491.81492907	2090.0495872	2453.39641809	3438.86447158	2114.90681851	23981.8904061	2021.95177496	2043.53321642	2056.81252908	2580.28846726	19484.5219263	2818.39210928	2469.87202393	2132.17031649	2069.14819863	2623.28529329	3336.97987106	17241.7432294	17951.9165974	0.581025276322974	-0.783327168379	0.232215908916353	0.722222222222222	1.48438875063386
Com_1805_neg	(15Z)-9,12,13-Trihydroxy-15-octadecenoic acid	C18 H34 O5	330.24001	10.816	Partial match	Full match	180497.30057	290593.914344	156453.782766	110058.204223	174710.147828	155037.149546	204959.37808	189349.043282	858974.902401	155034.319703	191603.632426	292091.007998	733249.321969	624456.82563	439078.288568	203306.283752	374079.788347	221422.853341	355458.666139	0.648694516284606	-0.624388851789	0.0434824046095623	0.844444444444444	1.68767902988665
Com_1806_neg	(14R)-3beta,5,6beta,10,16-pentahydroxygrayanotoxan-14-yl acetate	C22 H36 O7	412.24578	12.595	Full match	No results	15965.6757406	12090.3780853	20297.9694621	25637.3936063	9624.75192677	20435.3285379	17553.5230648	9611.752271	25350.1945874	13753.5707025	11663.7348594	10763.4619332	19275.019734	12111.0315435	5174.40426352	25201.8874485	27799.9594982	15227.906297	38891.8359679	0.922817314438662	-0.115883021924	0.948392197835301	0.5	0.475419484338829
Com_1807_neg	(13Z,16Z)-docosadienoic acid	C22 H40 O2	336.30222	15.198	Full match	No results	293517.916346	135896.900913	187224.076986	310823.384247	643078.226202	422463.80883	143866.098498	215892.948586	207532.583582	181756.074665	362389.431167	225312.045524	191740.348004	327791.366125	248956.255787	188180.216815	339896.756995	349768.452296	137252.321575	1.04072034079807	0.057582444096	0.883464525906899	0.588888888888889	0.232757685266658
Com_1808_neg	(10S)-Juvenile hormone III diol	C16 H28 O4	284.19800	11.248	Full match	Invalid mass	339471.650697	90624.6069909	73875.8588442	71532.160227	110357.281121	114419.161036	72257.0972904	117754.69118	82552.3825008	134872.997039	515202.284751	93672.9827683	89884.8240879	122849.784026	79776.1682723	98799.1428791	45358.0833562	71696.6289027	105760.215923	0.888753880667823	-0.170144140737	0.924448904410061	0.544444444444444	0.570112010869236
Com_1810_neg	(10E)-9,12,13-Trihydroxy-10-octadecenoic acid	C18 H34 O5	330.23994	11.893	Full match	No results	65674.646963	36132.3147524	53011.3083297	34874.9307659	43013.9747564	52235.1672285	49617.2932003	23855.8032128	42777.3772048	75620.3215135	157000.485384	41740.9934843	23120.2203334	37653.973029	37342.6305477	70902.8193097	41638.1392188	55828.581551	58468.5861676	0.819428585627561	-0.287309873019	0.635042987597189	0.477777777777778	0.544422310411148
Com_1811_neg	(10)-Gingerol	C21 H34 O4	350.24476	10.980	Full match	No results	4381.91626297	2316.13630177	2321.43196238	2341.29417972	2163.88853422	2989.04911497	2237.85395039	2361.07028851	2616.84133867	2173.3492444	13609.8017303	2538.69771952	2745.53665689	2501.83733922	1925.99682197	2885.61187033	2529.81854091	2494.32898108	2828.8592006	0.684445492120243	-0.546992442198	0.368826672624214	0.688888888888889	0.611212009777541
Com_1817_neg	(+/-)-2-Hydroxyglutaric acid	C5 H8 O5	148.03696	0.995	Full match	No results	1818043.31712	6612527.23667	1580779.49253	2526137.78875	1557496.74297	2832720.83785	1542067.71789	1162471.41857	1724247.02391	2772073.08362	2667293.3753	1872835.23295	1885751.32738	1263703.17298	1854404.50015	3457198.50883	4299498.04725	1800607.36501	3500984.33842	0.960775291853569	-0.0577290449873	0.640516884611157	0.644444444444444	0.263618175796903
Com_181_neg	Pexacerfont	C18 H24 N6 O	340.20080	13.016	Full match	Invalid mass	71149.2032203	242931.511077	38139.4651535	40101.0960989	73058.6411123	204532.347223	79454.565408	35165.7948523	158506.243002	55292.2188708	24956.2246562	58525.9231355	47817.9463768	222663.47669	119675.111798	72777.693059	53369.7877227	60279.2511924	357668.681159	0.882841580264832	-0.179773515305	0.939904914052005	0.5	0.367347685885916
Com_1821_neg	(+/-)12(13)-DiHOME	C18 H34 O4	314.24492	12.304	Partial match	Full match	304419.128031	119790.733066	114021.72406	120445.147587	95583.7121401	105825.590272	132755.115827	156722.693141	127059.870913	93546.5356326	477753.294887	197118.116205	85107.2026391	96216.2574082	68301.1957011	122871.104836	104528.229286	98896.6991305	143123.59419	0.884668442044571	-0.176791234769	0.993720913285191	0.566666666666667	0.66504382995104
Com_1823_neg	(+)-yohimbine	C21 H26 N2 O3	354.19540	13.003	Full match	No results	8865.72476721	24557.2063424	4751.61818589	3720.68816307	10835.4032046	21928.5389044	9617.46219719	6751.9661464	10964.0903955	5705.78038658	6034.20884503	5450.23294228	6497.35114967	19500.1550355	16565.4194647	11541.1396023	9224.46110113	10202.5589947	35326.733146	0.805441335382411	-0.312148581356	0.471983779366708	0.588888888888889	0.683735308278464
Com_1824_neg	(+)-CP 55,940	C24 H40 O3	376.29708	13.915	Partial match	Full match	230085.802232	224177.979265	187233.71859	240277.641802	271943.85404	478067.312995	512393.791473	142401.641636	216639.000913	138765.84358	223771.154312	230921.261786	152105.636486	76306.6602414	142857.915498	186222.229037	232654.675133	146299.985485	302170.564648	1.40422475025091	0.489773861656	0.122822185853444	0.644444444444444	1.05539305177958
Com_1825_neg	(+)-a(S)-butyr-amido-r-butyrolactone	C8 H13 N O3	171.08920	5.467	Full match	Invalid mass	72362.0432955	17762.4898565	20064.3474298	27638.2571117	32327.7454731	43796.081177	14426.2824498	17714.7495883	27639.8775057	32191.9122394	184678.49045	55157.8838651	52406.0631297	27400.1042521	40042.2529733	37194.7888114	70153.1756735	47999.6040623	38621.2543288	0.497299030997743	-1.00781447488	0.0150374887023417	0.822222222222222	1.66865336886839
Com_1826_neg	(-)-trans-Methyl dihydrojasmonate	C13 H22 O3	226.15643	7.661	Full match	No results	55151.8802835	7180.88424616	3674.33086134	15845.0809248	8503.486733	12984.9037595	6287.98766527	7112.96400288	9043.36710403	12620.5499133	194615.804436	17716.1633936	14714.6207306	9082.61744193	6075.64640551	26501.3381095	7736.30833855	7910.95607806	49841.9452351	0.372730719457738	-1.4237943679	0.208568188995782	0.666666666666667	1.76927848128449
Com_1829_neg	(-)-Andrographolide	C20 H30 O5	350.20857	7.967	Full match	No results	55778.0048337	3603.93646944	4532.95723148	21609.6431589	8408.05424077	6956.04880122	6831.50876278	3063.97651384	2911.10345467	6686.78140598	209328.268029	30925.8548622	13826.6624683	7099.63518689	6672.02086504	12446.7692094	7329.31820051	16026.5049552	14348.5083682	0.340700020681496	-1.55342605988	0.100216546081106	0.766666666666667	2.23324355433201
Com_182_neg	Perindopril	C19 H32 N2 O5	368.23046	10.234	Full match	Full match	13576.1648927	17824.7089465	21495.8142041	23387.3619032	13893.5998919	653769.983508	19711.6052044	17476.3470529	17009.7173911	18245.8652641	500135.027297	18550.5927254	13744.0575452	10314.8352465	17804.7542943	21551.7504292	18658.0146746	684405.854306	599095.124868	0.389941965011757	-1.35866867096	0.307354223262189	0.588888888888889	2.22832484866161
Com_183_neg	Perfluorobutanoic acid	C4 H F7 O2	213.98610	6.631	No match	Full match	56111.2455967	34499.0064054	99538.879269	106740.289756	23413.8494574	67067.0594063	103703.123542	78745.5180995	69680.9235586	29501.0846411	120594.897166	32387.1818571	103660.947139	61622.0382664	201775.101824	85607.4507595	104354.935198	230713.286578	125743.235735	0.56457945376676	-0.82475146785	0.0514904107735318	0.777777777777778	1.50882973665225
Com_184_neg	Perfluoro-1-octanesulfonic acid (PFOS)	C8 H F17 O3 S	499.93670	12.349	Full match	Full match	75776.5474436	46410.0852757	47762.5493435	61950.8880531	52715.6409493	69898.3104537	57622.4526141	41409.7647805	51178.0570873	54284.3344714	116490.511886	114090.10933	65169.6098437	34528.4075454	45332.7479021	75805.9685855	49960.5011032	87953.6280314	95821.1046462	0.734300323161837	-0.445557859992	0.1360405777893	0.688888888888889	0.727423473891565
Com_185_neg	pentoxyl	C6 H8 N2 O3	156.05327	1.516	Full match	No results	1123477.75233	167075.71143	404812.036252	580641.176035	511762.108133	388910.992974	214792.179067	143410.023004	227685.53472	265335.193097	911668.182369	1034696.19963	157225.844355	177476.739494	203604.501941	366128.202236	412363.182622	690375.642669	572524.318486	0.800941698220184	-0.320230864425	0.510774753411361	0.577777777777778	1.17240314146631
Com_187_neg	P-DMEA	C4 H12 N O4 P	169.05005	1.009	Full match	Invalid mass	1954563.0735	4189074.38386	6546234.7065	2957088.52684	2799149.05706	2854851.57979	4657401.90292	5996015.91131	5519903.15168	2100909.39756	2342147.22836	4526495.67927	5606529.84156	4442495.65665	2183748.24067	2708207.93393	2423678.79696	5250100.35661	3370143.74581	1.08413475116487	0.116544085802	0.758367441100471	0.555555555555556	0.246023880082511
Com_188_neg	p-dimethylinamyl benzoate	C14 H21 N O2	235.15658	13.744	Full match	No results	172331.827506	164178.093308	171210.636571	165904.528292	112575.919811	197118.375299	132912.73558	179730.455781	213612.505403	184855.187667	90299.7329957	175201.658848	140224.755121	138258.784665	181650.690216	209957.090513	235493.969342	157718.37062	160468.223328	1.02398079897858	0.0341886631132	0.714483336933262	0.555555555555556	0.123486034668918
Com_189_neg	PD123177	C29 H28 N4 O3	480.21458	12.758	Full match	No results	3714.82834917	5757.59697547	1421.09599845	2481.03829583	5809.72504342	4818.33434361	2578.6300052	4636.36349814	2348.3357302	1706.94586096	2235.10777864	2632.67637326	1601.31665249	1290.6526648	2249.57321054	2111.10140279	2802.09043983	6087.20597861	6425.54577675	1.1571092381837	0.210525070104	0.466283484051983	0.588888888888889	0.721820287279174
Com_190_neg	p-Cresylsulfate	C7 H8 O4 S	188.01410	6.718	Full match	No results	218781.929064	33688.5769021	54784.021107	93553.1606864	50640.8604732	53790.6151991	60547.3895964	80761.439471	82099.3528962	40578.9770664	300948.094429	176129.477961	28146.6739961	44293.0305879	19289.5178101	122026.455133	84132.0820928	238932.766901	255993.180609	0.545167685911943	-0.875228044036	0.328270906782948	0.644444444444444	1.52473127710435
Com_192_neg	Paradol	C17 H26 O3	278.18750	12.142	Full match	No results	99095.116705	252212.402045	213576.284703	154707.317756	181585.841442	121342.296435	252005.640677	182596.606102	421741.036171	71226.3054428	111966.884024	175280.712181	222503.474822	202162.849807	179979.147552	175037.775549	195048.308483	264563.35137	272149.870515	0.975753268210202	-0.0354117050194	0.559589175110531	0.566666666666667	0.421195820603694
Com_195_neg	Pantothenic acid	C9 H17 N O5	219.11015	1.253	Full match	Full match	291855.389037	252571.190916	321895.348919	364889.34218	520230.224953	165435.08175	285325.734439	235022.705954	327229.111357	282096.03395	436651.151132	558007.464133	261717.661327	239033.519473	147387.321713	174310.038388	211198.800353	560925.224225	374774.965563	0.925063920844348	-0.11237503726	0.955059724029328	0.5	0.48963190910267
Com_196_neg	panadiplon	C18 H17 N5 O2	335.13965	8.660	Full match	No results	5233.6058934	16229.7208114	24108.4995622	24811.4372067	26345.2110574	17020.1284751	16316.6569388	7717.00495744	64991.1446846	26787.2873223	5186.38823907	16680.4101833	25306.4174773	9054.19842402	18375.2739119	16333.0747873	62203.904052	13021.9370766	33875.4830077	1.03283161213995	0.0466050633677	0.86803348708495	0.533333333333333	0.19792243280371
Com_197_neg	Palmitoyl ethanolamide	C18 H37 N O2	299.28175	14.784	Partial match	Full match	241208.922514	227325.502023	283162.395564	407079.775208	145808.485865	264981.234013	198666.229519	346693.47074	123192.98092	229479.979145	229141.678836	271270.569469	315210.196003	259471.720024	210800.828253	197742.967013	222415.133005	222550.529542	145167.190047	1.07091828320818	0.0988483989415	0.814159311569589	0.588888888888889	0.104285087144226
Com_198_neg	Palmitoleic acid	C16 H30 O2	254.22402	13.495	Full match	Full match	55397.0286585	81249.7982967	86083.6162768	86920.2842113	62750.4659525	90084.0946734	122583.564913	115519.251822	79761.4275436	79985.3911981	60277.325034	79226.060293	112348.56541	79627.1004439	79332.0367306	85958.8328134	67667.818556	77329.6262526	89196.9855186	1.05928754265079	0.0830942607635	0.638257381095122	0.655555555555556	0.199246047364599
Com_199_neg	PALGLY	C18 H35 N O3	313.26091	14.038	Full match	No results	68164.9629808	27710.5835071	25754.91274	53346.7810481	45889.5407642	31725.0461867	35410.9120782	35164.9951137	17396.5910522	31737.644487	93657.6537483	47367.6181131	26352.2165087	32129.4127762	33571.3247756	41666.3492674	46258.5403316	40792.8945251	52246.2384729	0.809269523003532	-0.305307830127	0.22776629637071	0.666666666666667	0.670367473655653
Com_19_neg	Valerophenone	C11 H14 O	162.10399	13.104	Full match	No results	1116058.62212	1879014.56279	1206839.63858	1261339.60777	1691436.43849	2126267.06551	2598632.53258	935257.847477	1566575.71572	1073076.84133	1122531.38402	1227931.20532	1247046.38062	506487.765094	1320917.16484	1463889.63453	1219727.40013	1182732.06965	1661635.90804	1.26989659053474	0.344711021094	0.152043209330632	0.622222222222222	0.667912792619403
Com_203_neg	Oxypeucedanin	C16 H14 O5	286.08348	11.505	Full match	Invalid mass	116489.503132	2790.98043943	7220.06602812	2868.12938847	2428.26212605	2739.71651501	4374.35909784	2516.68692013	2755.38846908	3155.33675515	4966.48282811	5618.0023605	4066.18772457	2782.08307102	2660.22725496	3920.28103023	2924.46845939	4662.92577538	3166.71440015	3.81405251265658	1.93132470711	0.598986644546319	0.633333333333333	1.01993667488323
Com_204_neg	Oxybuprocaine	C17 H28 N2 O3	308.20944	11.573	Full match	No results	2334.30782528	5924.12275081	4701.76862441	2569.06882353	2153.46907164	2396.60929794	2492.45583689	20709.779373	2472.2947578	2702.59901533	2212.08886807	2727.48961314	15865.5552489	8137.79577351	2257.48950457	4407.67349906	2567.30008595	5302.90334152	2866.93210707	0.940999314959517	-0.0877344222044	0.659080781070551	0.6	0.870608450549063
Com_205_neg	oxandrolone	C19 H30 O3	306.21884	12.717	Full match	No results	268522.628341	303724.742361	191907.528372	251261.110449	287689.771561	361549.951241	377899.231113	261598.720306	392507.191943	100190.250051	238477.911724	359265.353537	245046.180089	240317.535279	144557.921596	215147.589767	176946.874066	307219.186043	418197.060673	1.07333796217792	0.102104409355	0.732659025144065	0.622222222222222	0.361571966558194
Com_206_neg	Osthol	C15 H16 O3	244.10928	9.305	Full match	No results	3540.96463295	25705.0608535	16054.1589756	19401.7215282	26055.5716487	34468.2831725	21236.6800009	29742.4898715	29103.2314138	33599.3800322	7599.82446511	21539.9944018	22753.9030917	27269.4960089	28911.863884	24256.6316127	20569.3804218	21518.0822289	14525.9902816	1.13798512032662	0.186481693874	0.829005962226634	0.633333333333333	0.666199347547134
Com_207_neg	Ornithine	C5 H12 N2 O2	132.08971	1.378	Full match	Full match	1692981.61456	2532353.45121	1436556.32758	1367370.84809	1420632.21406	1556983.43315	956746.735796	1712538.57416	1502105.1369	1744309.96213	1135767.10741	2346493.20803	2216288.75343	1913859.82421	1639683.89449	2321113.83714	1551013.11583	2872510.26843	2375496.92716	0.779999099602402	-0.358455636297	0.064904800367623	0.744444444444444	0.674695966768193
Com_209_neg	O-Phosphorylethanolamine	C2 H8 N O4 P	141.01893	0.991	Full match	Full match	2819682.79193	4176359.82048	4616798.99261	446698.119986	3275723.41907	447177.513998	3976160.20905	3928026.49252	4712013.90395	4543400.41148	2477771.86265	3030387.39288	5263784.50039	3200344.31988	3168932.99327	3743645.48919	3145761.95628	3504505.68278	4125382.99552	0.936429349115985	-0.0947579434783	0.348493120365152	0.577777777777778	1.06641442231435
Com_20_neg	Valeroidine	C13 H23 N O3	241.16729	10.260	Full match	No results	6911.72747329	7784.44811719	9295.3473359	8023.2737339	6484.54624505	8742.00726174	12885.6586736	15162.5276266	25039.381863	9037.73874087	21247.5177534	7806.80206265	7624.4079449	6961.17365862	19593.5841207	23002.4489211	9020.60311959	12267.0153796	8997.70838513	0.844738464270554	-0.243423350775	0.472344363667801	0.566666666666667	0.423237240861169
Com_211_neg	Oleoyl-L-a-lysophosphatidic acid	C21 H41 O7 P	436.25827	14.746	Full match	Full match	1193557.21297	1033279.72931	1387226.34376	1326653.38557	1046086.31094	1446189.18258	1155438.90719	941073.563745	1102915.60173	1516331.88277	814040.403059	1181503.46588	1232364.02297	1103990.53242	962461.798764	1272511.72754	990242.206667	1100024.11507	1087974.35235	1.12198568960332	0.166054275171	0.120518802404542	0.677777777777778	0.305564198615991
Com_215_neg	Oleoyl ethanolamide	C20 H39 N O2	325.29733	14.927	Full match	Full match	259493.276217	214398.668345	305729.730653	335040.27812	261742.671547	337883.529525	223163.355126	265866.440268	256556.723726	320671.531476	280174.063272	260275.480846	335604.752812	313932.544363	298188.462429	257625.601344	285810.630966	256524.58776	261542.31088	0.981493019069532	-0.0269500884181	0.671356214923266	0.522222222222222	0.0808415122819999
Com_217_neg	Oleic acid	C18 H34 O2	282.25514	14.497	Full match	Full match	462860752.951	517473481.662	543490258.629	433257536.609	667185754.321	585791748.035	429521329.478	515841791.967	544218562.505	523707548.162	505710555.094	535179143.635	485186128.721	604274850.662	656031771.228	462699758.937	478284460.748	447909310.04	419336230.971	1.02315792345188	0.0330288408769	0.712281690947462	0.588888888888889	0.125534977630101
Com_219_neg	Octadecane	C18 H38	254.29616	13.924	Full match	No results	8221.83112661	41730.5979812	12837.3566976	17344.929994	26079.1442816	13526.5598993	15423.3900181	31458.3479906	22727.1076593	9531.16862449	18109.2189545	11099.6669571	16243.4646389	26792.6728196	59032.3514965	16902.4178668	11481.528851	11118.3907325	28786.9462551	0.896905285313192	-0.15697245269	0.760717424056212	0.533333333333333	0.64191836804396
Com_21_neg	Urochloralic Acid	C8 H11 Cl3 O7	323.95658	3.859	Full match	Invalid mass	4207.63975858	2063189.79478	2493700.60462	1095443.11128	3910508.19913	622588.234013	719494.183485	1090698.11977	1547943.21894	963594.863405	43866.2414666	549092.363829	3348568.26222	2321321.74625	12863972.4818	3144924.61339	4731495.29679	1714363.16435	366048.735287	0.449057455566262	-1.15502804957	0.466603580632929	0.622222222222222	3.49948268251067
Com_226_neg	Octacosyl (2E)-3-(3-hydroxy-4-methoxyphenyl)acrylate	C38 H66 O4	586.49328	14.500	Full match	Invalid mass	1170421.50497	1695543.30914	1312038.91501	1120573.75499	2375679.48408	2256107.04415	788790.323062	1783888.61056	1955854.90894	1534972.40426	1558258.32851	1092075.85836	1143146.98633	1825304.05614	2464481.05884	1253752.85361	1239837.61798	1145820.15389	1032543.84335	1.12851698198441	0.174428128446	0.457035075549852	0.622222222222222	0.310129454978902
Com_227_neg	norketamine	C12 H14 Cl N O	223.07701	1.205	Full match	No results	39607.2600866	40434.2600832	32235.1065139	49573.6478523	35241.3728031	55043.1927005	26934.4515356	28704.5014703	26529.5743989	60582.9223957	31004.8903137	43060.7631722	38586.2953799	34414.5598834	33974.8525736	46913.6100985	47635.8974434	39444.5232015	48347.1205993	0.978026317912661	-0.032054807408	0.646708137914326	0.544444444444444	0.15625621899085
Com_228_neg	Nor-9-carboxy-d9-THC	C21 H28 O4	344.19821	10.885	Full match	Full match	361699.447198	281429.98011	144936.400026	454206.136864	392585.500795	311268.389384	168384.021551	12136.3405674	132486.1507	198564.573709	138263.362518	830091.816851	100741.640815	203527.700565	316540.059655	361730.680193	292614.141771	445250.817258	386169.235049	0.719342436767463	-0.475249378162	0.271674445547186	0.622222222222222	1.17610960974863
Com_229_neg	Nomilin	C28 H34 O9	514.22206	10.786	Full match	No results	409.537785739	437.491875749	497.321285041	480.318761012	575.445410739	410.277453364	821.44212138	482.761593191	1339.4888992	457.745075052	757.28348526	538.980271117	1126.05703701	425.406310056	365.08974361	470.764401189	471.769168016	510.578220581	2654.71286896	0.726800681361815	-0.460368322816	0.479869172263338	0.566666666666667	0.482519158328866
Com_22_neg	Uridine monophosphate (UMP)	C9 H13 N2 O9 P	324.03527	1.074	Full match	Full match	2534139.63437	2353058.68958	3626556.07943	3960527.58305	1220988.11844	3354202.54512	2172492.71235	2782043.24635	2980169.38714	723286.763211	4088096.91115	3506581.26832	2680844.15585	1175807.78646	1325198.81807	1742292.72447	3206787.24414	4742328.8111	2659932.41364	0.920759227124773	-0.119104145135	0.72138697130781	0.555555555555556	0.484982145598382
Com_232_neg	N-myristoylglycine	C16 H31 N O3	285.22960	13.408	Full match	No results	44367.2186356	37373.4265365	35248.2306185	43068.0495735	44374.4711274	41089.8701828	40411.2844112	35402.0824558	37196.4272253	44313.9022154	44354.3555357	59606.0669268	47494.5250663	29945.1316005	49561.5286655	39186.4167328	38949.5677149	31641.1138274	43787.7443484	0.942875233392645	-0.084861216961	0.600227266132271	0.588888888888889	0.11423653649709
Com_233_neg	N-lactoylethanolamine	C5 H11 N O3	133.07358	1.058	Full match	Invalid mass	2312859.99078	55261.900867	66927.0493714	114784.672761	82613.9901971	64583.1195472	42827.9383678	44127.0056196	40114.0733897	66166.9728111	442966.493778	1490461.13458	41334.2368501	40730.2200698	38306.9514613	65405.2372969	95107.7711634	666683.210762	188153.016243	0.847544599229251	-0.23863880759	0.3890050418393	0.566666666666667	1.98573618243053
Com_235_neg	Nilestriol	C25 H32 O3	380.23616	10.971	Full match	No results	24807.9592454	10882.4798672	12857.9152615	7102.8171646	20567.7631576	11602.8189199	17326.6836354	20758.4029826	32239.7280255	2474.83621325	9834.90887813	16183.5083113	25843.8763195	8285.13658817	5428.49083529	15664.488711	9924.25681876	24312.1369995	24594.6395799	1.03203951416974	0.0454982089447	0.911874844172093	0.466666666666667	0.373992310521211
Com_236_neg	Nicotinic acid mononucleotide	C11 H15 N O9 P	336.04947	0.990	Full match	No results	67225.4191725	29840.6230069	29983.8528148	61388.4230526	45543.8518448	92829.0218079	28232.0149277	27424.9860787	25500.430034	94905.555125	92219.3871186	106356.472273	31660.5630068	37863.4066388	38917.0364651	81664.7292078	72982.0210383	55221.187913	58615.7861416	0.786422756288287	-0.346623026122	0.20399764121183	0.677777777777778	0.831713480020607
Com_237_neg	N-Glycolylneuraminic acid	C11 H19 N O10	325.10022	0.975	Full match	Full match	3786910.95895	2235585.93871	2476084.62386	3516292.83154	2718427.38753	2066608.53631	1557701.92888	977060.819106	2182172.17306	2264109.13095	2191461.03139	3862299.13503	3062131.5697	1646831.03516	1707633.47332	2103090.24288	1710139.614	3399573.88375	3143667.00404	0.937618658347349	-0.0929268156164	0.644063990014384	0.477777777777778	0.413403345593279
Com_238_neg	n-Butyl lactate	C7 H14 O3	146.09413	6.414	Full match	No results	117089.212926	77772.5466663	127314.770405	166406.416496	239606.991281	169891.333036	181738.604127	94676.5645814	686475.175268	313153.397136	55125.5753438	163656.577459	186196.428274	76729.2189395	154971.210801	279151.771603	677091.088603	152667.58762	304547.824892	0.954429991808272	-0.0672887161949	0.982617701326086	0.511111111111111	0.09239842078092
Com_239_neg	N-Arachidonoyl taurine	C22 H37 N O4 S	411.24315	13.768	No results	Full match	150544.42133	81917.228571	75250.3308328	61624.4713281	94128.2154035	54587.2944625	75541.3220199	40820.3749381	77173.6409853	25659.6926429	203383.735886	194154.325829	125111.110584	43954.6633167	58560.1042501	34421.8790537	66159.1055964	124435.874379	127400.402597	0.678738801697577	-0.559071604355	0.248364287086587	0.633333333333333	0.881190504073918
Com_23_neg	Uridine 5'-diphosphogalactose	C15 H24 N2 O17 P2	566.05490	1.012	Full match	Full match	883175.566278	2306940.31303	1816397.45392	1138633.88569	1353897.53698	1354486.18148	1893620.41969	2144261.13874	2292659.36366	989338.323452	1143595.02801	1381195.96481	1634754.68921	1473759.8241	1082746.43599	1009524.26191	1278401.97535	2050123.16103	1138756.05225	1.19381935635454	0.255584550666	0.294126209983459	0.611111111111111	0.393129609145149
Com_240_neg	Naphthalen-2-amine	C10 H9 N	143.07329	5.171	Full match	Invalid mass	173717.937509	297172.474842	213830.946912	218669.266514	239275.180258	292131.017552	267992.811504	312931.738812	318131.842705	298807.043249	132169.507639	274915.736785	427463.414763	244802.669619	249213.332949	307551.211493	196933.342069	293644.956837	208525.113566	1.01463457772907	0.0209602320199	0.736470240727834	0.566666666666667	0.296743051646638
Com_241_neg	Nandrolone cypionate	C26 H38 O3	398.28349	14.667	Full match	No results	15181.7713081	21190.2848075	85124.470607	25178.5003632	25792.6731588	30193.7161969	21359.0604926	26701.7120295	48532.5344007	23907.8525221	22439.037784	14807.4722206	33554.8147606	16646.9153385	12527.6476545	25101.6947274	44207.7580268	25694.638069	16228.5787422	1.37705745441054	0.46158875371	0.202860785644419	0.666666666666667	0.736744424884578
Com_242_neg	N-Acetyl-a-D-glucosamine 1-phosphate	C8 H16 N O9 P	301.05552	0.985	Full match	Full match	1155662.04594	1454940.61719	1719214.21843	1274489.59861	1685859.74011	1257774.50412	1538346.88059	1388374.00506	955761.68598	2399906.08605	978289.763147	1088728.72249	929197.505662	1283114.03283	2728046.22259	2004552.19289	967022.825524	940893.103336	875049.167711	1.1316165256541	0.178385150515	0.279175700517114	0.711111111111111	0.490245629743379
Com_243_neg	N-Acetylneuraminic acid	C11 H19 N O9	309.10515	1.019	Full match	Full match	320868.340536	375067.423834	447143.984118	306372.103489	268407.113249	318238.151621	323722.860741	209856.65718	376118.675481	338579.926914	401714.836699	411522.344956	282723.487526	262130.233738	328302.603631	345522.046707	388285.166836	374489.004365	444530.27294	0.912546142534667	-0.132030584859	0.286385641840182	0.655555555555556	0.258992482902563
Com_245_neg	N-Acetyl-L-phenylalanine	C11 H13 N O3	207.08911	6.249	Full match	Full match	230399.829324	155890.889913	130360.18269	183977.528995	123899.708282	162969.158096	110180.216551	299157.948812	101812.575769	216956.407785	303750.096521	137683.130136	252244.156214	172227.044315	219385.227676	170938.729693	173364.59327	215921.625565	268196.825374	0.806832199665832	-0.30965943363	0.101955356552036	0.722222222222222	0.628510922350488
Com_246_neg	N-Acetyl-L-methionine	C7 H13 N O3 S	191.06134	1.998	Full match	Full match	939343.950631	953003.806734	614088.433134	637244.419842	811685.439774	929274.730241	538325.157581	1102261.16086	1052542.53205	719312.450725	971663.175835	1052082.65808	1024611.74651	988535.675473	735296.066493	1340603.31779	576692.869486	891049.274769	1245564.45405	0.846055961035821	-0.2411750036	0.170807768562989	0.688888888888889	0.427963078822157
Com_248_neg	N-Acetyl-L-leucine	C8 H15 N O3	173.10497	6.744	Full match	No results	356606.974933	94445.3870838	45475.3079393	169428.703493	194877.998605	481374.13536	57494.917743	182600.295561	222416.358348	326236.158452	1000171.7897	149792.287442	631751.931901	35931.1878632	212250.648929	384672.995129	554798.869272	222221.843002	259747.24015	0.555685989865838	-0.847658227832	0.248592485521411	0.677777777777778	1.31770287132701
Com_250_neg	N-Acetyl-L-aspartic acid	C6 H9 N O5	175.04770	0.994	Full match	Invalid mass	1106302.79358	944701.461709	1266922.09696	1066495.61718	927691.551443	664099.105566	1048864.96871	460674.740209	2312941.67422	1830960.03386	700191.786363	489514.904625	1302080.26154	745197.027657	493003.740043	677859.601192	998565.924325	609183.493064	569386.386941	1.58947842981772	0.668553438366	0.0331850231243143	0.755555555555556	1.13001874155398
Com_251_neg	N-Acetyl-DL-tryptophan	C13 H14 N2 O3	246.09978	6.680	Full match	Full match	19555.6810204	35786.5768491	34023.8709114	27839.1213914	27511.1510977	46519.2630249	33150.5692992	75323.9657512	57074.6956045	49475.776479	9886.40344255	17267.9905251	76347.3640539	64016.0322887	19816.8901181	36606.5063268	33892.6402499	30045.6305344	14417.9485176	1.20951948961453	0.274434016398	0.238514740931936	0.633333333333333	0.934741128230931
Com_252_neg	N-Acetylcytidine	C11 H15 N3 O6	285.09537	5.257	Full match	No results	57563.7917169	16648.0837232	34898.1928137	49967.4142834	54472.0042733	86715.2635807	41402.6298258	14470.4867104	26427.5605402	37491.5476852	59857.9046981	123078.777653	15499.027717	17450.225913	17670.2484048	60767.5219702	79703.2477569	81569.9961523	52979.0754517	0.743352534371899	-0.427881524811	0.541965870339117	0.644444444444444	1.01514651781381
Com_255_neg	N~1~-{8-sec-Butyl-21-hydroxy-5-(4-hydroxybenzyl)-15-[(4-hydroxy-2-cyclohexen-1-yl)methyl]-2-isobutyl-4,11-dimethyl-3,6,9,13,16,22-hexaoxo-10-oxa-1,4,7,14,17-pentaazabicyclo[16.3.1]docos-12-yl}-N~2~-[2-hydroxy-3-(4-hydroxyphenyl)propanoyl]glutamamide	C54 H76 N8 O15	1076.54129	8.111	Full match	No results	12550.7599685	4460.38034735	2537.64682479	9547.10253464	6779.72329529	7729.86197083	2803.57659394	3239.79461048	2084.59651165	3252.64861848	5113.02616458	8888.9621375	7760.37212296	2330.86651413	4905.68946553	20562.2430112	7337.08426321	15168.8277838	16568.9923422	0.55832220006031	-0.840830173051	0.0793637893919638	0.733333333333333	1.487850608148
Com_256_neg	N-(tert-Butoxycarbonyl)-L-leucine	C11 H21 N O4	231.14645	7.247	Full match	No results	50920.6934833	2169.04099214	2380.95057463	9571.77228793	3611.89136631	3076.28470742	2166.03941698	2002.01082554	5243.2619898	2493.49245352	21669.4624652	35277.5480259	2332.87535005	2314.1325116	2097.15031994	5537.12292349	6263.28885767	11206.8739708	25414.4205931	0.671393845496298	-0.574768782625	0.23232873005164	0.655555555555556	2.06792042264967
Com_257_neg	N-(2-Oxotetrahydrofuran-3-yl)octanamide	C12 H21 N O3	227.15178	10.453	Full match	No results	9522.03908606	23475.7272653	14512.0982384	12894.892506	27646.73758	28571.3566196	13733.0715491	37616.9186269	12934.1677819	20297.7994856	13472.9470566	10437.5275424	54493.4564452	43236.8784699	7902.95022712	23611.033409	33120.859461	25198.2830118	20760.3161056	0.77974857936366	-0.358919075755	0.530943538436565	0.588888888888889	0.620270509748482
Com_258_neg	Myristyl sulfate	C14 H30 O4 S	294.18596	13.692	Full match	Full match	1978032.12112	2166325.24338	3179798.72725	2090425.00791	2945817.90658	2369748.89713	2890074.5511	2575677.61404	2166019.5733	4426988.20891	3487038.4586	3554427.75569	6084073.11991	2477383.83991	2782456.10728	3320954.8911	2907162.01739	4356018.76141	2970311.54165	0.754857483993449	-0.405723803488	0.0344698126485159	0.8	0.763937104704363
Com_25_neg	Uric acid	C5 H4 N4 O3	168.02812	1.091	Full match	Full match	10799566.9333	12626164.1668	7158661.8407	8275920.34781	16713943.9034	7908692.70085	12287142.0461	15259685.5462	8733880.63116	9363778.32936	4913177.62388	12655192.5696	16370853.5293	10414406.8531	5967463.64069	8306264.72788	8169681.68962	8891936.73203	16217013.1188	1.06864299359516	0.0957799658806	0.544528375640506	0.555555555555556	0.2658497135397
Com_260_neg	MYRISTOYLLEVOCARNITINE	C21 H41 N O4	371.30300	13.850	Full match	No results	60084.3946001	95792.2539543	107317.995414	90767.3793243	64114.1142466	63194.5846138	76091.4448527	135688.329456	96549.6831572	30739.0218521	133450.672639	106250.573969	144677.782918	128517.479908	135877.531335	62522.0182488	71066.3380071	91932.1065369	68253.4419521	0.783307931270751	-0.352348528642	0.137327424609323	0.688888888888889	0.85117177135811
Com_261_neg	Myristoleic acid	C14 H26 O2	226.19295	13.396	Full match	Invalid mass	3795140.27111	2267614.88478	2095799.18487	2347420.65422	3692911.19249	2758871.3314	2252310.34449	2805441.13909	4609406.62429	2184647.90174	4383785.826	2904462.13131	2082872.64235	2434315.92061	2548078.07271	2418949.27688	4106697.51712	3522021.22802	2846627.46922	0.951584993270634	-0.0715955746005	0.649974232578115	0.6	0.284859427462619
Com_262_neg	Muscimol	C4 H6 N2 O2	114.04287	0.518	Full match	Invalid mass	19309.2318557	24370.0506857	17418.9165394	15002.6161601	16339.3419733	24257.9406125	15520.2078415	23972.5549363	30409.1854619	29483.0563396	3626.94433607	3613.71962438	16403.6577965	5026.33124591	1800.1146412	3264.45674474	3207.6876074	2785.82268969	6553.72349261	4.20191147616574	2.07104576833	2.31554598705156e-05	0.966666666666667	4.38214757026453
Com_263_neg	Mosapramine	C28 H35 Cl N4 O	478.25215	13.121	Full match	No results	184518.348317	255158.95667	216704.211268	316582.411608	287780.193654	287377.459667	132991.346437	245919.475553	207183.733556	220792.902411	265299.215019	239336.562034	243148.866565	162672.503149	188470.116479	164560.914297	164536.659773	180033.614505	201383.238206	1.1713602858323	0.228184886803	0.168189224888068	0.722222222222222	0.465098518439048
Com_264_neg	Morphiceptin	C28 H35 N5 O5	521.26188	13.157	Full match	No results	23489.84577	34995.2466741	31793.6612073	32327.0551483	17546.9633153	27713.3638277	26118.5575034	22316.3585225	19629.7265885	29829.5837076	20405.000144	30483.2202935	15200.4314969	17773.4099862	22990.5981057	32627.8752048	21448.1372796	30349.6537636	19831.0857938	1.13298750489189	0.180131950541	0.258277002579881	0.633333333333333	0.381473799094885
Com_267_neg	Misoprostol	C22 H38 O5	382.27144	11.687	Full match	Full match	263223.361905	162431.966662	217741.550638	185531.607925	217319.473418	157195.416407	282883.667802	150490.508299	264903.769254	57372.109443	189035.306144	175320.339308	147888.164166	84518.4243976	69892.5047814	108093.099149	123796.961499	180863.625076	245718.815069	1.33057719734388	0.412052214978	0.182963730233016	0.722222222222222	1.05555528538759
Com_269_neg	Militarinone A	C26 H37 N O6	459.26348	13.258	Full match	No results	14379.5389661	27798.844135	13194.2092759	19235.0840947	16816.0511707	25259.9382673	33067.792563	15175.0436914	21598.3771489	11151.2404901	17985.6583749	13362.917387	20807.1068719	10430.1856996	12108.4840006	16528.3381593	16569.6649665	12379.7578014	24595.337896	1.22892615985622	0.297398233848	0.218095730091101	0.666666666666667	0.541203752406621
Com_270_neg	Midodrine	C12 H18 N2 O4	254.12609	5.586	Full match	No results	4476.05341992	23447.1757101	15185.2853199	5420.77246672	14639.750211	21722.4798627	8654.18377232	33558.4029736	10313.0444743	8369.30540473	9877.6232063	9004.21826271	86521.442931	11934.2855929	11755.838421	44596.2465761	24510.7972039	35768.1124235	19382.6380268	0.517889028685689	-0.94928509913	0.114833017356177	0.711111111111111	1.71539205768419
Com_271_neg	MHPG	C9 H12 O4	184.07331	4.912	Full match	Invalid mass	991254.224429	1857748.80338	1354806.54967	892127.139249	762788.471594	987757.438022	1138567.41592	582741.28155	386963.093623	653150.900905	653824.777325	1458451.7615	1060804.22791	1122748.61057	984558.734316	810359.008301	826928.469972	1442292.17105	857646.736354	0.938107662133469	-0.0921745914294	0.489533924916176	0.577777777777778	0.409097347774462
Com_272_neg	methyprylon	C10 H17 N O2	183.12550	7.541	Full match	No results	3023.12118808	3457.69549168	5170.27777681	6022.84497455	8293.94608848	4347.85726109	4001.18007568	2810.22763669	19316.1823509	9227.75153436	3298.54830138	6427.65408678	6482.25258742	3066.35356041	4545.94113742	8598.93117349	11885.8718471	6199.48221879	13967.8742071	0.916725749579281	-0.12543789749	0.561005312311489	0.622222222222222	0.413266084276521
Com_274_neg	Methylmalonic acid	C4 H6 O4	118.02636	1.023	Partial match	Full match	1326683.0894	1024029.92706	1501212.83572	1444218.21743	1197061.25803	882649.200396	1248844.05288	1305398.43531	1624602.14049	2053405.55559	893000.906851	979258.345452	1267365.34113	1105664.3394	828715.549532	1257160.20488	1058736.08304	1333273.20641	1058617.90423	1.25205017548556	0.324292378943	0.0359338849065551	0.755555555555556	0.581770176591416
Com_275_neg	Methyl undecenate	C12 H22 O2	198.16160	5.878	Full match	No results	41140.6810295	9088.13032391	11720.7298548	24578.3668072	30392.0935748	35117.2427028	7517.49237835	6352.96188071	11633.2802771	20376.6182761	21023.5082046	13645.8436736	9857.08542189	10461.8293726	9882.13510146	12984.5238755	15519.5367561	15077.2041244	36889.3528064	1.22557168105638	0.293454866808	0.703763117605944	0.511111111111111	1.01459709144578
Com_279_neg	Methyl Jasmonate	C13 H20 O3	224.14078	12.121	Full match	Invalid mass	29716.6720984	39154.1730556	36699.1068927	42218.1630927	46462.6058206	117258.65325	46995.1952309	33300.9638088	89837.7452208	139618.557818	28837.784294	28490.937287	56078.9855644	89280.3441237	56046.1676328	61495.0610655	60108.9609989	36826.8534295	49466.615215	1.19823758468108	0.260913991814	0.668610262394703	0.5	0.351104154316776
Com_280_neg	Methyl bisulfate	C H4 O4 S	111.98293	1.045	Full match	Invalid mass	371863.021202	30574.2217071	46601.3285011	78407.3322131	76938.4338801	75697.0044865	57288.0200636	28092.4484419	25537.7069591	70370.6186103	126347.595935	291546.671351	29447.4471316	37943.9607888	27837.8581609	54335.3054658	37753.3798386	123658.455503	161708.845919	0.870481641411152	-0.200114223346	0.681817467034406	0.455555555555556	1.25569265498688
Com_281_neg	Methyl 9-oxononanoate	C10 H18 O3	186.12527	13.051	Full match	No results	330873.20899	400008.617102	293776.845269	306812.323157	273866.805189	224854.567859	361569.371014	498476.894358	463177.999268	107775.735456	380015.610601	447943.266154	479948.890762	419906.536349	161926.987603	261804.704252	227386.679469	391239.662315	450147.460192	0.911422875763707	-0.133807513731	0.565393292995886	0.577777777777778	0.285454547381002
Com_284_neg	Methyl 5-{(3aS,5R,6R,6aS)-5-hydroxy-6-[(1E,3R)-3-hydroxy-1-octen-1-yl]-1,3a,4,5,6,6a-hexahydro-2-pentalenyl}pentanoate	C22 H36 O4	364.26036	12.425	Full match	No results	24683.7505113	78899.2439289	32790.8380756	40171.9588751	78662.0264988	84268.1289182	62874.7401529	36478.0399541	146036.12165	54951.1652174	27942.6896393	54199.0202743	76476.2374478	64551.6048632	65613.9716445	54495.4943437	92502.4885515	60040.9737067	116903.493473	0.939791092415316	-0.0895880013228	0.565821584102123	0.555555555555556	0.4857441032636
Com_286_neg	METHYL 3,5-DI-TERT-BUTYL-4-HYDROXYBENZOATE	C16 H24 O3	264.17172	12.798	Full match	No results	29781.4751982	29825.1097486	58531.6137269	46620.3811852	32742.5664082	35696.7678901	81937.2609607	31803.4919888	67377.294396	66786.3635986	79545.1997432	74492.6608366	112946.150319	27508.642925	30781.6667101	65449.8583156	52363.1814994	67855.2098417	123251.637683	0.682743688314272	-0.55058402296	0.124803859559642	0.688888888888889	0.884942683843545
Com_287_neg	Methyl 2-octynoate	C9 H14 O2	154.09920	11.601	Full match	No results	94864.8634421	79973.4659298	136943.495458	195389.0778	140047.559683	146136.621745	115324.159606	68408.1970151	392029.460308	188918.013723	73806.8087681	177647.927518	169700.229847	73913.27867	120502.292501	138936.054406	390132.441517	102195.110159	446775.389118	0.827954375744283	-0.272376824386	0.677561503412923	0.522222222222222	0.348379447527875
Com_28_neg	Uracil	C4 H4 N2 O2	112.02721	1.294	Full match	Full match	1612670.73848	3164012.62085	2077940.87075	1498957.91189	3511976.67312	1802826.3044	2388429.12228	2613796.0571	1889633.20551	2712932.89288	1809221.68689	2041818.48492	1985948.52273	2434738.09536	1153822.57983	1934301.72389	1836580.07437	1122126.24084	1544330.83981	1.32043159033978	0.401009559488	0.0464552797615094	0.722222222222222	0.700175674164766
Com_291_neg	Methyl 11-(6-oxabicyclo[3.1.0]hex-2-yl)undecanoate	C17 H30 O3	282.21901	12.557	Full match	Invalid mass	4264944.60133	4421897.03839	3169168.93495	3121151.90019	2695025.67709	2911071.55799	3460910.30371	5079750.61814	4845373.80835	1061016.72326	4191016.31014	3963892.24767	4954235.36321	4401443.97652	1982390.82344	2319847.66028	2478992.28692	3492345.40245	5173382.82425	0.956602751643443	-0.0640081536816	0.719483860000936	0.522222222222222	0.191773154695019
Com_292_neg	Methyl (9E)-9-octadecenoate	C19 H36 O2	296.27089	14.776	Full match	No results	1901417.65814	1255933.3162	1530624.57526	1916258.60828	3422596.71782	2719130.54426	1204520.69789	1663730.02373	2021214.69428	1667182.60161	2409630.49207	1466842.77944	1491352.29551	2041883.25342	2801104.36008	1756466.2094	1653578.54106	1929396.81289	1370930.2054	1.02666264483283	0.0379621986168	0.97741886946095	0.488888888888889	0.0661826589544312
Com_293_neg	Methyl (17Z)-3,11-dioxopregna-4,17-dien-21-oate	C22 H28 O4	356.19780	12.671	Full match	No results	31891.7630654	11746.0167408	6407.44561077	9455.49557225	9288.53835091	18589.9729043	10121.2361457	12008.1917988	11844.6008809	14788.2379048	45767.7170337	11424.6172102	5442.32692809	11758.5837963	11713.0474878	10123.1309253	5834.09578397	6955.66184238	14959.5524652	0.988293279378517	-0.0169888649006	0.658718345394282	0.6	0.705468906743208
Com_295_neg	Mesaconic acid	C5 H6 O4	130.02643	1.019	Not the top hit	Full match	60442276.1822	70758769.483	115161724.894	74010122.1371	81077420.9163	53038267.2742	104564938.632	87111364.5419	19360152.0927	49810298.6816	74113702.4147	38590608.7934	16798100.6943	50201528.9843	51848460.7925	23819940.9341	27088650.3858	103365302.338	31030135.0755	1.54442094299534	0.627066023075	0.0673278686090289	0.755555555555556	1.35846486406589
Com_296_neg	Mepitiostane	C25 H40 O2 S	404.27292	13.394	Full match	No results	35304.9361165	34522.0842325	28143.4294951	32814.9550173	28290.8836063	43248.3968563	38740.5373692	30411.3235172	38822.5584386	18223.6264217	35321.6540563	43096.7607286	26246.063651	25641.4608587	18152.4331319	23940.2747734	20888.9183026	31681.7707935	36677.8489217	1.13003492744484	0.176367364563	0.289770518635097	0.655555555555556	0.532222812916773
Com_297_neg	Menazon	C6 H12 N5 O2 P S2	281.01737	1.120	Full match	No results	60069.4934525	75027.1660372	70279.227552	73680.0688375	73036.8897432	75791.893697	120350.541764	90266.9303788	79099.8800744	89884.2882045	72795.4230515	103824.050115	65508.6858923	62918.8908591	135719.903968	51958.7494541	112152.090452	77054.7987117	89431.9622684	0.942145626566552	-0.085978021793	0.782556096890729	0.5	0.204096238647913
Com_298_neg	Melonal	C9 H16 O	140.11986	8.517	Full match	No results	7027.2689949	8742.42304731	12600.8857343	16968.2602843	15188.6680841	15842.033927	11135.8240152	6245.9440763	35112.0784765	19837.7183014	7341.71843045	20138.5737553	21078.220513	12509.5558524	15442.9336109	17187.4716783	50485.0556952	14650.4925429	47051.0484721	0.650027678497068	-0.621426944777	0.163890342699569	0.7	1.00908083075368
Com_300_neg	Megestrol	C22 H30 O3	342.21894	12.851	Full match	No results	197059.006773	272104.689057	135848.734272	166400.449034	231191.102427	376467.338924	427502.44263	135151.543742	342956.93118	94307.238855	213860.303186	178341.351579	172856.60678	102679.419538	120013.524939	163827.568997	201087.304526	197915.769797	374075.959659	1.24145817102398	0.312035652999	0.404170856108457	0.6	0.661555564109835
Com_301_neg	Medroxyprogesterone 17-acetate	C24 H34 O4	386.24422	12.882	Full match	No results	23509.7451814	28830.0394425	23531.1623445	22102.6983078	25692.2340595	24206.8164199	32244.6987564	25541.0808454	34366.9931354	9168.89904734	28285.3006283	30603.0066627	34399.4564753	23672.5402185	19156.7503864	21777.2757829	24596.1041806	31276.379391	41398.0855212	0.878941153144718	-0.186161517583	0.296897702913041	0.6	0.390121273582783
Com_302_neg	Medrogestone	C23 H32 O2	340.24162	12.296	Full match	No results	1847.51270242	278.225219007	277.156522139	269.153237248	215.512913427	247.130379225	308.106578007	265.321651895	304.39113246	316.202273864	8276.60169106	314.962109338	282.541635862	264.018216913	273.105788439	282.982503467	264.018690088	289.018504607	304.280633284	0.36922052370741	-1.43744534519	0.613033688322116	0.555555555555556	0.976393559214227
Com_305_neg	Manoalide	C25 H36 O5	416.25630	14.594	Full match	No results	53858.124694	38790.8421729	60139.5942643	51981.0787595	36651.1141479	51025.7292607	65098.763273	40507.9622878	56479.2709822	49001.1448003	47320.1769356	33880.0543169	33485.4529126	29217.3667152	26498.5667496	44993.9398093	32784.0876313	67698.3479275	66330.7010768	1.1856880003092	0.245724431787	0.132485315332488	0.711111111111111	0.760051474955902
Com_307_neg	Malonic acid	C3 H4 O4	104.01082	1.107	Full match	Invalid mass	80169.4458123	24044.7083852	72378.2802471	22419.95996	40922.8073021	23402.0820618	25002.3124214	25901.7255154	24649.9631828	35933.6501585	21554.3368605	69832.374527	27450.8294316	17819.0009076	27396.8802678	31184.1469292	41580.4926859	39605.770791	49477.4584165	1.03510618413371	0.0497787710729	0.998166634607618	0.544444444444445	0.356460743634922
Com_308_neg	Malondialdehyde	C3 H4 O2	72.02136	1.160	Full match	No results	42913.8061263	47280.8506665	41898.7268811	33195.6080052	35733.7544594	53191.5426987	47158.2234735	41742.2139012	39816.3142824	51689.9236054	39199.7474129	44187.9583681	51396.6592636	54437.7204405	64195.1368325	43278.6587346	37709.3827984	31933.173121	33319.7135904	0.978733618067545	-0.0310118399478	0.935506423078543	0.5	0.303936388455178
Com_30_neg	UNII:Z5JO63XGNK	C17 H26 O2	262.19258	12.277	Full match	Invalid mass	522481.563955	699100.78131	520522.438286	530417.29697	473562.110432	473947.113896	686748.143655	735991.366771	1062919.95432	190330.889957	543273.810196	576172.718813	758581.715163	559589.111211	356992.228833	441846.029501	343835.233998	628490.272426	821335.669684	1.05492967963104	0.0771468337867	0.93367407627201	0.5	0.103441710153923
Com_311_neg	Maleic acid	C4 H4 O4	116.01153	0.970	Full match	No results	168016.662658	91516.8266961	77073.553753	66821.4245741	70315.9804296	89666.497642	97608.9055021	56162.3848597	75242.5383636	78346.7992663	29972.313954	132484.464185	115505.894913	80209.7001252	122434.554555	103324.723393	64202.7506568	97484.899648	95704.6817912	0.931501338366105	-0.102370252878	0.823725413614412	0.655555555555556	0.241374928744151
Com_314_neg	Maleamic acid	C4 H5 N O3	115.02674	0.517	Full match	No results	13394.3896693	15430.4396281	13289.4406706	10923.6802545	11416.6021267	18479.0238634	12500.0833067	17764.1232781	23260.8363959	17855.4102529	4736.78205949	3741.40266915	13073.5321166	4533.15806862	3786.5529111	3692.81756451	4356.40228608	3765.96549615	6368.44774486	2.89007284254051	1.53110585544	7.85813835440333e-06	0.966666666666667	3.03120372265172
Com_315_neg	Lysophosphatidylinositol	C25 H49 O12 P	572.29586	13.967	Full match	Invalid mass	1432188.80767	1628897.89208	2192588.27914	2577520.08409	2486415.69284	3813533.1452	1570301.13241	2921238.58835	1702090.49665	2134136.3157	1619705.19778	3378839.29481	2056123.79527	2326706.32219	1385680.10194	1790392.34439	2887715.85927	2668031.58458	1429375.13204	1.03430714440643	0.0486646671929	0.817755949227776	0.544444444444444	0.109498278108426
Com_316_neg	lysophosphatidylethanolamine (0:0/22:6(4Z,7Z,10Z,13Z,16Z,19Z))	C27 H44 N O7 P	525.28432	14.304	Full match	Invalid mass	1989612.88121	1281564.02241	1335405.12998	1790684.07374	3066241.2732	2377007.90503	1604697.86202	1935117.42078	2143488.68252	2214291.93583	702924.249867	1547393.98682	1193917.63746	1457011.91356	1917664.58153	2253862.77769	2473266.54857	1893046.65673	1685708.55622	1.17451494890003	0.232065075689	0.240210730775226	0.644444444444444	0.495651420776686
Com_317_neg	LysoPC(P-18:0)	C26 H54 N O6 P	507.36891	15.141	Full match	Invalid mass	538540.438277	1117368.51018	1355416.16938	850275.783683	1110027.82522	1025859.18433	789364.22171	1050983.22977	1550267.66384	1793044.81311	292206.262947	422763.65623	1025463.02983	1057784.27666	1121259.91031	695736.275464	1125683.63078	825962.925253	346994.861513	1.45548804602604	0.541502990605	0.0568500073359117	0.722222222222222	1.16654006493373
Com_318_neg	LysoPC(18:3(9Z,12Z,15Z))	C26 H48 N O7 P	517.31611	14.790	Full match	No results	50746.5971675	69744.6160216	183356.459996	111731.355502	102565.350979	108158.804206	95362.2077822	45427.0662598	216450.774083	250386.453009	27736.1850374	108641.508939	122488.029974	82949.3972533	87799.8839978	116998.988808	282887.66531	78190.2572617	181482.273044	1.01961350818242	0.0280223919081	0.894744214689384	0.511111111111111	0.164423425161676
Com_319_neg	Lumichrome	C12 H10 N4 O2	242.07987	9.928	Full match	Invalid mass	266553.693415	285435.180859	225275.857241	193668.087451	159476.052492	157686.587186	136794.247083	146611.867569	133217.450879	138813.977096	316594.75923	184403.076126	188157.806215	121074.488995	113541.558267	154689.137879	134468.437153	121931.383723	109037.339996	1.14909759235839	0.200501330649	0.289934311758428	0.7	0.538684521871162
Com_31_neg	UNII:OUT5YHB7BO	C18 H35 N O2	297.26589	13.941	Full match	No results	21905.5890001	36929.8255908	52820.9794889	47033.534818	37690.6949023	30459.8910807	42587.3242002	29627.5610298	90220.8022163	78357.2909567	32918.5273088	37850.0720094	45486.2168868	29526.0142682	36940.084061	30778.7243129	78784.8182981	28521.1391473	39118.9763648	1.16932873142882	0.225680569332	0.506225063974816	0.588888888888889	0.302601717759595
Com_320_neg	L-Tyrosine	C9 H11 N O3	181.07358	1.252	Full match	Full match	486058.193219	723637.547721	544134.688779	545563.602706	780514.982309	577753.530681	566375.111424	1010700.18375	893205.85102	275419.359955	527863.71564	761998.753036	1055718.2505	761115.169382	620726.701722	792861.674307	549638.696518	750687.730534	793061.246867	0.87138080025624	-0.198624769195	0.222364083842934	0.655555555555556	0.520768692134381
Com_325_neg	L-Phenylalanine	C9 H11 N O2	165.07891	2.910	Full match	Full match	38013107.5754	43799572.8825	45169051.758	34277539.1707	45663105.4655	56592067.9392	33184392.6152	49712009.7839	56039875.1799	42945733.7295	33579132.6167	47385890.3038	56048625.8063	40823932.9943	44751461.2509	64782629.8893	36674679.6306	52487865.949	52052472.0605	0.935299250709024	-0.0965000631058	0.501865622987362	0.588888888888889	0.188467863130112
Com_326_neg	Loxapine	C18 H18 Cl N3 O	327.11323	8.290	Full match	No results	14969.6125569	2154.77762655	2339.56510283	4562.74832929	6470.48509746	8378.68502231	6073.01686114	3385.9578114	2152.23376969	3498.98054711	28517.7472212	7522.62636631	2372.96003725	4758.91239269	2749.07702195	12117.5929668	5572.87092809	10869.5015213	25077.01887	0.488030157978824	-1.03495779255	0.1247200614486	0.711111111111111	1.71205661915238
Com_327_neg	loviride	C17 H16 Cl2 N2 O2	350.06039	0.959	Full match	No results	98796.8093701	95211.0906746	73148.4408017	134894.177109	142607.482572	102277.362916	65396.6333001	97600.0247675	84381.6230089	72732.7327911	140541.47088	150169.263945	97443.0060847	74300.7788465	97681.3963619	134221.467278	100542.709945	103198.996909	84524.4527633	0.885732634606773	-0.175056819288	0.280612516206405	0.666666666666667	0.356320313766581
Com_328_neg	Losalen	C27 H36 F2 O6	494.24663	12.612	Full match	No results	6095.21404042	15243.1589026	1523.39221055	3056.54086433	6325.34394565	12083.2764085	6401.09310203	5036.92204236	12031.1057382	2070.25493557	2409.4337797	6078.93698545	9104.13382717	11251.8516964	8855.92189897	4730.0486047	5012.75051724	6437.12061504	25711.3556692	0.790029458302117	-0.34002164596	0.428756412858315	0.555555555555556	0.848152908511606
Com_330_neg	Lisofylline	C13 H20 N4 O3	280.15292	14.273	Full match	No results	4576.94080006	3462.74280202	4502.82610832	7430.01963494	1791.4324231	5110.35620397	3771.71331643	3012.40748992	1643.56227389	2082.33803493	5304.92038799	2174.59602568	2144.44482661	2370.64944204	2378.58765672	1982.22944817	2488.22013211	1782.37925841	1768.11148165	1.50244247794407	0.58730975741	0.0749137502654175	0.688888888888889	1.07285262948735
Com_332_neg	Linoleoyl Ethanolamide	C20 H37 N O2	323.28174	14.547	Full match	No results	59093.6800014	92130.805921	112459.575935	88829.3717173	52843.2291922	89968.8043056	107001.040315	79870.4040053	78808.4019864	66136.1233499	49490.3004969	96607.4991051	122108.281538	81612.7740492	66319.7043694	94551.4817136	82925.5936038	72884.7265085	66646.7750205	1.01538593836225	0.0220281860631	0.872152275022808	0.5	0.219197570527357
Com_333_neg	Linoleic acid	C18 H32 O2	280.23953	14.151	Full match	Full match	592311523.297	851785507.685	597877298.075	627253755.499	639825434.984	749952293.325	600674130.603	682583117.661	840009182.76	620631537.555	709655162.624	670051780.584	489079618.064	734720004.196	745671544.563	561948265.937	646134198.495	636717213.617	604769398.95	1.05585106676042	0.0784063494697	0.410089154196896	0.455555555555556	0.137545106283994
Com_334_neg	Linoleamide	C18 H33 N O	279.25549	13.574	Full match	Invalid mass	60208.3154385	166916.431082	159050.859476	138075.727236	146844.511923	65943.0529904	123954.342584	49632.9536281	418454.418991	295984.194786	37939.7284861	98652.4102253	200791.549616	150081.252103	137114.426486	114824.023981	322006.067874	87185.8539885	161157.1621	1.1166677333272	0.159199972937	0.872879481375057	0.522222222222222	0.461012644928625
Com_335_neg	lincomycin	C18 H34 N2 O6 S	406.21174	9.863	Full match	No results	27714.9860134	29171.4556172	26585.6949593	29885.2629935	47858.9135778	34721.2663864	36176.8269604	54556.9109993	84491.6980577	12566.7040317	26753.892032	30588.7601439	46016.2192747	46771.1843967	25734.802001	82022.790439	18736.2321548	78944.9515275	80808.0258129	0.791418567409832	-0.337487182223	0.397599631030134	0.555555555555556	0.549529413838237
Com_336_neg	LINALYL PROPIONATE	C13 H22 O2	210.16155	11.191	Full match	No results	423110.101112	26733.3529988	285567.533265	304515.716599	79950.5675486	161088.473161	267761.718096	214029.082403	182047.199498	50247.331256	459147.865102	52634.1846484	344831.512602	174976.733107	373428.899688	280506.205206	244945.517092	456771.266314	259312.670231	0.678446534231621	-0.559692968025	0.169906503685592	0.7	1.32548445754684
Com_337_neg	Linalyl isovalerate	C15 H26 O2	238.19268	13.142	Full match	No results	503276.153449	979430.366836	598885.305689	1485852.95511	1151893.40755	814648.679855	687187.77794	1166450.97724	906731.656811	1502710.9959	618983.745685	603552.142472	743432.821617	2246375.84064	451285.710061	631866.368428	1154109.02825	1433116.42742	514514.259659	1.05003135404169	0.0704324075534	0.551000826226063	0.611111111111111	0.340232954613708
Com_33_neg	UDP-N-acetylglucosamine	C17 H27 N3 O17 P2	607.08111	1.030	Full match	Full match	5310834.06669	5842317.51306	5852697.60978	5600015.91827	5148217.9856	5001386.96155	4487757.92079	5086285.26705	5844863.83126	3202159.27803	3821827.96429	7144101.29444	6336203.45742	4444361.46404	4339329.90918	3975534.80187	5471661.71911	6353862.4056	3462630.86891	1.01961143032911	0.028019451861	0.734373946954126	0.544444444444445	0.0928982634825408
Com_341_neg	Limaprost	C22 H36 O5	380.25559	13.873	Full match	No results	69959.5757903	109997.765432	140301.125045	119290.328283	102493.927643	138635.881324	88723.6071267	127135.42876	237292.497353	114086.242931	48717.0769813	224742.389937	113102.809231	141904.707659	139001.924731	99683.0852292	125909.408091	97154.7554777	216576.993297	0.930668806935944	-0.103660241388	0.851277564544752	0.544444444444444	0.220212258647223
Com_343_neg	L-Histidine	C6 H9 N3 O2	155.06933	1.448	Full match	Full match	767544.997429	896082.75716	772498.109868	836502.041073	1018232.27995	963224.233511	368539.705694	817645.720463	863281.188893	952285.964135	1101532.40363	1404858.39427	1131778.91924	1169442.9505	1214166.72766	1047305.38564	923210.061795	918067.930417	858748.362876	0.760586423360053	-0.394815908122	0.0141775507363062	0.877777777777778	0.804689281363885
Com_345_neg	L-Glutathione oxidized	C20 H32 N6 O12 S2	612.15245	1.020	Full match	Full match	6351520.68212	18099657.0342	17571601.8119	10084207.2569	10229832.0567	13454834.4068	13030611.1092	17910559.9893	16679444.6381	10467250.802	6120826.19147	11729167.0692	15309788.8093	16768044.5689	12919463.1912	9881533.22686	11115550.6666	10980207.9671	7646280.9448	1.17586174947294	0.233718447016	0.315216667366968	0.655555555555556	0.578082791309286
Com_348_neg	L-Glutathione (reduced)	C10 H17 N3 O6 S	307.08332	1.074	Full match	Full match	3777712.07879	2217938.22863	5893735.5655	10254165.5209	3581845.99459	2912226.63787	4228806.81845	9467318.22066	761867.987538	10250078.4126	3628805.15419	3312084.49813	6534144.13116	1173607.34692	2405069.08612	5905204.88463	2452351.89236	5705505.26471	375116.427665	1.52455530368029	0.608388485473	0.274241357229966	0.644444444444444	1.19771987256104
Com_34_neg	Tyrosol	C8 H10 O2	138.06792	8.055	Full match	No results	6806.83836067	7832.3444155	13510.5963861	19437.192515	25672.9808538	19199.7687604	8668.93306444	9438.43196764	13975.2379806	12347.3260684	27705.7692784	33500.1886352	10434.1395368	11862.1696067	7798.47139732	16712.7522192	16130.6542408	50165.8766328	30353.6974544	0.601966415622106	-0.732245095223	0.104935619942942	0.7	1.17113872280952
Com_350_neg	L-Glutamic acid	C5 H9 N O4	147.05305	0.966	Full match	Full match	19043411.9938	48955640.4756	44325070.2423	28098687.4112	34057313.5572	37585320.8424	26993280.107	50041302.8073	35653197.2092	40645996.4014	14320131.8469	21654010.0894	33250608.8294	39001445.6587	33936140.1075	33327746.9199	33973404.4853	25249830.3653	20183106.039	1.29016834893767	0.367559329471	0.0903182291660617	0.766666666666667	0.733056324880229
Com_353_neg	Lexibulin	C24 H30 N6 O2	434.24292	14.015	Full match	No results	64528.4827387	112940.295842	85319.3550829	75346.4851359	65403.6621007	66389.5104692	73328.1457796	111017.325669	81422.6745204	60533.6253497	44051.2162866	81141.9987825	70792.9237977	94504.3614081	81358.6612347	58546.6836955	75545.1178762	66173.8470715	89248.5732801	1.08352930381425	0.115738171333	0.453175891548556	0.455555555555556	0.277797602116183
Com_355_neg	Leu-Leu	C12 H24 N2 O3	244.17814	6.929	Full match	No results	10615.0577105	12285.9234051	15605.6056468	19467.2938643	13007.8285733	12948.8657497	20069.7541144	13390.9232785	38993.971946	5665.53417771	18751.6735491	9604.77653039	16887.454921	3972.1339155	8268.73037176	9923.28410139	9565.59900947	16840.4312773	11093.5429323	1.39022955084435	0.475323116418	0.190105894539691	0.7	0.98859426024069
Com_357_neg	Leukotriene B4 dimethylamide	C22 H37 N O3	363.27567	14.720	Full match	No results	54819.3296047	11073.0673126	56861.2106034	111852.907351	12573.7996661	53338.1873981	91059.7374054	32404.2290916	61060.0463607	17311.3934753	106898.164526	15010.7108445	87681.2983699	48801.7762203	44079.6096151	66560.2126167	77943.184916	59861.2375243	105242.633621	0.738660604765336	-0.437016458925	0.206696440293232	0.655555555555556	1.10671206087101
Com_358_neg	Leukotriene B4	C20 H32 O4	336.22956	10.897	Full match	No results	614657.90941	680479.049547	752909.298658	577883.656218	722308.374836	239477.121347	903117.380502	1034021.09384	564749.497277	133606.065052	1033638.05296	743658.182831	936860.91825	279138.02805	216404.0767	393799.758073	460679.775481	626431.131467	755217.58841	1.02847335679441	0.0405044204856	0.970665960874535	0.5	0.419708522779615
Com_35_neg	Tryptophol	C10 H11 N O	161.08388	7.557	Full match	No results	1902.18825138	23338.2232761	12423.921068	8501.96733991	13480.6538288	9640.80341681	5712.01729567	59280.2952362	14598.9631607	13303.7232495	11042.8188985	5289.50437179	26912.5266652	16377.8777206	14913.3702465	19419.5252577	26245.2090885	22873.7871629	12233.0663806	0.93984067669373	-0.0895118853582	0.368726565891634	0.655555555555556	1.25794535637343
Com_362_neg	L-Aspartic acid	C4 H7 N O4	133.03746	0.965	Full match	Full match	19074714.057	31759395.3956	25468284.831	17131590.1207	18531740.8004	18858885.7461	11525046.355	30537760.9273	22142307.9653	22242386.9927	10497691.5644	16289154.6411	24740642.9261	26469455.7687	17255115.1494	21789883.361	18891820.0366	14832343.0216	9704763.706	1.21856946160298	0.285188490744	0.177435077008817	0.688888888888889	0.593100450955578
Com_363_neg	L-Ascorbic acid 2-sulfate	C6 H8 O9 S	255.98829	1.080	Full match	Full match	16170588.8521	658591.512979	1935675.3557	3285605.46764	3449478.85513	2406565.36478	1578702.89779	375686.481726	980494.858319	1231442.12712	3607790.52331	9095440.5453	694365.617303	918442.919939	1102390.49904	1987707.53051	1900863.98471	5601590.71826	6098708.19858	0.930927494367204	-0.103259287565	0.527312684587426	0.6	1.56230424560009
Com_364_neg	Lanthionine ketimine	C6 H7 N O4 S	189.00928	2.020	Full match	Invalid mass	510947.806856	98852.3209025	149032.943609	282800.982051	249548.83026	155386.435861	97665.0985468	266470.360748	106055.773607	74063.1221333	153093.850075	528358.726488	46099.718703	144474.026845	21762.627513	286137.946929	167232.957813	1601533.7544	674546.459022	0.494513549639288	-1.01591804361	0.68858596170244	0.6	1.43829959491906
Com_366_neg	Labdanolic acid	C20 H36 O3	324.26597	13.405	Partial match	Full match	2636880.92215	2872234.37478	2691371.18796	2753853.26508	2502978.21455	2951608.78507	3294837.22303	2754706.96503	4163361.58793	1205910.77684	3617337.04834	3470849.51063	3075570.01793	2039798.08539	1547452.89127	1760112.48814	2206306.68324	2856754.54625	3388805.86399	1.04515221040241	0.0637130640303	0.745117253744935	0.5	0.346169184283335
Com_367_neg	L-(+)-Leucine	C6 H13 N O2	131.09442	14.599	Full match	No results	27798.7534884	30724.6209402	37583.2825932	27140.2349971	16320.0126665	25277.858854	27754.466054	20923.4479766	27024.1932912	29963.9397064	15736.4837628	35809.0794055	24500.7402708	20589.7422841	25725.6449447	22816.6238612	23479.7420286	23351.3702024	25480.7632506	1.11940556720679	0.162732827906	0.284528563203297	0.733333333333333	0.288599056418762
Com_368_neg	L-(+)-Cysteine	C3 H7 N O2 S	121.01944	1.076	Full match	Invalid mass	1043470.08316	501221.146061	446046.456117	358160.66671	423525.818877	272209.977574	320830.116287	465701.174609	421251.214577	309962.876186	802836.720555	786058.929749	392962.260366	355699.607254	325565.592492	242579.691799	319285.495172	479832.830617	333441.678673	1.01680890365852	0.0240485684293	0.894446349862928	0.544444444444444	0.361952743942311
Com_36_neg	Tryptamine	C10 H12 N2	160.09973	5.139	Full match	No results	32966.7882599	54493.3490309	37124.3830917	31766.6825238	41713.1514969	34739.0835515	36471.4377094	52213.0068004	43609.4807758	44374.8063523	19426.2896932	32447.9281383	42443.1307493	42522.2328679	38047.5569895	46632.6887118	27615.6483869	39811.6701882	35693.5930375	1.13517777848217	0.182918253507	0.213718975894282	0.622222222222222	0.40003980380328
Com_370_neg	L-(-)-methionine	C5 H11 N O2 S	149.05087	1.161	Full match	Invalid mass	871251.868206	1103851.8286	934587.886138	983916.130856	1296176.72656	1139627.43769	1086672.05882	1158889.10563	1208990.31767	978890.079775	840980.594967	1463173.16564	1245391.56059	1829619.27371	1033505.60905	1388867.34115	987503.15969	652860.331654	1280471.7583	0.903397809549434	-0.146566679181	0.561282364052161	0.622222222222222	0.273619981356372
Com_371_neg	Kynurenine	C10 H12 N2 O3	208.08422	2.564	Full match	No results	115723.144829	176432.184006	97363.9165941	121511.964866	105743.066598	227204.852575	67442.3657721	199607.971539	125146.355036	203501.020152	203335.060741	249085.971647	165499.057773	109058.713479	119005.879433	149470.48125	731314.820228	132433.53024	158575.699209	0.642146151957773	-0.639026403914	0.189555665144547	0.655555555555556	0.822918397701957
Com_372_neg	Kynurenic acid	C10 H7 N O3	189.04229	5.276	Partial match	Full match	278689.416342	32231.5877539	32946.8017368	51651.7647622	48004.0136582	51067.3614655	34880.4123823	43311.5812182	46998.9081676	31663.3606537	106385.205361	186060.104763	77181.9798732	30669.2475296	23049.0956111	40026.1350187	44243.3732357	89768.6089838	100658.020031	0.839922067965113	-0.251672621015	0.409404518577072	0.6	1.02215133033909
Com_373_neg	k-Strophanthidin	C23 H32 O6	404.21937	10.882	Full match	Invalid mass	149770.233892	122452.937812	65377.8894516	200190.592267	169356.103586	132255.564586	69112.4039762	2881.84777725	48744.2660749	75306.870551	63078.3157278	354204.431523	35609.4809875	87423.0848548	143521.6909	155312.973686	119286.561067	190809.886276	168854.004472	0.707005185738562	-0.500207297941	0.262042393388002	0.611111111111111	1.36424108871102
Com_376_neg	Juvenile hormone III	C16 H26 O3	266.18747	12.145	Full match	No results	55733.9909686	27175.47929	23420.7419139	49883.3746088	24809.5194118	20282.7467263	35281.7500351	57882.4784686	46820.2425114	20413.1643166	33308.6475171	23271.1351136	33640.5893895	27653.8773996	18624.5287072	25821.8831635	20896.9873802	23020.1078783	34555.1788163	1.3519214711683	0.435011352473	0.130987417884627	0.666666666666667	0.766122126205434
Com_377_neg	Jasmonic acid	C12 H18 O3	210.12513	13.262	Not the top hit	Full match	218688.42271	339157.479467	180526.95263	198000.618936	235411.857658	367805.543656	321603.150626	183529.504771	176323.952998	138451.817745	206419.283393	151417.12309	188510.37129	70651.4896942	171960.642181	163135.15008	181598.685563	142910.787777	381817.386533	1.28046465525046	0.35666743068	0.133487000558109	0.711111111111111	0.881823876602193
Com_378_neg	Ixabepilone	C27 H42 N2 O5 S	506.28361	13.531	Full match	No results	13593.6844994	20142.2284465	13546.873674	14845.8082387	18122.9164389	33485.7050048	38170.2730618	12634.3209542	14041.2445735	11881.5398172	17749.8665534	12972.9325919	14858.7537813	4855.71225473	11161.1924636	11558.549073	12343.695561	13492.3735799	27707.9031265	1.35293457565113	0.436092076073	0.148600346959264	0.722222222222222	0.980896723121631
Com_379_neg	Isoliquiritigenin	C15 H12 O4	256.07298	9.742	Full match	Invalid mass	96603.5526237	8328.90525162	38318.641113	10901.9513879	10684.0689268	17552.9630982	36490.1701893	31838.5063438	26813.638487	11235.1062158	39365.4471282	14400.8221173	33350.0009341	19021.2280053	8003.89688075	23064.9665433	12358.9539658	92478.9446763	33008.1541829	0.944877192982493	-0.0818012624726	0.775920569205381	0.555555555555556	0.606466516789539
Com_37_neg	trimethobenzamide	C21 H28 N2 O5	388.20131	11.275	Full match	No results	14532.9325278	13096.6414987	12079.1763109	13504.6958104	17314.258268	27481.864851	13650.5261701	11381.1316763	20839.4496575	5180.76190944	8737.03439365	11466.8264931	15583.8661693	6502.7713644	10303.5336569	10607.0477762	9855.36229218	12618.8325906	20799.2940961	1.25997499950678	0.333395107975	0.266577554159384	0.722222222222222	0.674318281391092
Com_380_neg	Isodomedin	C22 H32 O6	392.21911	11.467	Full match	No results	57184.3535351	9163.95880753	9017.30634914	12362.849184	17224.9494385	9552.74523163	11893.8267124	3485.37439659	19832.6346487	10126.3147611	42330.4177309	52647.6431172	23520.0006147	20619.8847757	15759.2946608	21888.725777	21095.4726815	25584.5446854	25627.6964621	0.577579620080171	-0.791908257316	0.0122576511662791	0.877777777777778	1.91088503738257
Com_383_neg	Inosine-5'-monophosphate (IMP)	C10 H13 N4 O8 P	348.04670	1.077	Partial match	Full match	3499893.82054	9218183.93714	13296043.8723	12290679.7737	2721964.36497	9275699.86377	7882281.28759	5616907.36318	13356958.9008	459382.763839	13881694.5263	14394678.1019	11314972.5513	2712273.7749	3058991.74842	5672579.2263	9161240.78889	18283901.0373	7476978.50234	0.812684763444294	-0.299232248626	0.409547033164655	0.588888888888889	0.90099227685219
Com_384_neg	Indoxyl sulfate	C8 H7 N O4 S	213.00910	7.094	Full match	No results	171965.946959	5281.97078493	21810.4885884	49937.6607648	27126.0928072	20795.6263835	9921.77925165	14005.5853745	12101.7871218	11973.5823532	52096.4084358	103500.770472	11966.6063541	13837.9890634	8981.28941498	19965.5378491	21302.8440326	53158.2072903	66214.8927569	0.88434974756051	-0.177311047351	0.428190471828772	0.6	1.59384682068458
Com_385_neg	Indole-3-lactic acid	C11 H11 N O3	205.07345	5.502	Not the top hit	Full match	7650569.86581	142092.44277	330119.139882	1003667.45577	901354.529093	554913.677802	541929.576102	199549.014509	347388.845651	479784.596454	1107109.18706	913590.282409	445731.439695	119469.865449	142162.0184	573475.402512	467313.724561	1928404.17746	985948.320231	1.63637553871147	0.710503876436	0.927023902657527	0.555555555555556	1.79668145230168
Com_386_neg	Indole-3-carboxilic acid-O-sulphate	C9 H7 N O5 S	241.00388	6.668	Full match	Invalid mass	11134.7353735	3109.17366533	79404.2478887	33359.0170433	96846.9868039	53830.6636644	7236.37035012	57870.2520157	16334.5800189	45989.3485322	151098.707518	188046.22047	313268.507966	48835.1607941	79401.2174998	102546.272907	10656.8965607	32583.6152767	41815.3287325	0.376558855583372	-1.4090527213	0.057849489434993	0.722222222222222	2.68684208007594
Com_387_neg	Indole-3-carbidol	C9 H9 N O	147.06813	4.925	Full match	Invalid mass	76515.5867534	11468.4857504	25509.8779251	20385.1047799	33000.1027891	21082.6468821	13928.6114762	13404.7867988	19507.2601619	16937.6701697	20954.2413619	71043.8061971	36533.0815829	10476.2278604	10272.5644162	19556.5332994	27924.2692012	96576.7218475	26069.6565212	0.709333382116826	-0.495464250663	0.445596056162972	0.611111111111111	0.859801066886014
Com_388_neg	Indole-3-acetic acid	C10 H9 N O2	175.06305	6.552	Full match	Full match	471378.291433	547979.627071	476251.027942	636984.04172	345992.042435	1239242.99236	860413.551353	370250.977294	315344.923994	219619.686003	811804.326271	694672.013018	598660.330335	208661.090217	422635.313712	531099.530812	288997.499851	536842.060841	857271.303289	0.996862625434287	-0.00453338992289	0.874842375565616	0.533333333333333	0.40552022042274
Com_389_neg	Indole	C8 H7 N	117.05775	5.169	Full match	No results	764018.148167	1090586.87207	912190.886913	780108.78962	947107.334865	987358.357747	880716.63	1374740.52963	1262032.18239	1079612.52937	513752.420874	843029.254919	1583695.3745	1035849.21516	795277.498508	1087238.91711	638596.282692	764647.185073	904990.88686	1.11063297126373	0.151382130839	0.292371056497624	0.655555555555556	0.386946991800551
Com_392_neg	Iloprost	C22 H32 O4	360.22960	11.520	Full match	No results	20755.0675768	22343.6865082	20167.6237169	17876.5430764	34207.5058809	48921.3385215	38205.4493274	15433.0841097	43201.9652796	15022.2435034	17184.3606788	23033.0552976	20495.0226666	21748.1954486	11456.0275704	21054.974825	26439.9807545	23818.4468125	46450.5222731	1.17403802144941	0.231479131164	0.473201925891861	0.477777777777778	0.52939309460178
Com_394_neg	Ibuprofen	C13 H18 O2	206.13009	13.077	Full match	Invalid mass	465227.351604	559759.807004	298701.782975	446307.208041	490204.775096	803957.259233	633290.235747	340599.602899	406867.362125	203349.633987	397618.723744	491036.073432	341724.351084	147690.969065	293369.965143	337821.268718	329907.050129	398874.93691	874524.313656	1.15802357767934	0.211664627295	0.383756367150616	0.655555555555556	0.76116377001171
Com_395_neg	ibufenac	C12 H16 O2	192.11471	12.106	Full match	No results	8393.29752706	15751.2776258	29080.1411273	27185.0927118	22210.2085214	21064.842555	20808.5413426	9869.00754294	45834.1735332	36420.9440282	8821.86677605	19301.1250584	26887.8267023	17438.6696369	22965.567696	28744.9061278	53738.0659223	17008.220599	43053.5921665	0.894923165398514	-0.160164271345	0.671968975174328	0.533333333333333	0.35625482904964
Com_397_neg	Hypoxanthine	C5 H4 N4 O	136.03849	1.162	Partial match	Full match	7121839.44338	11552153.6544	10387470.8279	10469059.8977	16792413.3715	4934341.17002	14321410.9503	12106757.1059	7648692.76162	8260529.10986	5569808.61062	11178856.2901	7879609.72493	11896662.5433	6835266.90496	4959487.17855	5996676.79396	5023228.7805	4787678.38274	1.45390867081902	0.539936647322	0.0338167973810058	0.766666666666667	0.96425517448348
Com_399_neg	hydroxyacetone phosphate	C3 H7 O5 P	154.00292	13.668	Full match	No results	149969.032915	189203.870553	148227.263929	153625.465076	207194.103373	154105.289068	178026.489251	279613.307282	153718.225945	188218.675425	117786.10382	176404.625567	176909.726543	180254.362033	184368.03397	142566.825132	141063.225455	178122.577294	117818.095061	1.14584816841165	0.196415891223	0.155126759834751	0.311111111111111	0.363453369667296
Com_39_neg	Trihexanoin	C21 H38 O6	386.26506	14.075	Full match	Invalid mass	131718.643219	132583.423263	164029.919129	232049.562026	211125.807626	103914.014852	164374.5087	105667.787193	155914.407692	78305.0068089	590644.483632	357405.483057	144706.332281	142789.607051	100683.126312	113913.084428	106789.18174	317952.107338	267676.416505	0.621553134045559	-0.686050368216	0.17923379890081	0.633333333333333	0.956538977283095
Com_402_neg	hydroprene	C17 H30 O2	266.22375	13.909	Full match	No results	599307.320172	719774.912426	554249.834974	504274.861859	846024.050053	790348.058742	647853.418261	1052380.56523	875360.162242	532414.865535	1023811.71659	557312.812497	716732.162268	758984.227276	861581.666274	620727.337784	613098.753398	547149.213819	954483.322978	0.963315851225784	-0.0539191895648	0.715394168806929	0.555555555555556	0.12169184917973
Com_403_neg	Hydrogen bromide	H Br	79.92609	1.074	Full match	No results	15860.2218334	30353.4284716	27367.2079598	19466.9720966	24923.4997405	19545.449262	20784.3649817	32003.4780651	32834.1991709	35118.4454713	24024.2595919	26425.8888205	26119.3171591	29809.8791438	24435.5315969	23297.8164613	28446.6260234	28196.6770991	16019.8988616	1.02493935960899	0.0355385554094	0.952165745576099	0.544444444444444	0.250653418964592
Com_404_neg	Hydrocortisone Valerate	C26 H38 O6	446.26674	13.152	Full match	No results	23968.3847999	53468.1878799	39674.5278933	25747.1406796	27119.6703917	27378.8968852	33959.8581301	38100.4372529	28815.716827	30964.4268124	31671.0023643	24197.6829736	21811.9641071	20597.1322877	26628.576887	21242.5170234	38345.7906458	27357.9851876	35061.6061588	1.1999206754371	0.262939035054	0.119721480919456	0.7	0.469170999669852
Com_406_neg	hydrocortamate	C27 H41 N O6	475.29530	13.529	Full match	No results	27048.6651361	37132.2330399	20563.5971208	30081.0114623	35072.4312575	52597.9929267	47362.9724118	21182.8293488	28680.3234879	24495.2778279	26323.6702139	24392.1930712	17632.804183	11367.8970146	19220.3307122	27210.1053778	19618.6721077	25466.3964233	39661.0910583	1.38361813343583	0.468445826634	0.0464669033332025	0.777777777777778	1.05822108112221
Com_407_neg	Hydantoin	C3 H4 N2 O2	100.02727	0.517	Full match	No results	11042.5271532	13634.6312409	10647.2119291	10126.9063907	8835.30403105	12560.1713843	10010.2162812	20289.7543295	16067.1879263	20814.7394214	2948.67196862	2433.9677164	10491.7979549	1062.51244633	1548.49524393	2399.22016911	2798.99309217	2076.85545178	3825.35258368	4.07714219089761	2.02755827189	2.87304299971672e-05	0.966666666666667	4.31148719558743
Com_408_neg	Homovanillic acid	C9 H10 O4	182.05760	1.452	Full match	No results	756677.272712	104322.594477	102133.442749	167311.708675	130277.88242	136021.507158	109512.278009	180735.463129	138282.34141	132518.613969	272924.163261	221167.208614	244170.872786	88385.4084296	152681.769565	181751.397057	151348.979965	226827.676692	161866.816556	1.03579368160505	0.050736663094	0.520777565725488	0.733333333333333	0.550169201817328
Com_409_neg	Homosalate	C16 H22 O3	262.15610	11.558	Full match	No results	65553.4519195	117575.799008	121213.173699	111563.705869	167852.480372	99658.7244297	206671.514746	100244.504391	163215.400202	57979.1858474	187447.869904	174924.898175	133120.42787	68332.93083	46022.133627	109003.245298	102959.667738	111518.667881	168962.126115	0.989189052125221	-0.0156818221349	0.982228750291225	0.466666666666667	0.407871719432873
Com_40_neg	Tridecanedioic acid	C13 H24 O4	244.16675	9.864	Full match	Invalid mass	84435.4365313	39909.0675405	72269.1152116	74021.2101155	58429.331027	57815.4990614	86243.7922081	54095.2956022	88859.5889461	72454.1568764	92199.8040028	60514.0414207	62098.143825	40331.3462345	96622.5468342	133827.483619	76692.8024241	75062.9350268	97040.4941668	0.84380177207318	-0.245023977514	0.318433070905819	0.7	0.39318044404888
Com_411_neg	Hippuric acid	C9 H9 N O3	179.05804	4.072	Full match	Full match	1157609.92191	632761.162251	658864.656645	695452.023893	673221.944263	118167.659071	284283.558842	1484460.12387	551712.340287	428930.135102	1191873.4383	1187828.18524	825595.771562	559849.065729	617413.420469	940893.84143	1376914.35031	2335009.86499	1716094.82356	0.559636554632426	-0.8374378946	0.0252944585962062	0.788888888888889	1.74192950100618
Com_413_neg	Hexylresorcinol	C12 H18 O2	194.13026	13.330	Full match	No results	37517.4314354	31153.7675598	38310.7203953	23868.7572809	37432.083377	46926.5749491	63866.8644451	29684.1662411	41040.9488374	16325.5545684	31752.8366843	45463.1885377	27006.6667763	22862.1586441	18887.2406717	38093.5937574	27190.8756003	34594.6534267	42113.8642549	1.14428521702954	0.194446693645	0.476024257852876	0.6	0.473387523679007
Com_414_neg	hexyl salicylate	C13 H18 O3	222.12514	10.127	Full match	No results	28910.7209205	29836.109577	52116.6474476	39323.396857	53714.5383601	37876.8804093	37426.3703458	26660.9243986	152317.152875	62562.2141687	28514.2069014	55267.3508481	52655.1178936	37792.5524802	46625.5551705	67258.432527	84039.0523436	33325.7762969	123770.220517	0.885539907897206	-0.175370769697	0.466794576648259	0.622222222222222	0.432271084491361
Com_415_neg	Hexyl Isothiocyanate	C7 H13 N S	143.07662	8.488	Full match	No results	100479.787978	26675.6607684	36055.8494837	72166.9527526	75846.2082686	93244.9931724	28469.3246969	32089.5184539	68097.6741105	57246.0010601	82906.9222398	77263.2371945	13660.4661694	29759.3695269	36841.7181593	35188.3062963	39639.9552055	50018.6197152	44964.8766045	1.29516935938344	0.373140760435	0.28085433987871	0.588888888888889	1.24806915573267
Com_418_neg	Hexyl 2-furoate	C11 H16 O3	196.10959	12.605	Full match	No results	50861.940818	285554.854487	41755.5313831	51154.3817932	91726.6398548	246461.625205	119898.099781	67409.7080536	181114.685204	72369.3590682	52745.8335414	66117.6832973	101791.783907	149334.77963	168107.908001	74272.8088394	76203.8628337	62425.6600894	310387.563105	1.02457938351356	0.0350317674283	0.926508433459226	0.455555555555556	0.46025875966927
Com_41_neg	Trichloroacetic acid	C2 H Cl3 O2	161.90394	2.616	Full match	Invalid mass	12232.6058812	4197133.73301	2904555.1898	4847197.90799	4327788.71346	5144616.73986	4611317.79309	667680.310717	4977624.84018	3308388.31696	1473322.58063	3855812.33421	3300454.18754	3163329.92602	2877638.67635	3701993.41989	2416652.48392	4559776.39701	4070177.99331	1.07068606576206	0.0985355316657	0.457999174433463	0.666666666666667	1.65755599216516
Com_420_neg	Hexose	C6 H12 O6	180.06302	1.151	Full match	No results	1055030.57397	1342557.7413	894664.146882	1062855.59775	1258754.41894	898073.801771	681761.574988	1279053.01856	1024142.40881	420722.597152	2556878.51902	1277083.42849	1432458.25373	1663410.7423	1304312.03173	1237681.53218	1158841.05534	1011587.30378	1041573.49737	0.703719369534009	-0.506927871845	0.0243135675664692	0.777777777777778	0.960936626421743
Com_421_neg	Hexanal	C6 H12 O	100.08862	6.419	Full match	No results	122555.394586	82211.8679718	146637.680024	178622.003737	267097.776077	177048.642493	201434.396766	106418.72371	705437.684165	349776.053792	63519.4816481	171199.490959	210626.716921	81036.2568526	162886.835663	311387.251439	707745.309312	171581.656659	338301.190967	0.948262720382408	-0.0766412753391	0.968146303367559	0.5	0.104630602501391
Com_422_neg	Hexadecyl beta-D-glucopyranosiduronic acid	C22 H42 O7	418.29356	15.093	Full match	No results	4197.02014257	3894.69327324	2011.18051573	3110.59545924	2280.47015409	3099.13532763	2496.12141738	2998.86923988	3865.28121377	3583.56512826	2858.26456945	1691.28562003	1486.44527879	3570.19213239	1578.7995793	2725.17379237	10623.0472198	2963.93150115	1732.71527152	0.971035905542175	-0.0424034523944	0.493713130858679	0.722222222222222	0.453531232047303
Com_423_neg	Hexadecasphinganine	C16 H35 N O2	273.26590	14.732	Full match	No results	96830.336019	18306.0716178	112610.577877	95269.6782714	15177.6455025	54035.8024307	119019.184687	36737.7013913	69783.2452231	16904.5197475	111991.813031	28471.8224386	135388.118579	57442.3462769	68280.9566704	117614.654998	125771.313048	64808.2911752	158768.265162	0.657665596442682	-0.604573892366	0.096464840677274	0.722222222222222	1.45609459341029
Com_424_neg	Hexadecanedioic acid	C16 H30 O4	286.21376	11.649	Full match	Full match	1304505.34292	292788.22386	258205.054329	258513.320541	295114.670538	327757.005584	276733.276139	329931.71138	237425.001946	360109.258383	1431460.51384	546000.440563	277767.980985	192962.085693	197446.880254	287714.548441	226593.194546	280852.317903	343410.667671	0.937309468361812	-0.0934026385095	0.969337736665302	0.566666666666667	0.786880249114695
Com_425_neg	Herbimycin A	C30 H42 N2 O9	574.28956	12.884	Full match	No results	10230.2476905	56750.7500293	24677.761845	25014.6183564	30730.4639642	57122.8369093	39022.2903017	30142.2531282	22450.657111	16700.2594774	5276.512853	24952.0188777	30717.2462944	21149.1848296	25939.974107	28428.7475461	28377.1277175	40105.8040264	35180.3011727	1.17253795597632	0.22963462467	0.564154709761503	0.466666666666667	0.516367598190932
Com_42_neg	Tretinoin	C20 H28 O2	300.20819	12.779	Full match	Full match	595810.134016	816927.657365	361609.191231	544268.103132	833851.833452	1215557.93485	759088.842184	625497.085665	487396.958729	314116.068912	944041.935012	557074.857332	439907.27669	279732.69684	556198.326316	576130.44282	742853.277189	713758.223638	1355680.91205	0.956747741734796	-0.0637895042634	0.888889957818804	0.5	0.414613362010136
Com_430_neg	heptanethiol	C7 H16 S	132.09781	1.385	Full match	Invalid mass	980838.683957	1177303.5482	993185.787154	1132610.18542	1120285.05482	730662.11151	819007.595298	1275860.49215	1384844.32828	812566.128209	1059651.84103	979297.151911	1571863.34943	1370991.97428	818063.302182	1027209.94658	702218.027632	1182430.29382	1698672.55386	0.9014494091587	-0.149681567405	0.476267837715579	0.577777777777778	0.223421792559685
Com_431_neg	heptadecenoic acid	C17 H32 O2	268.23951	14.250	Full match	Invalid mass	9705572.09822	11860116.0436	10303372.3674	8587671.55859	3183854.65405	13361898.7682	8423218.94117	11038246.7814	13922497.6042	10466065.0904	11180936.7834	9604008.98573	10986036.0506	3195512.0268	3796692.84352	9836065.53883	9543228.55576	10231750.4213	9421432.94825	1.16673934856585	0.222482296664	0.411513082582283	0.644444444444444	0.660644852428721
Com_432_neg	Hellebrigenin 3-acetate	C26 H34 O7	458.23128	12.892	Full match	No results	6860.28400917	18809.6847427	6712.24770094	11809.8805765	8293.37403535	13438.9215589	10463.2280407	5988.84941816	21010.0869957	3357.54233473	11054.716237	6682.87816763	7805.41144693	6864.39149151	7245.82596227	5048.56942759	5575.86187214	6425.09944435	10602.1772263	1.42737965332745	0.513369112757	0.220526565913646	0.666666666666667	0.731596648425043
Com_435_neg	Guanosine monophosphate (GMP)	C10 H14 N5 O8 P	363.05745	1.078	Full match	Full match	2884179.99549	4583608.79168	6360876.67627	6273952.91451	1729708.52843	4898289.48436	3968495.51874	4310756.47977	5314171.14287	872534.181179	4604278.44207	5084916.2348	4341700.5615	2895250.30788	1999392.66189	2723262.7188	5258641.63226	4989746.85112	3814687.31596	1.03822368749063	0.054117308885	0.817503249810864	0.533333333333333	0.229215503537928
Com_436_neg	Guanosine	C10 H13 N5 O5	283.09114	2.378	Partial match	Full match	1045421.87324	2160272.14364	1318321.92724	978188.542024	1658606.24428	2154222.28505	1988355.20374	1850846.48762	525220.342209	3461799.14996	624090.648622	2720230.68792	1211370.63681	1498105.19109	2698266.98345	3223155.42118	1091262.26178	993193.522525	816739.79888	1.03701924295667	0.0524426650871	0.780884700383378	0.544444444444444	0.528722019683582
Com_437_neg	guaietolin	C11 H16 O4	212.10445	11.602	Full match	No results	56310.4268442	59994.8343704	88832.9277761	119143.262566	97726.4574445	90604.2355026	83392.3604692	52305.6051923	258717.963606	137892.865701	38916.6924526	108819.992515	99204.766947	52691.9078636	75921.5377285	104440.65803	293086.312009	73344.5434459	305470.646826	0.816417438644057	-0.292621096279	0.759303861883361	0.533333333333333	0.256246967788431
Com_43_neg	Travoprost	C26 H35 F3 O6	500.24003	12.524	Full match	No results	1849.69521567	2576.33472652	2114.07156448	1910.27510068	1891.38316929	1933.20577274	1903.5523327	1787.19576453	2049.95523558	2005.32551691	9292.51795083	3186.89238273	2059.5076511	2086.96886353	1931.24125149	2143.37013412	2068.75073711	1998.18962259	4375.39998882	0.618295809047286	-0.693630868178	0.102310325279475	0.822222222222222	0.860160846008093
Com_444_neg	Gly-Leu	C8 H16 N2 O3	188.11584	1.769	Full match	No results	173350.683764	223458.773429	152988.307124	232721.186759	201610.295935	203875.650796	159391.631986	236632.664821	625025.84669	121992.98466	257338.795661	183372.19133	684256.164355	148377.68779	87950.8094408	426004.782809	157918.502582	609859.011508	427932.497877	0.703297310957311	-0.507793393686	0.376861733040628	0.588888888888889	0.665577079570474
Com_445_neg	Glycol oleate	C20 H38 O3	326.28129	14.826	Full match	No results	24884.6965859	27998.3624451	63037.3680299	38915.9348755	35338.0688893	29446.6284622	33022.0143129	42037.5871351	43861.080017	29712.4232032	29805.9327261	40759.1542296	43769.7201124	51242.5248705	29972.4004166	28731.3752778	19120.7609713	44488.7930295	26725.2059578	1.05343938974723	0.0751073102382	0.669961495881608	0.511111111111111	0.175484113393951
Com_447_neg	Glycocholic acid	C26 H43 N O6	465.31124	15.177	Full match	No results	5680.29068336	4289.17469126	6194.81324838	6442.7838813	4163.85267938	5745.7532206	5211.38177064	6671.05687231	35928.2178491	7407.97273074	4179.68852739	7889.18322125	5085.95954489	5171.52086469	8569.64471298	7554.99298768	6356.81324221	4508.00963437	7791.20306963	1.38269819830657	0.467486293639	0.638711173811399	0.544444444444445	0.269414673202543
Com_450_neg	Glycine	C2 H5 N O2	75.03190	5.367	Full match	No results	1659134.06008	104597.226376	139519.298457	224961.282414	207292.568628	191680.889636	123430.160485	108211.029503	160684.36153	159939.650791	1224773.55748	745590.570095	81264.5980689	90439.0751336	116631.441585	182923.374901	199437.680705	342241.027021	626641.901677	0.767742122545586	-0.381306290451	0.466762446898627	0.566666666666667	1.54957619600444
Com_452_neg	Glycerophospho-N-palmitoyl ethanolamine	C21 H44 N O7 P	453.28477	13.965	Partial match	Full match	453170.607646	980446.757894	965256.921467	637235.299323	586621.888286	663497.077014	905545.08848	1446338.14959	934048.683664	624007.607937	686978.068676	960295.924436	1150103.97668	867310.454899	695427.977692	663868.895536	617263.94705	1019231.14592	871056.84211	0.979421736222847	-0.0299978808777	0.693104670030269	0.577777777777778	0.307024967422338
Com_453_neg	Glycerol 3-phosphate	C3 H9 O6 P	172.01344	0.973	Full match	Full match	1298002.95505	2468868.82549	3968553.69584	3559813.34637	1881100.87497	1785572.62174	3168876.68669	2478304.74213	1405734.6785	3953226.06048	2553729.59299	1870333.79686	1392241.68433	1871057.30773	3541536.69438	2577134.74567	2924170.49122	1970621.50145	2078165.94857	1.124753756336	0.169609185088	0.633344459044945	0.555555555555556	0.221473813323081
Com_455_neg	glyceraldehyde 3-phosphate	C3 H7 O6 P	169.99808	1.396	Full match	No results	7751.2504178	16122.6913307	14593.3353008	13600.2435012	14710.3652371	16023.4990014	13580.7884483	13234.7874041	10625.8503925	12546.6222783	17421.5011746	19874.173165	18631.5212875	14876.7514083	15857.2486185	18326.404073	18110.0492312	17036.930134	14538.2876227	0.772666160001705	-0.372082880403	0.00376967598225402	0.911111111111111	0.770021952796614
Com_456_neg	Glutarimide	C5 H7 N O2	113.04757	1.042	Full match	No results	23214.1575598	17539.1262057	26870.2193099	20816.9541854	11271.7732376	24514.4314542	19858.2209523	21574.0160511	22772.5281482	15142.8293574	16336.5520596	19104.4177192	26532.2701022	13149.0230882	15143.3941639	24862.0000034	22940.7006956	12443.6606785	31782.0071074	1.00506218014722	0.00728475932961	0.852674134411629	0.511111111111111	0.158099159019708
Com_457_neg	Gluconic acid	C6 H12 O7	196.05792	0.980	Full match	Full match	8211017.1248	1717271.27679	2451045.65745	3190580.31259	2010070.61814	2344920.27108	1807615.99234	1653990.99003	1459170.7346	2179983.92451	2819969.91164	5018138.02239	2076761.24099	1603478.56586	1133298.99817	2246683.65588	3131501.99377	5116201.73822	3268331.36905	0.920828486900734	-0.118995629277	0.602131832020327	0.611111111111111	0.720555342599414
Com_458_neg	Glaucarubin	C25 H36 O10	496.23253	15.293	Full match	No results	26120.4913713	38232.8738878	36373.8067331	29644.7862381	16211.5310108	27285.4939303	31423.0377543	23300.4766623	18134.297598	33222.3483948	14667.2663	38462.8428512	34597.541612	27375.256628	25438.9924598	29155.4910162	28330.1752801	31723.2850043	18912.7377397	1.01323330185208	0.0189663998765	0.907830697551345	0.5	0.247158746293831
Com_459_neg	Ginkgoic acid	C22 H34 O3	346.25014	15.077	Full match	No results	25342.5908918	20829.9737013	31218.6249033	39452.7262541	33308.2165555	37649.5281061	20125.4952735	19204.29183	24404.3177555	37323.2724417	39028.15003	21018.2384299	37748.2180936	18586.1084204	21989.5021515	31880.871373	37233.8464511	23346.419921	21117.2510443	1.03184986079833	0.0452330668469	0.786435393980364	0.522222222222222	0.252567115564735
Com_461_neg	geroquinol	C16 H22 O2	246.16123	13.011	Full match	No results	11968.1483419	51220.3293314	18307.8782216	30322.6382699	35347.9397707	37224.7427797	48021.8803511	37487.0579516	49430.1027071	11525.0200439	17877.5294115	39730.0096084	32406.4799626	37197.9591995	23384.3075251	26323.5928219	20766.0522946	37115.0217806	42056.1019601	1.07553757104229	0.105057922352	0.964322255365185	0.566666666666667	0.198018554497948
Com_462_neg	Geranylacetone	C13 H22 O	194.16664	11.230	Full match	No results	125260.806207	14787.6684051	46015.0741869	58203.4598189	18560.7020567	24446.0341307	29839.4059119	57623.6450024	61960.9705002	17974.1076391	74293.720363	29044.2041569	61788.1568098	44673.7841892	31788.3950474	87867.7070329	59431.8793078	24615.9721083	43795.0762464	0.894829816369517	-0.160314766059	0.364815977248009	0.633333333333333	0.652076581760403
Com_464_neg	Geranyl formate	C11 H18 O2	182.13035	13.263	Full match	No results	65443.59147	117724.904806	51539.0577609	66066.4540186	80121.0460207	105167.853744	82739.3594009	67420.5648676	68143.734729	56016.1544447	70442.86446	49030.0217532	65670.1941879	27190.565535	48836.0153663	61464.1884085	57732.2439032	48578.4696527	132785.371374	1.21828018578673	0.284845969171	0.150798602221507	0.744444444444444	0.796450517145343
Com_465_neg	Genistein	C15 H10 O5	270.05205	10.770	Full match	Full match	5560.01177701	63394.0275349	68789.6881826	7354.34930321	10994.8563212	13818.1832667	30456.1623677	104663.595039	30083.8274631	14319.4852254	9030.92821976	8789.70784641	300147.630924	35862.722963	11263.6376589	8906.8446806	10037.2206466	36053.4586895	13329.6017516	0.725599869826427	-0.462753897842	0.765003933102901	0.577777777777778	1.20821437841588
Com_467_neg	Gemfibrozil	C15 H22 O3	250.15610	10.132	Full match	No results	3163.91322525	3513.46653562	7679.08447446	22054.1338805	7581.12934395	10132.6632356	5200.25426102	31035.401107	27838.6116483	5012.48480322	24396.1413658	8099.76793027	23314.4477644	3451.35393553	16593.1401744	11109.1221954	6604.74990941	5040.97352001	6072.94463117	1.05929719342631	0.0831074045625	0.879338197301066	0.533333333333333	0.139631236308324
Com_468_neg	GDP-alpha-D-mannose	C16 H25 N5 O16 P2	605.07814	1.027	Full match	No results	3881742.28905	4577370.66219	4128126.70362	4251646.07292	3724391.48446	3348875.6508	3930785.52825	3748829.67292	4658373.56134	2481738.77889	3546475.49392	5895628.45869	4816596.51043	3359936.04402	2966894.22244	3332121.97072	4038942.14334	4057668.732	3095431.46063	0.992850901383926	-0.0103510135733	0.979747895751137	0.566666666666667	0.0323638403457259
Com_470_neg	Furfuranol	C5 H6 O2	98.03652	1.163	Full match	No results	36068.8959104	66337.0917349	71573.6201284	55023.1869589	47264.8214433	42829.0730221	45262.8375818	49564.4541857	70256.2881291	53523.8433508	40305.4686083	45008.3032584	52454.0433888	52225.4907435	54765.7992786	46740.1756263	62447.7203157	43449.3420089	58016.5819724	1.06262618916092	0.0876341745837	0.590754323336475	0.422222222222222	0.173363059009345
Com_471_neg	Furaneol	C6 H8 O3	128.04722	1.171	Full match	No results	81948.9907635	30895.8040687	51987.4849129	108486.459363	43377.5355826	58841.6328704	34273.7130033	44646.6904557	25106.039661	41227.6195923	58507.427374	308407.496798	36809.8369439	39693.8071849	28812.0977934	46932.0694815	56382.480327	110303.936392	51303.2488878	0.635842428911818	-0.653258806096	0.384992292248319	0.588888888888889	0.800452701872723
Com_473_neg	Fucoxanthin	C42 H58 O6	658.42122	12.785	Full match	No results	4617.68314323	15005.3799036	2395.42902732	6342.30232416	9496.03152877	15566.6597839	9873.90412672	6545.04110034	3393.51091301	3167.33462416	19239.593434	3733.52162133	6149.15961887	2673.63168746	4105.46079145	5127.25454183	6934.3208745	7624.02915403	28588.7566504	0.816897580289124	-0.291772885147	0.792255165974079	0.477777777777778	0.590280798722842
Com_476_neg	Fluticasone	C22 H27 F3 O4 S	444.15970	13.066	Full match	No results	103217.082668	107289.630513	59781.6312577	105732.390769	99837.8457208	111385.808375	214885.578828	16502.4478628	87633.4649375	67923.5557774	80044.0885732	95432.7491426	87428.5642904	65624.0704422	63412.9368876	86591.6127978	73266.0489612	84203.8298067	143371.196679	1.12496600899863	0.169881410873	0.969761830973377	0.644444444444444	0.310517932461629
Com_477_neg	Flavin adenine dinucleotide (FAD)	C27 H33 N9 O15 P2	785.15880	6.761	Full match	Full match	784114.44326	1093089.89632	1023472.08765	1145789.80197	1294162.54833	1098652.36737	1215680.62168	1563335.96619	1496857.37693	1015124.96906	910949.294846	1094108.94102	1418100.89393	975834.367334	1077131.75541	1422120.06229	1380385.14842	1421944.40476	1252352.51948	0.963874925615053	-0.053082143351	0.638024656276175	0.533333333333333	0.148342824455265
Com_478_neg	filibuvir	C29 H37 N5 O3	503.29141	14.338	Full match	No results	27715.2664981	26871.1474001	34732.5608172	37097.2246854	33164.1265006	45291.0657569	27540.4450038	35253.1675167	55330.0798917	33157.5017568	24370.7019412	28155.570075	27663.2108275	23304.8445743	29453.3182873	27598.6259576	38215.7771104	39395.5312634	27771.0170042	1.2053511010524	0.269453443524	0.0758400747940855	0.677777777777778	0.498927316637796
Com_479_neg	Fenoprofen	C15 H14 O3	242.09376	10.608	Full match	No results	2729.91917053	28544.9193157	25015.8848737	10159.3564433	32238.5936035	11770.3507668	6427.28720057	17737.4310582	9409.83183204	9660.42261154	37803.5262626	39983.1578695	70233.6646044	27308.2074422	9131.1954517	26605.3172602	10826.562274	19718.6029024	28297.0877738	0.512489236101125	-0.964406391121	0.0371483528828583	0.755555555555556	1.99065376953884
Com_481_neg	Falecalcitriol	C27 H38 F6 O3	524.27411	13.254	Full match	No results	6139.82200086	283342.82678	244897.377427	191344.224824	7611.15044451	187181.768699	273128.954763	488553.862229	233038.811108	135097.252845	170193.086248	230960.365367	298373.950859	252485.468378	6661.20791542	224342.155742	198415.512345	214102.747668	232773.958947	1.009294926415	0.0133478064603	0.681374018488479	0.5	0.748643699515265
Com_482_neg	Etonogestrel	C22 H28 O2	324.21018	12.280	Full match	No results	132640.499198	97903.4047083	123292.039987	101929.51923	109001.882853	130775.055229	167401.992804	159210.579316	324369.584443	47402.8612411	122715.460546	133711.095916	209194.328494	133179.41682	90876.8429817	130854.361919	112926.274105	193721.020685	209821.798473	0.938320205065758	-0.0918477633738	0.479240003229132	0.622222222222222	0.34007108382296
Com_484_neg	Ethyl lactate	C5 H10 O3	118.06283	1.359	Full match	No results	1962286.71262	463143.826522	539573.712118	1233464.14851	867213.494631	864383.026489	829993.538957	478580.756032	633977.472832	723281.348531	1294713.59933	1148724.96255	660110.408634	465362.990933	525646.98198	724651.193609	525697.224952	894329.710735	1182611.7143	1.04236942243348	0.0598666686516	0.958467778173316	0.477777777777778	0.748430746016682
Com_486_neg	Ethyl docosahexaenoate	C24 H36 O2	356.27079	14.532	Full match	Invalid mass	2622150.58091	1980321.79325	1542375.72972	2471193.77357	3211082.70524	2564908.21352	1678559.93065	2083651.00801	1526069.55438	1601404.72439	2804141.02393	2132730.37474	1476984.86954	1761684.13989	1989292.18833	1953795.44296	2440399.50364	2417065.30517	1608185.23807	1.0306317051092	0.0435288796143	0.868736345460248	0.522222222222222	0.257834517716007
Com_487_neg	Ethyl Butylacetylaminopropionate	C11 H21 N O3	215.15179	8.442	Full match	No results	47876.6933513	153558.34466	133023.513806	53918.1550129	56995.9304659	60645.5898026	108742.988444	49399.6812022	80003.4799291	128813.687875	52198.0629218	53816.8247997	61453.8126541	67546.1694367	97901.5948391	92013.1245958	71412.9056327	55735.3534679	74530.1517144	1.25386247544894	0.326379120972	0.352150904376294	0.566666666666667	0.475751329381789
Com_488_neg	Ethopabate	C12 H15 N O4	237.09954	6.952	Full match	No results	55197.3548846	133688.925538	113899.3973	62750.0960495	74108.3643482	93099.8580025	88241.5521728	195785.837079	183440.815971	103319.989391	25346.6770901	59065.2987431	363432.444739	147403.048719	88228.4627463	98699.6748044	114963.372651	81284.7795816	36499.1399798	0.978575784021012	-0.0312445128165	0.555285612400034	0.588888888888889	0.926687272920516
Com_489_neg	Estradiol undecylate	C29 H44 O3	440.32737	15.207	Full match	No results	42203.7453549	50153.9436963	58781.8802889	41233.851595	36222.1499665	44239.9654696	34098.6352189	40738.7163153	58681.8537139	44783.9355934	54033.4472767	37520.5029879	56585.2431845	58965.7871529	23874.3754898	28115.2833483	31619.2622342	37290.4658168	30265.900642	1.1332919463487	0.180519560447	0.224613175598764	0.666666666666667	0.428204448734318
Com_48_neg	trans-geranic acid	C10 H16 O2	168.11465	8.078	Full match	No results	4864.68250015	5701.32881822	6866.18128964	6361.84355366	6807.98851677	5610.39056054	5699.24838309	5965.6299501	24880.8782265	9632.80280135	3708.07932611	11474.574519	10253.5532595	7653.16898912	6851.30488009	7907.24170228	15518.6329073	7826.34473703	39227.7810734	0.671539753278152	-0.574455289189	0.256362998369877	0.755555555555556	0.816912971442912
Com_490_neg	ESTRADIOL PHENYLPROPIONATE	C27 H32 O3	404.23462	12.599	Full match	No results	55560.1505913	209700.321244	44343.7236243	46067.9168844	68915.5225074	162363.778853	77046.4052238	58884.2406736	146051.540922	65364.5789653	43930.2653637	58840.1913596	94309.3576098	148370.598065	131770.18073	62803.0436941	70372.5598772	55957.6606992	291457.573811	0.877905957416143	-0.187861690475	0.718813170172435	0.533333333333333	0.523562600068942
Com_491_neg	Erdosteine	C8 H11 N O4 S2	249.01225	7.433	Full match	No results	109167.378705	3479.11929507	15082.6215874	32950.1546984	11137.2898406	4267.30806643	5777.67781386	7832.83830041	7822.08703243	8691.3563674	107595.968455	67062.598482	15142.2781418	6106.70552825	6142.05243511	12367.7301397	30847.7643117	28389.6481658	108738.611125	0.485330211008233	-1.04296142659	0.108060074854648	0.711111111111111	2.45934574442509
Com_493_neg	epothilone C	C26 H39 N O5 S	477.25542	13.114	Full match	No results	150066.260722	181202.135782	138852.404574	171493.638194	101114.939233	160615.390824	189275.023901	115089.777099	105057.131807	143480.770273	53811.8286558	145876.701049	140182.037584	97864.8411307	122056.364683	121538.023631	158820.199408	141615.999808	196966.342626	1.11189171814187	0.153016297678	0.352206028255014	0.611111111111111	0.355387256536453
Com_494_neg	Eplerenone	C24 H30 O6	414.20357	13.086	Full match	Invalid mass	376524.818573	91259.1376258	415854.154108	552168.987906	63336.1661901	233803.051237	328836.459882	184619.737677	396546.344281	47736.2622082	609115.02806	173226.101309	612811.441462	323943.751708	288045.347195	573094.380946	447705.084105	609121.592766	532490.877636	0.580785579709721	-0.783922461698	0.0323561155930266	0.788888888888889	1.91521798336116
Com_495_neg	Epithienamycin F	C13 H18 N2 O8 S2	394.05065	0.952	Full match	Invalid mass	115200.142646	470291.964326	342175.40941	294197.222019	486775.733248	262918.435422	271804.572705	320415.137254	368592.460108	261623.346785	407594.00117	336472.630971	284530.191293	376924.328951	347556.689834	314122.90066	294241.144049	220428.449095	275648.705281	1.0059757922799	0.00859558866437	0.767904962933846	0.533333333333333	0.266826300904837
Com_496_neg	Embelin	C17 H26 O4	294.18242	10.675	Full match	No results	37657.9204102	11747.3758236	38129.8483881	32093.4197263	15942.7238242	14906.3361175	52162.2654467	36964.1125163	31205.0275503	12503.9846223	48709.4695175	13949.9647851	80340.7840039	27117.6105666	54620.1232126	29589.0839831	24480.4137365	44446.8755484	65115.1311319	0.656544197090855	-0.607035961488	0.114386465481541	0.688888888888889	1.13878763072442
Com_497_neg	Elacytarabine	C27 H45 N3 O6	507.33200	14.567	Full match	Invalid mass	2449834.9079	4396669.34612	3707955.90936	2787991.95059	2365284.36966	2559028.36608	2656314.76787	4637232.95434	2672328.2244	2408199.16581	1839441.93204	3127489.46408	3487256.21584	3192760.50613	3005952.08119	2985119.81413	2690637.00793	2522490.47793	2520695.60487	1.08690392939633	0.120224427294	0.520940487756295	0.522222222222222	0.298751310103307
Com_498_neg	Eicosapentaenoic acid	C20 H30 O2	302.22416	13.867	Full match	Full match	16640098.9336	10145674.1063	2174127.44996	13840893.0084	18680512.2412	11820544.0285	5604337.8097	21312645.998	13994266.6625	17908338.8788	32801741.1693	11073803.7687	13728232.9226	24107837.7226	22765524.5614	16884633.4825	24603315.4806	17150772.2348	16761577.9879	0.661057304617566	-0.597152755826	0.0530770333942555	0.755555555555556	1.37736199197171
Com_499_neg	EDDA	C6 H12 N2 O4	176.07938	1.060	Full match	Invalid mass	3159715.09449	57269.8018717	99578.0452993	179255.450064	149075.206033	102125.024334	58397.7106621	58912.3471073	84884.6415712	54277.7199733	722303.010202	2122725.50514	98065.6805139	56792.1719366	46196.3696395	117644.955453	97398.2130552	917861.35897	318126.890702	0.80121202455329	-0.319744021673	0.33210861037968	0.6	2.16475022898899
Com_4_neg	a-Eleostearic acid	C18 H30 O2	278.22401	13.891	Not the top hit	Full match	48133603.5448	98500456.6549	66880676.8776	52294575.3039	78064486.8736	72560185.2175	45959290.3043	125720370.062	24431788.2848	71614143.1134	69562718.7621	61355759.1478	78020639.3268	102186079.234	117658209.021	55556343.178	83188228.1024	57717684.773	60352871.1874	0.898111050732608	-0.155034250772	0.355696323744097	0.6	0.688763671525933
Com_502_neg	D-Xylulosonic acid	C5 H8 O6	164.03171	1.092	Full match	No results	122709.338072	117083.875272	150364.535353	142775.721777	99277.0553093	66078.2335879	121357.138064	106292.577491	94782.2075758	110489.239934	89965.0639999	135141.300452	109127.283508	90416.7516876	125802.287811	136389.043316	125143.286022	158785.398183	114238.18474	0.938323374077956	-0.0918428909321	0.474722708654898	0.588888888888889	0.190075065860875
Com_503_neg	D-Xylulose 5-phosphate	C5 H11 O8 P	230.01858	0.974	Full match	Full match	14541419.1011	11262596.6823	9532679.81511	13191547.1927	11582995.9512	12503477.4547	10562520.3717	10917748.9407	9652127.59677	10090142.8084	11227207.1639	16846850.3636	12572974.0453	10847671.1861	12202892.7163	13140055.6783	11145682.9984	11108529.1039	11612342.5877	0.92547098407488	-0.111740336329	0.238441509938335	0.655555555555556	0.199773973506627
Com_504_neg	D-Xylonic acid	C5 H10 O6	166.04742	0.985	Full match	No results	3432544.05271	1857031.90391	1673288.43572	1103919.23784	1175714.76326	1265970.23506	1636637.44272	670461.091698	1385342.52858	2344685.28417	2197378.32146	2259765.06137	1622367.91556	1398134.06656	1063560.93665	2884758.76758	2129380.31734	1601438.25627	4353582.93725	0.76323709331712	-0.389796806872	0.175057914988232	0.655555555555556	0.754467451060915
Com_506_neg	D-Sedoheptulose 7-phosphate	C7 H15 O10 P	290.03958	0.966	Not the top hit	Full match	4679789.44573	3974122.93086	2661878.68306	4546081.55003	5091630.20553	4279348.54124	2745491.51185	2942900.55662	3135079.34245	3872065.17922	5709618.87293	6378032.28919	2812352.45848	3741968.64601	3912399.31563	5224469.95451	4343289.65446	3937704.08916	3640553.33139	0.859829093507145	-0.217878168157	0.212042299102523	0.633333333333333	0.408012230742894
Com_508_neg	Dodecyl sulfate	C12 H26 O4 S	266.15475	13.030	Full match	Full match	4590179.03299	5949430.8287	6831675.16979	4765660.8065	6014212.41294	6894947.62033	7376589.37342	5831853.54249	5346217.69939	9176154.5339	6394227.53756	6080838.98007	17487830.1507	4389898.22744	5497383.71281	5341648.75241	5379955.2273	8030214.04062	7141564.76629	0.85938801791973	-0.218618432516	0.581623364336353	0.522222222222222	0.276692479202453
Com_509_neg	Dodecanedioic acid	C12 H22 O4	230.15126	9.049	Full match	Full match	714407.725783	62632.896869	73388.4150279	79255.8299875	62839.1190435	79278.7128483	75353.215174	102181.148155	82811.9001349	69002.1574979	216685.537559	206068.418517	125640.275245	50267.5729094	82510.2901439	89818.3491344	50420.8122393	69465.0829567	71769.8213217	1.30996835684081	0.389531962923	0.958610783000939	0.533333333333333	0.61806390829677
Com_511_neg	Docosatrienoic acid	C22 H38 O2	334.28657	14.884	Full match	Full match	1734840.84804	1689756.06129	1213442.85912	2535432.88225	3232463.56676	2839508.23518	1120671.17584	686403.646768	1709283.77483	1038813.57311	2341455.77477	2051327.5079	1287711.6237	1873722.41159	1951131.18991	333206.756863	1374710.38492	1921157.03911	1320746.00331	1.10829249399591	0.148338679175	0.666918762419817	0.522222222222222	0.42927273893302
Com_515_neg	Docosahexaenoic acid	C22 H32 O2	328.23961	13.253	Partial match	Full match	545780.992282	1363251.65061	431531.517074	667794.318966	896412.039533	1558979.70922	1579278.55538	766743.371578	846047.239565	387760.018998	667453.433352	403549.012217	766624.450931	302305.21588	578982.593505	641260.528003	622359.455273	724539.497002	1396424.11458	1.33353383106449	0.415254425781	0.244961158454012	0.677777777777778	0.749657216355772
Com_517_neg	D-Mannose 6-phosphate	C6 H13 O9 P	260.02927	1.091	Not the top hit	Full match	6567528.66847	10625617.4035	9954288.44983	8063177.42151	8072919.41447	7221796.71758	9095163.95449	7488241.60128	9425901.86069	9683115.63379	7084063.94735	14552477.1724	8748259.0754	11232798.7612	8304908.782	7300270.8008	8365719.84913	9437103.88031	5473894.52247	0.963707589556815	-0.0533326279866	0.910873366614949	0.5	0.216226824024493
Com_519_neg	DL-Tryptophan	C11 H12 N2 O2	204.08980	5.167	Full match	Full match	10754507.2173	13887924.9175	9274246.86356	9107077.75899	12439565.1982	10833621.2039	9889540.72181	14421682.6626	14673656.0706	11928806.466	5305633.11309	9562985.75965	16713650.6401	11622299.6608	9624033.00057	12008588.1117	7005083.83879	9977057.04503	9574008.34343	1.15423691413776	0.206939376298	0.177733899798526	0.666666666666667	0.465218829602274
Com_51_neg	trans-Cinnamic acid	C9 H8 O2	148.05224	2.906	Full match	Full match	1304131.58618	1456441.1371	1108836.78329	1285812.7638	1726862.85501	1397078.68169	1179850.97176	1551391.19132	1569058.352	975714.844063	1047834.50751	1656984.25422	2064953.61393	1721451.09778	1069347.82661	1895264.56971	1410545.91115	1834231.25347	1669121.56393	0.84898305992558	-0.236192327452	0.141285773934925	0.722222222222222	0.41441285807326
Com_520_neg	DL-Phenylalanine	C9 H11 N O2	165.07883	11.119	Full match	No results	33398.8901477	26149.7697536	19384.6911662	23540.704401	13092.1340629	32559.0754411	19856.593745	19844.9042119	18487.092269	25111.9750561	14971.3222851	47803.4241024	17841.5972559	16802.2695203	22493.4737182	24548.8420595	16458.8466926	22049.6360389	29234.0510193	0.981526147531173	-0.0269013937664	0.941190708544187	0.422222222222222	0.159938933239761
Com_521_neg	DL-Ornithine	C5 H12 N2 O2	132.08965	1.050	Full match	Invalid mass	1532682.69538	1261165.85649	991937.622695	711064.926128	1060032.48916	977501.745109	796418.517014	919749.056211	710305.213902	1074339.13262	634144.807259	4204099.42332	900850.544049	1009221.70711	904196.651415	858327.868752	1355945.44767	1210849.43422	909317.074851	0.753458994992025	-0.40839909578	0.494645506916014	0.5	0.363152072771326
Com_522_neg	DL-Malic acid	C4 H6 O5	134.02146	0.976	Full match	Full match	65225977.2112	78689118.8743	19544673.0424	67927308.1986	62483934.1549	48453242.7698	87294803.243	75423323.31	73224244.1447	86245139.2048	49285175.4589	76549725.5706	72882329.1166	84893904.6395	65943097.7913	80014702.9401	67322709.9677	61308141.2099	66984029.1188	0.956615594663497	-0.0639887846835	0.515698275763183	0.511111111111111	0.345398074311204
Com_527_neg	DL-Lysine	C6 H14 N2 O2	146.10524	1.245	Full match	Invalid mass	3375275.24182	3529578.73295	2981012.3443	2208597.89616	677441.029933	3564339.689	2692700.90525	3256967.45545	3452929.37289	3541939.34328	2847061.47341	3440209.89379	4826441.25081	4139507.05746	4034570.99624	3559370.52	3301647.64362	2762023.69886	3064639.56502	0.824153705320297	-0.279014668615	0.157373408684319	0.666666666666667	0.86162087463672
Com_529_neg	DL-Lactic Acid	C3 H6 O3	90.03165	1.132	Full match	No results	38889624.2985	92454945.9428	62291999.8233	84502699.9364	56044331.2469	72697477.7891	54087091.9194	117213237.403	92080593.0129	64630249.9833	23646921.622	36652650.5532	96172348.0493	84767106.7237	56286516.9056	53312212.1359	58129084.259	47961022.5524	30193871.453	1.35777769643723	0.441247292174	0.0763906828707965	0.733333333333333	0.944210525715473
Com_52_neg	trans-Aconitic acid	C6 H6 O6	174.01612	1.098	Not the top hit	Full match	5283458.21274	3966334.17944	4897892.90592	7579551.68716	5768213.73404	8260925.80932	4918296.10884	2526020.52034	4958634.26454	6211335.21144	7165249.01881	5338433.3753	6268806.14017	4598794.83693	4991614.73755	13061863.3442	12349161.6307	4834160.14982	7169193.51776	0.743928584265683	-0.426763962897	0.127921055958769	0.655555555555556	0.695544743208449
Com_531_neg	DL-Arginine	C6 H14 N4 O2	174.11142	1.388	Full match	Full match	5037606.20325	4376450.65856	4781378.50593	4442634.32604	4520324.29079	4601210.30358	3187450.19575	4686492.71952	1401534.09694	4308611.9107	3975333.69549	6380011.10354	5519725.07643	4963516.89564	4980348.33517	6168222.01037	4154527.77978	5973764.22463	5243072.39628	0.785694373426289	-0.347959865977	0.0561451542543505	0.8	0.753947126199831
Com_533_neg	Diosgenin	C27 H42 O3	414.31440	15.066	Full match	No results	506890.852997	782555.364968	1247939.93654	686092.977005	643822.024903	733019.321736	447291.605887	715697.554156	1702406.10748	716848.486402	564283.866708	545008.464272	983206.537782	777777.048	765986.207229	464851.61986	791480.049052	621302.372479	460076.55636	1.23273207828093	0.301859278787	0.297987523548186	0.577777777777778	0.446088271359374
Com_534_neg	Dinaciclib	C21 H28 N6 O2	396.22923	12.533	Full match	No results	3685.58398849	3652.4561436	3421.93548613	2008.73041114	3272.11013561	3120.69709892	3194.19062657	6347.70717036	3982.95000709	841.92607228	3712.75249377	4355.47440316	5223.53976489	4172.02948775	2396.1614122	3419.08710462	2277.78049134	3153.78684634	5347.17880789	0.88600750978758	-0.174609167792	0.364359943127696	0.622222222222222	0.48597256073664
Com_535_neg	dimethylsulfate	C2 H6 O4 S	125.99848	1.012	Full match	No results	11814087.5146	814167.009783	2230677.5863	2809800.42486	2291003.03875	2044982.09863	1373706.86014	632947.838791	1208280.10337	1083928.05796	2468118.89388	6090063.89545	783924.271557	754962.648041	720393.578309	1241392.67804	1520682.75608	3685771.96764	2107678.11588	1.22197058586572	0.289209558367	0.842969098119491	0.511111111111111	1.34489915551112
Com_536_neg	Dimethyl (2E,4Z,6E,8E,10E,12E,14E,16E,18E)-4,8,13,17-tetramethyl-2,4,6,8,10,12,14,16,18-icosanonaenedioate	C26 H32 O4	408.22984	12.296	Full match	No results	35808.461301	33792.9092803	38818.6087891	31442.8640452	33046.2551605	31122.7578692	42506.9660853	40994.1347694	72705.2075248	15399.9873464	33650.3048146	37599.1368014	46320.5056601	32716.145362	25320.26669	28862.9144756	20135.0979898	48090.1599026	38313.1381228	1.08702893774594	0.120390346793	0.730766889059727	0.555555555555556	0.187134104910778
Com_537_neg	Dimethoxymethyl-benzene	C9 H12 O2	152.08345	11.195	Full match	Invalid mass	76242.7452928	12359.6641781	45326.7067173	48768.8680437	16746.635475	25907.7046168	50720.1979095	34727.3238071	33619.8914228	19168.6090371	58227.9702199	23409.5229564	58805.6528528	32115.7940898	62133.6255679	52242.2055448	40579.4391233	74268.9723224	42230.7246944	0.73698032070028	-0.440301998779	0.0929626509986092	0.711111111111111	1.00962251462854
Com_538_neg	Dihydroxyindole	C8 H7 N O2	149.04756	6.358	Full match	No results	17249.6818312	30731.1913149	29994.3751634	24974.5153886	17364.927456	18365.5067043	16568.3445628	47270.8893204	20081.9860001	20097.7593303	19996.4501601	20967.5891281	25573.9066738	28738.7175178	25950.9116203	20379.572821	24655.0121429	18408.4721189	33897.077759	0.999366555210114	-0.000914157221687	0.754023364559404	0.622222222222222	0.259021977373842
Com_53_neg	tp	C22 H32 O3	344.23466	14.059	Full match	No results	1042564.01002	10025.8250315	9779.35782377	710869.762011	1193378.25937	824674.123635	640749.330759	826460.767681	737287.683197	807762.807814	1664806.44353	809444.727835	635900.526773	883814.457523	17228.8304667	774493.846301	14976.9692742	731092.740417	916519.390087	0.949586354524952	-0.0746288911635	0.954958385395872	0.522222222222222	1.92551910259101
Com_541_neg	Dihydronaringenin-O-sulphate	C15 H14 O8 S	354.04033	9.295	Full match	Invalid mass	3579.24797143	205087.56254	117067.109904	240068.434586	153458.269299	162222.093856	91629.0257243	620249.160986	194891.021524	277656.244805	408509.851013	52977.1018717	250459.185203	258288.474079	55864.6408133	59143.4820298	335538.259298	128153.933672	361529.719082	0.97322782545895	-0.0391505260724	0.706557921750495	0.544444444444445	0.702814554149494
Com_543_neg	Diffutin	C23 H28 O10	464.16638	13.181	Full match	No results	8351.65620969	9004.87522649	12665.5709693	11832.1702944	12453.3285324	14791.4687035	12630.9737829	9112.31358059	8145.1669847	6832.60922059	9622.04451409	13703.5698937	12197.9845507	4489.70249952	13830.6187711	8848.29174163	10263.444881	11263.0033693	11541.2264721	0.994551303713339	-0.00788230079794	0.942444250508208	0.522222222222222	0.114772586991868
Com_545_neg	Diethyl sebacate	C14 H26 O4	258.18236	9.468	Full match	No results	74039.3609395	16179.122142	14778.8100335	35338.1485269	15578.1517178	26828.6009915	11189.90379	41297.1777804	11534.5553876	33291.6726221	597437.138002	41907.5020267	33594.7246681	42330.4829522	7384.285781	47394.2674639	29783.2397635	55556.8622665	55148.9658239	0.276814477371038	-1.85300869713	0.123931833754652	0.755555555555556	1.94930749799649
Com_546_neg	Diethyl malonate	C7 H12 O4	160.07333	4.730	Full match	No results	30658.9653967	28614.9398439	35844.9896017	26179.2389374	24062.1256179	168425.70021	30752.0057262	27034.1338294	28477.9202938	30920.918535	137875.200907	33909.0671279	27369.7125117	30090.1108956	25410.572797	35630.2180627	38018.8667301	170880.487509	207355.452218	0.548976724682063	-0.865183111226	0.189497076960893	0.7	1.28762623172903
Com_547_neg	diethofencarb	C14 H21 N O4	267.14619	10.910	Full match	No results	192334.43624	16479.2803634	19685.1600663	44208.5315849	47096.1292501	77234.8053968	30333.6015193	16916.8981665	30639.6118452	34258.1516965	241680.105595	34209.1742392	25148.6992269	20426.7705534	10884.3609942	79294.6322247	48494.8213257	87651.8605099	134302.17143	0.671855915365465	-0.573776225687	0.474442535073251	0.622222222222222	1.57906644962984
Com_548_neg	dichlorochromopyrrolic acid	C22 H13 Cl2 N3 O4	453.02637	1.196	Full match	No results	1779317.62481	1035692.21847	1555983.98352	1505333.78054	554620.549689	1202897.9624	1922244.43443	606609.380247	888022.091938	3324198.81841	1008575.59515	1239188.80486	1243633.41686	1160499.52104	1356709.34957	1910277.36737	1559738.50084	1139049.51718	2436741.86178	0.99103864982166	-0.01298677227	0.602267013244407	0.444444444444444	0.26984317579049
Com_549_neg	Dichloroacetic acid	C2 H2 Cl2 O2	127.94312	1.171	Full match	No results	10707.9317201	34716.0984766	16919.0406498	36821.864528	27018.7664857	35132.0827335	11168.7463646	13320.8245319	20913.3530578	29230.5347938	8795.42975182	18719.6201643	13186.6032532	25040.1681261	10309.4632774	11242.8505765	24985.0300974	15310.4942113	12650.1092262	1.51422325492979	0.598577929917	0.0713455209611897	0.744444444444444	1.00725308170521
Com_54_neg	Tos-Ph-CH2Cl	C14 H13 Cl O2 S	280.03254	1.121	Full match	No results	125627.814085	183015.370964	111037.742288	134303.985723	83779.2444451	157892.095319	140542.435998	196350.953524	157065.183504	408307.7826	199836.233564	147517.378271	208785.24813	144638.799238	319427.269679	252672.381924	113452.996597	105060.625457	260249.55557	0.872399535006614	-0.196939093872	0.393459205546978	0.644444444444444	0.548164057122628
Com_550_neg	Dibutyl sebacate	C18 H34 O4	314.24457	14.105	Full match	No results	264960.138815	255738.155438	201269.360839	20536.3127335	310878.927159	275350.598341	24704.5648406	63085.3366202	201999.175108	43751.4670119	314470.94636	52755.1999813	240808.019889	392431.279067	352714.534762	279175.589249	325123.928565	270388.629497	249602.162748	0.603860574709109	-0.727712610561	0.0658208342763846	0.8	2.17827421910425
Com_552_neg	Dibutyl phthalate	C16 H22 O4	278.15111	10.592	Full match	No results	11696.1704843	11986.7142753	18645.7368782	14308.1774889	12918.6536328	11601.6280042	20403.5686461	12492.9052202	14397.2849894	10659.8053408	14366.2174301	12181.8469632	12604.4163368	12960.4860706	14879.4636739	14210.6716584	11640.4218831	28474.1274418	23842.9165038	0.86249029073249	-0.213419878794	0.346553177411332	0.644444444444444	0.311213224637921
Com_553_neg	Dibenzo-1,4-dioxin	C12 H8 O2	184.05205	10.108	Full match	Invalid mass	28611.1976336	23721.3046298	34488.5887993	25691.9932775	42862.7379208	43676.9425072	37937.5213848	36969.3346341	36634.8794967	56257.8583376	32914.4178638	34344.6098616	23229.4761401	46732.7072546	28416.6206661	43317.3737648	44050.3339562	31425.8856409	32734.9495782	1.04099031003579	0.0579566395034	0.776982091563732	0.555555555555556	0.0893459180665296
Com_554_neg	D-Glucose 6-phosphate	C6 H13 O9 P	260.02926	0.962	Not the top hit	Full match	27564827.6127	47239546.466	33537369.3768	38899854.0068	49796013.4184	45299945.9062	36812536.3963	42203172.4413	39895843.3009	48775770.9473	44671711.9607	46351259.1066	8590836.04544	47167290.5732	42044158.0959	46038685.8597	38360551.103	34646520.8832	40974770.9622	1.05783818577371	0.0811189597432	0.506841883795196	0.466666666666667	0.417982361648353
Com_556_neg	D-Erythrose 4-phosphate	C4 H9 O7 P	200.00818	0.962	Full match	Invalid mass	27455913.2633	46742492.4728	33590432.0655	38588351.4402	49419948.3983	44945186.5809	36879322.8226	42013055.7411	39497336.5608	48466632.0437	43736750.1188	45909615.9227	36587262.0443	46498815.1721	41821901.1043	45567968.7751	38040208.729	34268876.2369	40782121.4074	0.982919388159681	-0.0248549927377	0.704168795112108	0.488888888888889	0.10835391203941
Com_557_neg	Deoxycholic acid	C24 H40 O4	392.29192	13.025	Not the top hit	Full match	26298.1417515	81186.9959183	67439.1764515	85221.2333319	123532.281259	110949.55648	48087.0776482	153434.192578	58340.3449072	275508.176526	165694.211193	34335.2441301	214803.170807	154904.653163	37293.4681559	228987.712348	100394.781443	92488.3331501	204683.013986	0.751466472507367	-0.412219356716	0.381817973855836	0.655555555555556	0.760750310394967
Com_558_neg	Dehydrocholic acid	C24 H34 O5	402.23976	12.578	Full match	No results	4018.3000742	13238.6064799	4731.11393782	2474.14383574	4880.29019176	10664.3379734	6746.15282978	6145.55643212	10055.8643706	14098.3214917	2357.69584694	6436.8766831	7739.71541596	9454.17821325	12050.8328324	7751.79580591	6553.49081061	6054.48193231	19910.287881	0.885557268120435	-0.175342487219	0.658600339796866	0.555555555555556	0.715653557366931
Com_559_neg	DEHYDROASCORBIC ACID	C6 H6 O6	174.01622	1.899	Full match	No results	35422.7769606	74234.7771083	57336.9317596	50887.1349107	67015.6741046	60321.8667729	53619.658871	105070.748895	76058.3545769	35190.1799642	59264.1505836	58546.150843	56915.7457102	44924.675904	47421.3557378	66356.1642692	60970.3907359	70388.4370257	43340.2798283	1.08957388897999	0.123764035509	0.697991725943852	0.566666666666667	0.125756826150727
Com_55_neg	Tiglylcarnitine	C12 H21 N O4	243.14647	7.782	Full match	No results	33915.1278425	4122.67626863	9065.47807623	22471.0239992	12703.3615069	12623.5217835	7207.65246374	5891.85901418	7099.11652933	10370.221973	28621.8342783	21647.9653972	7171.30969379	12041.9425438	3299.3883619	15613.0527417	30057.0389035	22865.9522881	13644.1584579	0.728711343383193	-0.456580646507	0.309255947949543	0.666666666666667	1.19998235900917
Com_561_neg	Decanoic acid	C10 H20 O2	172.14631	11.947	Full match	Full match	75003.5012349	78443.7758283	111938.7471	83250.3363088	104987.026172	98512.6478572	92465.7745264	85132.3128885	165762.292217	121302.477812	67501.5909445	71092.3274972	61780.1641268	83785.3624355	84226.0424061	89255.9167741	85375.8766658	143313.566319	87183.0851943	1.18306725252465	0.242532087309	0.144439531363788	0.7	0.462062866295346
Com_563_neg	Daidzein	C15 H10 O4	254.05724	10.196	Full match	Full match	20352.9121129	133768.557553	162253.44454	20942.0664795	28240.0999889	22941.659024	107398.643337	349001.588167	79241.051665	36287.8890306	47213.8477402	26878.4561106	445640.437578	70138.9234934	22619.7844361	38711.781851	25450.5560685	99894.994253	43278.6628178	1.05435006679352	0.0763539521513	0.800073506537945	0.511111111111111	0.801720511035502
Com_564_neg	D(+)-Phenyllactic acid	C9 H10 O3	166.06267	4.363	Not the top hit	Full match	1508545.1287	70607.3723449	80512.6767339	184973.375657	139786.839632	113766.320251	101086.653148	104147.232817	129039.79827	65909.9722344	215103.281904	182314.317542	181520.69909	58122.8902108	66658.8850467	103740.064058	104012.201474	234661.025352	181535.593851	1.69359825607545	0.760091688893	0.930495194160708	0.566666666666667	1.06682670659159
Com_565_neg	D-(-)-Glutamine	C5 H10 N2 O3	146.06895	1.118	Full match	Full match	608142.818312	2822685.27235	3928686.28762	3598166.45102	3532286.00014	4022620.49289	3877653.09279	4352142.88737	3946089.78351	3492673.72992	4074330.531	4925243.09922	4236856.61999	4139291.22826	5850498.61136	4636271.56098	4332503.94901	3819822.33343	3147997.77358	0.785516352159651	-0.348286786352	0.118037856178544	0.811111111111111	1.07678288604388
Com_568_neg	D-(-)-Fructose	C6 H12 O6	180.06302	1.050	Not the top hit	Full match	2754395.8729	2788296.07737	2316832.4272	2156144.25304	2688452.93717	2544499.15516	1740143.11155	2507490.0663	2236688.32521	3787643.07559	5057724.93029	2411607.04582	1869198.75879	3097671.54683	3758392.29213	2899184.65553	3280071.20101	3142029.71006	2350733.01818	0.824231012236219	-0.278879347894	0.153118948948365	0.711111111111111	0.460325870681785
Com_569_neg	Cytidine	C9 H13 N3 O5	243.08665	1.033	Full match	Full match	1961546.08139	4347207.97407	10614108.5536	3262715.30039	2231118.12214	2175043.06465	5038790.65783	11350865.5108	6351286.89278	1005181.43323	2271500.7888	6458473.37758	10214484.7961	6759741.90957	1886032.8171	1752583.19279	2139994.43583	6570796.50655	2931920.85307	1.06144970275304	0.086036010143	0.995862155809322	0.511111111111111	0.420960160033152
Com_571_neg	Cystathionine ketimine	C7 H9 N O4 S	203.02480	5.322	Full match	Invalid mass	7629.17832932	35767.3311058	26923.1210815	175034.622537	85336.1822699	60143.9085601	15947.4196893	27321.8607736	50953.3259538	39323.4008923	57516.8525828	798409.314166	59391.6362025	25231.3706753	41226.8537198	76286.9694316	57074.1368736	161003.755847	179880.570908	0.324131428627134	-1.62534917998	0.0675673493693641	0.733333333333333	2.21970931886603
Com_576_neg	cucurbitacin B	C32 H46 O8	558.31691	14.309	Full match	No results	2109.02651577	2742.14803741	2536.19580515	3875.40191087	4319.8387028	3304.80854639	4708.37975521	4326.53495482	2459.22742673	5267.20412048	2660.606937	6527.88264174	3503.17442395	3788.15318651	4521.90819431	4513.5624347	5957.97549637	2698.51052839	2113.73516187	0.884206673076777	-0.177544472585	0.528013928777858	0.588888888888889	0.440246041353847
Com_578_neg	Creatine	C4 H9 N3 O2	131.06925	1.074	Full match	Invalid mass	1877433.95851	993896.039218	1821054.59179	2223801.20344	1593069.02678	1876799.72895	1329510.91935	1274053.05955	823253.645873	1350158.97771	1322704.4754	2611274.62365	1251021.74371	1386579.10779	1411517.39759	1549196.77627	1660033.90296	1856390.72915	1237792.84633	0.955217649725741	-0.0660986011065	0.643127594333944	0.5	0.219816573045123
Com_579_neg	CP 47,497-C8-Homolog C-8-hydroxy metabolite	C22 H36 O3	348.26587	14.054	Partial match	Full match	1429839.17088	492390.039205	462731.142868	608866.766203	785227.006997	526738.427138	409439.933685	419236.634328	428951.281414	713680.087007	766939.921739	556020.78289	280666.90441	484203.785155	526385.080265	533430.15817	514330.141349	514214.972891	594876.943562	1.18409329383228	0.243782754317	0.44473302105767	0.5	0.611301932184996
Com_57_neg	thymol sulfate	C10 H14 O4 S	230.06075	10.148	Full match	No results	21260.6704697	68845.1008209	35763.4627304	33334.0515786	35356.6061408	24341.1884504	31677.8784588	110234.566224	82545.6096385	50132.3471441	9630.95177944	19153.2534071	34631.8616196	63770.2255935	21268.9527991	22299.2708194	20947.0764234	25853.8976263	16620.2074254	1.89662009442035	0.923430726306	0.0186342180558974	0.833333333333333	1.63025116039777
Com_581_neg	Corticosterone	C21 H30 O4	346.21391	11.482	Full match	Full match	2029810.90488	353867.057287	256335.957018	374752.990517	757755.937917	295680.891357	377165.269539	92252.9552587	407636.097072	352510.628767	875689.337521	1261466.55121	413039.656281	550123.996837	444429.732103	648201.67494	383181.54219	837807.654001	537764.875805	0.801113597518319	-0.319921264293	0.124294602025545	0.822222222222222	1.21806620292532
Com_583_neg	CONDELPHINE	C25 H39 N O6	449.27992	13.241	Full match	No results	1980.25800224	2937.93964089	1568.30041137	1257.42511313	26281.1402779	2032.23018759	2341.53440639	1071.42640592	1433.16304474	537.114380364	1012.53792048	507.217567639	1367.86377998	485.038304234	1291.25751504	1178.48116361	1322.24942519	414.449304494	2790.85043391	3.59659353954294	1.84663112594	0.0742086932233916	0.777777777777778	2.07983850893195
Com_585_neg	Citric acid	C6 H8 O7	192.02681	1.039	Full match	Full match	96103205.88	82425766.8668	68423026.016	185321991.457	98203653.3546	56571643.2997	19179247.2993	39034700.3894	85730439.5897	158019747.972	189593127.726	139888027.738	65795913.3952	78315845.6073	106710241.208	140006388.112	268311907.774	67069993.2141	33017046.4764	0.734918562996296	-0.444343702449	0.313620349742509	0.611111111111111	0.794774512437031
Com_586_neg	Citraconic acid	C5 H6 O4	130.02648	1.102	Not the top hit	Full match	16443612.496	22521589.4072	10782456.758	33740289.92	11970475.9625	19867414.0943	26007770.445	21325634.3147	10785661.111	17166984.251	17689730.4035	18121643.0714	13259825.5257	10414205.193	15397579.8986	21837181.6669	7964354.78564	20627677.3476	32639886.4128	1.0860932961943	0.119148037006	0.621383177501387	0.577777777777778	0.434509124614729
Com_588_neg	cis-5,8,11,14,17-Eicosapentaenoic acid	C20 H30 O2	302.22407	13.106	Full match	Full match	13079410.5515	24164630.2724	14297950.4234	15036264.2094	19722606.8016	24790290.0853	28104196.5697	15550125.6354	19878021.2016	12784861.9399	14896465.1444	14255526.152	13214969.5016	5998007.49522	15222256.3459	17564647.9572	15233368.2884	14657332.6779	22442920.2158	1.26356443046284	0.337499230677	0.120870707341835	0.666666666666667	0.725592535803078
Com_589_neg	CINPERENE	C25 H28 N2 O2	388.21416	14.296	Full match	No results	32517.0187979	25434.3725561	28872.466864	39260.2819182	38426.9123215	47470.679715	27778.766993	33347.8456805	17423.8283274	29025.4416549	46676.4322252	14320.0039857	18032.7762873	41431.9646827	16991.1398759	37425.7462056	31995.7981056	32802.2494804	21832.2651478	1.09978065616464	0.137215816643	0.415305528658615	0.422222222222222	0.514004056680713
Com_590_neg	Cinnamoylglycine	C11 H11 N O3	205.07350	7.558	Not the top hit	Full match	16647.6350336	199315.959044	102874.633901	81724.9068106	108310.716702	100254.497266	43343.1608854	486040.954235	133903.320781	120964.422434	92891.652004	34241.845958	244183.022733	129306.79506	128058.166917	172317.321247	234331.475484	255274.124311	107545.303692	0.896929835010284	-0.156932964416	0.416976535601501	0.644444444444444	1.19655184843442
Com_591_neg	Cinnamic acid	C9 H8 O2	148.05223	7.110	Full match	Invalid mass	9337.31736406	40858.3733841	22048.9532219	11737.4791796	12733.6074038	13737.7053707	9160.77186584	103384.793853	21355.4804635	12622.3644481	7439.73598347	13254.2663421	32428.0817662	11861.1602156	11542.0020856	15669.1605707	13643.4615786	17270.8372559	12310.0845313	1.70788087337396	0.772207348854	0.329529943874836	0.422222222222222	0.76942993972173
Com_592_neg	Cholic acid	C24 H40 O5	408.28700	11.398	Full match	Full match	54493.4163654	44854.1609994	36570.246636	60091.9194139	172920.066737	178626.92667	63706.9508606	86376.5631577	136455.886828	103345.083111	239595.962397	31262.4166344	1850139.50125	106336.463378	11773.8838299	322770.129199	163788.624296	232994.00202	373201.507764	0.253220864017876	-1.98153181502	0.212113165676858	0.722222222222222	1.78065064290076
Com_593_neg	Chloroform	C H Cl3	117.91433	2.635	Full match	No results	131880.259715	8683764.37285	7268086.95075	7500845.06339	7215317.71311	9219160.55825	7309146.3036	7798144.24989	10715833.2893	7804348.4891	4268986.76751	8776249.58011	6581649.76237	6723068.01486	6689187.2229	7967540.1646	8341114.06225	7208331.51026	6663180.04133	1.04844354577719	0.068249180538	0.563288088456115	0.688888888888889	1.10470008069832
Com_594_neg	Chloroacetyl chloride	C2 H2 Cl2 O	111.94815	8.420	Full match	Invalid mass	35420.1577131	327262.81525	253618.723542	232689.472627	244153.552324	256671.222474	152749.290977	575555.051358	414178.795364	152420.384611	60672.6665261	319806.388857	325946.436704	235348.165717	251055.516085	182880.146178	202798.253619	198959.80335	104842.752738	1.26453525482634	0.338607259424	0.628364821041769	0.622222222222222	0.78065469408439
Com_596_neg	Cerivastatin	C26 H34 F N O5	459.24376	14.748	Full match	No results	31726.2857483	37572.4903368	39252.531538	51923.9562371	32770.3872747	42653.0169511	40321.1417847	30677.2679668	40780.1726648	49232.1056326	27999.1905075	36701.4528387	40533.5420955	36519.5098853	43188.0624471	44906.7956499	39099.5865356	34335.1538613	39262.0732582	1.04283535803572	0.0605114043632	0.624118045753364	0.555555555555556	0.108026482280281
Com_598_neg	Celastrol	C29 H38 O4	450.27585	13.264	Full match	No results	39434.5385232	52199.7438363	29445.59962	32175.6149366	39454.4312444	44856.5367626	42029.4300726	38289.1962006	38373.4379194	30095.6269909	44476.8617947	23117.182908	37460.9402173	13625.552646	32219.3618773	30309.0465046	31479.8707543	24718.3840215	56361.6447575	1.18364743520154	0.243239419453	0.158162524828413	0.688888888888889	0.703473973575648
Com_599_neg	Catechol	C6 H6 O2	110.03669	3.110	Not the top hit	Full match	62238.3549514	312867.544194	356475.432418	386113.745032	346839.841956	348854.647008	246718.191767	657517.728516	331068.235487	209800.902475	228407.814435	497647.245962	250809.797956	413606.125125	195913.126117	610092.965025	517049.420593	1325266.1365	466594.681974	0.65091965623351	-0.619448614026	0.169001327917898	0.677777777777778	1.07360619428166
Com_600_neg	carpipramine	C28 H38 N4 O	446.30273	12.427	Full match	No results	31170.7265722	62251.6307484	30508.8695256	33156.0431759	171381.512939	80329.1934532	58455.3184727	47392.9711451	27560.1349328	581712.262721	8654.93202236	26631.2129074	23286.8143623	84002.1630397	86100.125109	32884.8655662	39682.5637546	17614.9053387	22307.9795068	2.96491472513379	1.56799061155	0.0667254186323825	0.744444444444444	1.96976695993036
Com_601_neg	carglumic acid	C6 H10 N2 O5	190.05867	0.961	Full match	Invalid mass	79532.5097748	106267.385599	116123.596839	93617.967939	69449.7072873	58245.9458642	50359.3365281	95320.4271394	107558.337743	69767.2774146	76839.4712628	85855.3659313	109263.628442	76706.2267067	79064.6779016	89433.8125208	86272.3873042	134981.007542	81558.5156782	0.928830947608515	-0.106512052898	0.415271191179912	0.433333333333333	0.253373763467179
Com_602_neg	Cardanolide	C23 H36 O2	344.27274	14.502	Full match	Invalid mass	504290.564256	909287.547916	756578.079406	942987.928788	803916.772185	1017667.49212	107702.199292	833753.179938	811409.175218	962155.173088	727880.798943	529486.203416	761583.825593	770251.561514	189217.300088	172846.106387	731138.981189	805008.152655	635881.99613	1.2933293001426	0.371089652717	0.395570605001237	0.777777777777778	0.861087174743414
Com_604_neg	CARDANOL TRIENE	C21 H30 O	298.22978	14.084	Full match	No results	682827.232517	252915.893121	209042.073302	435986.953587	663128.877842	517148.528035	433394.683734	337654.257857	319390.955437	370224.58242	790749.231447	450685.384092	269630.917654	391572.79338	362286.035181	380300.680163	398365.149486	344497.388872	433518.96083	0.994226536196	-0.00835348514188	0.851229551159487	0.466666666666667	0.430560696327464
Com_605_neg	Carbocysteine	C5 H9 N O4 S	179.02500	1.077	Full match	No results	140796.82544	237097.131673	328087.857899	256151.456303	194506.333773	152361.421271	298950.273817	228323.176284	730158.600861	188160.592999	149823.241228	395091.699964	391463.671723	187840.74284	190487.724507	164537.704433	384884.089318	246357.043233	233001.926494	1.0578822970686	0.0811791181118	0.975844419068342	0.511111111111111	0.152925320890329
Com_608_neg	Capryloylglycine	C10 H19 N O3	201.13614	9.148	Full match	No results	51847.9366894	86023.6412576	65938.8552636	51760.2307773	68453.040412	99657.5213615	77773.1761528	96453.1984303	79540.7059052	126749.516632	68452.1908972	26403.8718703	116486.255321	107540.145775	63499.2579426	116142.768474	94363.4015959	69479.262434	38932.4497653	1.03205254414462	0.04551642352	0.626847279127835	0.522222222222222	0.423955236725887
Com_60_neg	THROMBOXANE B2	C20 H34 O6	370.23542	9.842	Full match	No match	4673448.49822	7617716.91711	6658700.231	5076129.32588	8674892.89035	7863155.11462	12761813.8378	17189600.9733	11375652.9478	1575825.22486	5995620.87496	8624203.48902	7500884.24415	11689216.7234	5653730.71791	9195634.27597	3582313.11211	15830242.7988	7717655.9973	0.991169491168961	-0.0127963138017	0.725251261510345	0.488888888888889	0.30956077848942
Com_610_neg	Caproylglycine	C12 H23 N O3	229.16723	9.389	Full match	No results	121186.170311	216093.334384	234162.499405	104865.888351	99456.9071917	86346.4379632	196332.790336	103237.981356	155696.62726	204262.54775	94432.8329704	69366.8861932	104159.80769	97169.8284699	179838.847419	160815.831421	116919.68546	98024.8674384	141533.29844	1.28920851304954	0.366485620111	0.153778373911357	0.7	0.601679255017392
Com_612_neg	Cannabigerolic acid	C22 H32 O4	360.22954	12.254	Not the top hit	Full match	204824.868	644032.464118	150342.389794	156930.513299	591140.368791	846154.163598	319351.766317	242001.219509	1396226.81398	163128.500816	161941.89847	338608.377086	470292.761021	688006.212634	411425.666036	306973.029564	404538.327746	421761.323614	880792.539796	1.03877728596551	0.054886373323	0.595521207609477	0.6	0.595181321580438
Com_614_neg	Cannabigerol	C21 H32 O2	316.23947	14.084	Not the top hit	Full match	537299.223616	437915.281971	317189.19512	442951.863238	583516.596374	396486.186541	257887.771646	661545.713881	470494.704012	375827.788613	600734.162296	344101.377279	358235.522314	708221.466518	678969.063291	437173.06188	672187.410265	352948.272791	364844.638954	0.8927678582342	-0.163643007237	0.46790358201487	0.433333333333333	0.32523299161636
Com_616_neg	Cannabidiolic acid	C22 H30 O4	358.21376	11.937	Partial match	Full match	124921.124427	73737.8430629	47255.6877015	59275.7554584	127325.000436	85677.2296203	71613.6183775	40678.800239	91074.6402184	83222.4742242	99692.2006769	44750.3992233	34952.3242681	69302.3519608	63948.6534031	66905.1962978	55427.6740056	91385.3582625	95678.8765061	1.16439525257211	0.219580862484	0.399359086171377	0.6	0.628752850398378
Com_617_neg	Camicinal	C25 H33 F N4 O	424.26259	11.549	Full match	No results	10317.9777514	6163.65000312	8788.42107975	7733.72874793	8629.66598702	5467.95586567	16767.1880621	7892.52717063	7929.3420146	3849.74443767	30260.8823995	12912.1564461	12199.1584762	3473.50091178	3942.02863394	10585.2129639	8480.062061	12156.3082508	17652.7298335	0.67333698205385	-0.570599389957	0.306777808627911	0.7	0.879744697288029
Com_618_neg	callystatin A	C29 H44 O4	456.32360	13.380	Full match	No results	3634.26479357	40126.4121004	23629.1677435	10826.9236386	10370.7158738	21536.9586954	28457.822603	13799.0924738	32625.0441508	17098.1934426	25834.0794336	9992.42823612	29459.4874381	19302.3384969	12031.1794861	13835.4705449	14762.0487206	14669.6680739	23136.9045053	1.11575336612061	0.158018159069	0.958454722634299	0.533333333333333	0.381680806490063
Com_620_neg	calcitroic acid	C23 H34 O4	374.24507	12.774	Full match	No results	4035.89011101	8734.6789297	2746.10136884	2944.73192138	6396.80105388	8444.78586466	6473.89238528	5039.32057574	5544.64170122	3022.75929605	5119.05387281	4096.08573008	3326.66941607	6351.95127725	4947.17124052	3513.33397947	6337.05774394	6150.43736815	8434.0707189	0.995223521713222	-0.00690751149079	0.800636500492027	0.5	0.126881831545825
Com_621_neg	Butyl levulinate	C9 H16 O3	172.10985	7.410	Full match	Invalid mass	428131.741685	956156.003772	1051930.93782	2031750.3831	1628537.86143	1098665.58512	872593.982001	558086.376673	5981186.3146	2037409.4091	440210.748409	2002215.8141	1833203.64715	877952.074384	1385947.64716	1228812.70859	1493003.16076	744627.778458	5862486.18152	0.944011199689971	-0.0831241191548	0.80839678021043	0.522222222222222	0.215093628977582
Com_622_neg	Butenylcarnitine	C11 H19 N O4	229.13071	7.448	Full match	No results	60235.8680411	4184.8351465	7739.29603852	25915.6931768	16148.6804623	17926.6218798	6451.39591151	5304.35952708	9463.77694996	9920.77721268	102149.441518	70999.3646377	15269.9945756	9729.98140507	6123.06037136	11400.5681246	21725.7683095	32849.9639118	25019.5826998	0.497725153117121	-1.00657879777	0.125423819734984	0.711111111111111	1.934665055344
Com_623_neg	Buspirone	C21 H31 N5 O2	385.24840	13.740	Full match	No results	407438.945057	380048.922423	700758.864876	880146.496215	697508.027381	400950.937151	569082.78792	439073.27722	735295.019528	239190.330074	2137116.65241	1748234.8976	778269.305544	492621.637384	322000.29664	359111.943583	545262.372903	1408093.27085	1104015.53144	0.551399143446805	-0.858831068646	0.107712885988382	0.677777777777778	1.2233837853155
Com_624_neg	Bucillamine	C7 H13 N O3 S2	223.03324	4.751	Full match	No results	691852.234927	72399.7388456	205247.825474	321326.299682	263859.231521	290308.221178	131179.320761	73867.7134477	55152.4012491	46988.7399005	1313790.09285	2961708.07665	130613.595629	234364.015628	162511.188939	558822.391048	414300.574435	1502699.99086	482935.624917	0.249552570561752	-2.00258433023	0.0138498038856327	0.8	3.24970016803708
Com_625_neg	Botrydial	C17 H26 O5	310.17738	11.190	Full match	No results	1027286.67361	80097.4680353	647927.092525	768850.857935	245885.600637	376769.417024	697934.650176	547189.848633	474259.379123	154938.632713	1090053.87731	152486.598358	841270.368851	412932.403863	965413.751631	708730.998523	597635.908282	1062129.90638	709669.702692	0.690948337248303	-0.533350251686	0.169841340963755	0.722222222222222	1.20448387440181
Com_626_neg	Biacetyl	C4 H6 O2	86.03618	1.101	Invalid mass	Invalid mass	119502.716351	709732.865699	128079.907321	135860.834884	120060.041333	302921.973067	158903.635859	170257.567376	874755.369818	144953.301725	185809.279029	223539.608319	160386.966253	165707.851668	155285.026189	105293.670167	191480.128374	139053.223988	149422.584911	1.74699406091209	0.804874703671	0.284577426612307	0.522222222222222	0.713553416874652
Com_62_neg	Threonine	C4 H9 N O3	119.05807	1.140	Full match	Full match	528925.994809	944845.120962	769428.832778	634161.491199	441948.339735	789947.62834	704156.016732	892564.766392	854106.359523	894723.525587	523169.325822	766846.904212	1015926.96949	967257.568756	1004990.58881	675549.438036	716468.371645	828122.212909	654111.613281	0.938046940752161	-0.0922679765221	0.539148185546398	0.433333333333333	0.484382415749774
Com_630_neg	Benzyl formate	C8 H8 O2	136.05223	7.891	Full match	No results	66005.6996805	60133.5871643	67631.6722408	63240.8518747	42862.7761559	72592.8040512	50387.9037133	52654.9673343	59720.4409294	68285.7821587	61091.5818153	69755.6466745	59275.9394492	63076.9007103	501431.136774	88312.3768719	62031.2683471	72866.9314217	75912.7877619	0.515456684436995	-0.956076896729	0.155505337589368	0.744444444444444	1.18238778322962
Com_632_neg	Barbituric acid	C4 H4 N2 O3	128.02205	1.042	Full match	No results	64103.5725079	80148.0307416	106229.985904	58198.3256327	70846.2943064	79011.0944847	88588.2078961	73865.3875183	73203.5240427	71006.4490849	56262.814099	58889.0001886	103072.759231	46975.6825677	80702.33528	70090.5373113	55209.7141351	66540.1531584	87747.1650674	1.10102576795765	0.138848233543	0.278070841099202	0.666666666666667	0.288872765981148
Com_635_neg	Auriculine	C31 H45 N O8	559.31209	12.562	Full match	No results	12295.1625954	15996.4136555	8842.20306654	13668.864351	9047.65252421	6133.66878654	13954.3982227	16866.2796629	21425.7463536	7047.86414539	10566.8452313	7765.9959209	18092.2925963	30596.2933315	21041.2295883	22471.8676274	25096.1631456	10384.7334673	16513.9059519	0.693723589492107	-0.52756715183	0.100576258016978	0.733333333333333	1.1578053515301
Com_636_neg	Aucubin	C15 H22 O9	346.12589	6.052	Full match	No results	3633.21009601	9983.05618783	174271.817235	74316.0030813	12862.2260555	7530.70308738	24761.9112678	29551.9279478	106695.888503	23668.2776822	11823.6639126	8150.82721899	39754.5350859	61946.3725934	2414.56788011	39536.1092888	35310.4184685	15146.1342544	3236.29759566	1.93516287878242	0.952455000231	0.377617432166331	0.588888888888889	1.27718799916685
Com_637_neg	Astilbin	C21 H22 O11	450.11534	8.520	Full match	No results	1892.67562013	3723.13628965	2620.10470448	5130.45661684	5197.41060706	4364.31057091	3554.28575295	9419.68832474	4314.22566704	8125.56870213	23101.710687	3871.05114631	5801.42370787	4704.66056151	1942.94701163	3701.26904858	6896.33818878	15524.3182909	24597.2316826	0.482662723361411	-1.05091268492	0.166657619397968	0.666666666666667	1.29022839564691
Com_638_neg	Asiatic acid	C30 H48 O5	488.34957	12.224	Full match	No results	29923.9955105	20621.965937	23390.3990324	3091.48303088	16951.6513536	26872.2205397	24805.5720307	15446.8827499	36398.7564521	4164.92347695	6001.29167805	3327.10347942	98856.5903492	6167.41490102	9347.83072411	12052.4096903	11346.3774946	14080.1359575	5397.6845392	1.08959364576293	0.123790195051	0.287674972471104	0.722222222222222	1.19149447446472
Com_639_neg	Asebotoxin II	C23 H36 O6	408.25056	11.203	Full match	No results	336300.060318	37761.0578393	24048.4801206	63740.1343271	53448.988452	35257.8958088	69601.2095126	21072.0830295	66223.3902453	27242.866113	208901.977364	164574.700986	98655.1576742	66275.6604213	56958.500616	72180.1123822	37543.3453239	51932.5678039	81117.5631895	0.78892175053301	-0.342045881742	0.143064183588569	0.755555555555556	1.27627697528427
Com_642_neg	Ascorbic acid	C6 H8 O6	176.03191	1.110	Full match	Full match	9156766.89147	9268840.84523	986865.083867	10307352.2432	8307208.42036	7615912.33119	20185958.2433	15787254.8081	3133309.64498	7252148.45885	12635046.9497	9348474.9404	10661587.3831	7478311.28442	8469270.86826	10640855.679	2618768.33232	18135820.4928	6493072.15498	0.957450261242051	-0.0627305527305	0.599594598420299	0.566666666666667	0.453696958654042
Com_647_neg	Asarone	C12 H16 O3	208.10946	12.778	Full match	No results	81022.8865981	157114.481848	54372.8518024	79671.361253	110815.075626	140689.54136	106550.260024	83087.2644273	65770.2794668	49089.361529	104075.295898	74551.8291899	61041.351512	34710.4698697	79597.8920077	70865.0022322	94936.2204097	91780.7213931	186228.085629	1.047103005703	0.0664033701649	0.721032110258726	0.566666666666667	0.432337036767911
Com_649_neg	Arachidonic acid	C20 H32 O2	304.23956	14.129	Full match	Full match	329390546.976	207065511.67	254522650.956	300123164.543	325809946.574	197774890.164	184140894.122	315550339.927	330823142.418	409827069.589	377161281.55	237852173.213	314109799.862	399188458.682	366793375.0	343340465.308	352042924.743	335799331.05	259271728.829	0.8606511805698	-0.216499458925	0.118902078571572	0.733333333333333	0.460276102309139
Com_64_neg	THREONIC ACID, L-	C4 H8 O5	136.03774	1.157	Full match	No results	36304.7972331	31482.7528425	36231.4782159	16020.8693747	26118.894028	37193.8120357	20394.8387863	33501.5670853	22507.7528571	17714.8225102	16681.925355	12742.9494725	29811.22061	27394.828011	20283.8636	17000.130455	20270.5856501	30626.479281	34695.4614851	1.19195968314918	0.2533354389	0.24558799857164	0.688888888888889	0.474992294568055
Com_658_neg	anticapsin	C9 H13 N O4	199.08403	8.163	Full match	No results	26240.4124197	25256.5259067	33528.3085395	38510.3463525	20618.1972016	32376.5501692	25422.9927967	30841.1992452	60851.39531	38343.7868681	25915.3008557	65058.0318276	37976.3917606	30636.9325871	23736.7114624	34912.2647609	28621.1253095	30357.4186727	60369.2703119	0.885087066614668	-0.176108713822	0.496867046518317	0.455555555555556	0.289142310923321
Com_65_neg	Thiosulfic acid	H2 O3 S2	113.94433	0.992	Full match	No results	125763.465968	34517.8045283	77732.2962357	57830.2344028	65346.8377562	36686.263207	76547.6316403	114154.613067	32395.5284283	59259.0230955	31171.8100584	44035.7252023	806902.606453	32191.6966425	49133.8880254	99969.7540137	46822.663403	62619.104683	34678.2224326	0.506995788695742	-0.979954331195	0.921959577369761	0.622222222222222	0.378781273790604
Com_660_neg	androstenol	C19 H30 O	274.22881	13.018	Full match	No results	112408.970844	522151.32268	64147.5044163	77752.0266456	153298.758385	428981.702765	176837.348438	51294.9266341	377267.850637	83413.8796059	80527.1818573	129105.257756	88748.8020014	348446.660146	216818.312149	133166.149962	112094.987103	130870.012531	758947.901463	0.921987075584732	-0.117181567791	0.752029470542351	0.444444444444444	0.389807111453689
Com_664_neg	Androstanolone	C19 H30 O2	290.22346	13.918	Full match	No results	116616.963913	89702.6261334	73279.5304856	107042.934431	124717.460574	103577.279562	80323.3809554	127542.721254	87462.4752557	106880.750792	140601.32404	106925.858631	106461.749997	118814.796855	124333.948822	103021.880369	97793.956601	102982.855074	144178.986827	0.875914323428406	-0.191138333748	0.084957574416243	0.655555555555556	0.357611544094516
Com_665_neg	Androst-4-en-3-one	C19 H28 O	272.21309	12.005	Full match	No results	8018.12970584	14304.6821214	10725.9414614	7607.44032282	11422.1478672	9072.83275893	13032.6004841	14895.2356712	21558.3157717	5269.57871867	7464.88184667	7734.09231608	10535.9583967	8694.42984042	7233.14060592	8523.24220463	10226.2101127	9792.22864562	25913.9294412	1.08529194648286	0.118083183764	0.609077554140128	0.644444444444444	0.2716711153039
Com_669_neg	Amorolfine	C21 H35 N O	317.27303	14.727	Full match	No results	507488.877748	112760.749006	641515.165596	657166.343799	73328.3629561	349401.257916	654852.804421	279444.504404	434584.093705	142416.19658	811725.485991	187474.68389	895647.24697	352672.581697	314315.240301	774299.743291	658640.245652	582449.720794	907390.685315	0.632252604737512	-0.66142701941	0.0845118885957148	0.766666666666667	1.48484247153666
Com_673_neg	Aloin B	C21 H22 O9	418.12582	8.091	Full match	Invalid mass	16730.9680707	45100.2866005	84836.7692791	32685.0733409	314946.83815	59872.4980999	25269.8596698	39441.434967	25586.7805263	66275.9033381	497541.918745	347230.731205	97002.9985117	58124.6744499	41514.8265544	167463.806973	61256.0686615	293112.40518	494796.145802	0.31081546487742	-1.68586980689	0.0115829209696168	0.833333333333333	3.05507038256118
Com_675_neg	allylestrenol	C21 H32 O	300.24443	11.565	Full match	No results	10186.4262252	9441.47522465	14584.8863938	6631.3886529	10916.6016052	8421.53361474	19240.2655035	11254.5393831	11456.4510633	4283.99853556	14151.4396389	16433.7141621	13454.6713273	4343.53585988	3533.95931682	8356.41884794	7181.65487265	9373.53548627	10016.6520952	1.10282881189167	0.141208864001	0.542463359468134	0.588888888888889	0.607964436111054
Com_676_neg	Allyl isothiocyanate	C4 H5 N S	99.01435	1.072	Full match	No results	37691.1079284	107889.91445	46642.5875243	52618.3514541	43763.5489296	38932.1757497	61868.4524493	45330.3698401	32411.6589857	59831.7247214	51398.3320376	45000.6401169	44887.0692269	28976.8966005	51891.9043934	42836.9301486	34601.5853591	50168.4816861	49928.2325148	1.18662417696925	0.246863082516	0.320853145442202	0.6	0.336010620570582
Com_677_neg	all-cis-4,7,10,13,16-Docosapentaenoic acid	C22 H34 O2	330.25535	13.529	Partial match	Full match	1362872.47947	2297255.84727	1233840.48642	1614564.3815	2361240.46924	3762559.70777	3970851.35141	1170600.7559	1672612.33978	1272328.02703	1593293.441	1368466.53583	1228024.52615	485066.561195	1279604.24968	1677081.09702	1327801.36503	1323797.38133	2610275.49953	1.44623123839054	0.532298243719	0.10862448418721	0.644444444444444	1.08547847460384
Com_67_neg	Tetrahydrogeranylgeranyl diphosphate	C20 H40 O7 P2	454.22268	15.022	Full match	No results	111728.187946	148087.653239	223512.82349	114027.59081	119334.075478	134240.489767	67247.7847684	117861.697067	147674.021536	148899.40729	97929.329126	100392.839877	277088.932206	203445.903565	110604.555973	65757.1793136	133388.729026	107061.598185	75531.5735724	1.02403663080988	0.034267322899	0.650226996297988	0.677777777777778	0.358669421543532
Com_680_neg	Allantoin	C4 H6 N4 O3	158.04372	1.068	Full match	No results	11595446.4318	729457.198005	2746535.54321	2831835.14303	3249120.78081	2762796.3336	1785394.99003	514130.681543	1057929.67361	1817480.07414	5566704.25534	10242969.8387	726499.420315	898214.256059	892921.245289	2918683.24755	2014815.87749	3767878.095	5111249.1897	0.814597596984417	-0.295840536406	0.605739539934545	0.6	1.50832643267217
Com_681_neg	Allamandin	C15 H16 O7	308.09094	1.095	Full match	Invalid mass	22860.3544457	15996.2601027	16234.0856878	34437.7878149	18476.9210307	72471.0153358	14445.5611151	17953.0723595	16377.9623307	57154.0762668	36958.8468804	18056.9242089	15935.0914167	42377.834209	19807.2393677	29049.6295491	28460.6984223	15099.8418081	34399.9978626	1.07337317925475	0.102151744556	0.871374151362101	0.555555555555556	0.250010610607937
Com_683_neg	Agomelatine	C15 H17 N O2	243.12552	10.835	Full match	No results	8279.63877281	8010.61266869	5066.12573209	3788.62114382	3069.16899914	2548.45626407	3244.38666266	3607.84985889	20323.3292158	12119.2975804	9546.1133016	3541.35102309	3430.96588842	60096.6174834	6112.75788305	5577.76784853	30109.3018522	16887.9572646	10949.6208492	0.431115764182325	-1.21385277781	0.134330322839044	0.7	1.73461263660005
Com_684_neg	afegostat	C6 H13 N O3	147.08932	1.052	Full match	Invalid mass	211468.520737	576796.291491	516641.958687	345471.213473	300303.592536	383804.001416	507518.192216	563604.838092	453000.524898	288098.385528	302188.618967	486848.838636	568934.703911	480508.47934	442779.389511	409252.960927	461490.527442	367708.577667	336054.659761	0.967910406199321	-0.0470545830425	0.624566233145746	0.522222222222222	0.485194779643706
Com_687_neg	Adipic acid	C6 H10 O4	146.05766	1.110	Full match	Invalid mass	219418.424251	700528.748356	282441.548828	240458.202299	243913.567051	357397.005412	270334.753084	376703.881156	840197.538385	223097.15423	300846.626679	515207.239833	147287.582861	231047.826376	265104.371647	63945.853485	200216.923229	131029.041799	231722.206157	1.61955009367887	0.695593092267	0.0574080539510717	0.755555555555556	1.34627489541173
Com_688_neg	Adenylthiomethylpentose	C11 H15 N5 O3 S	297.08897	7.664	Full match	Not the top hit	28525.7901833	35302.2961166	24205.0340504	30267.2531001	38154.8004485	43637.6133784	30856.8302957	46321.5460733	34217.4433208	38017.3082203	26991.2952989	16945.9348516	21152.3404513	19875.110036	18719.8834749	40555.2587688	31841.5464516	25255.843315	30305.0271773	1.35793594426369	0.441415427246	0.0125831874447115	0.811111111111111	0.934547958562601
Com_689_neg	Adenosine diphosphate ribose	C15 H23 N5 O14 P2	559.07182	1.074	Full match	Full match	834494.194766	286373.959677	602662.552298	604253.333673	93800.7756461	157046.501885	153309.74064	211796.299503	254943.54132	169292.114703	102538.283646	296930.172771	1443005.56629	215737.609389	118793.591505	94270.285575	105937.381663	2386658.82989	141186.655339	0.617969345174205	-0.694392820936	0.891410067003563	0.588888888888889	0.209016835621133
Com_68_neg	Tetrahydrodeoxycorticosterone	C21 H34 O3	334.25015	13.326	Full match	Partial match	138166.989599	215583.47692	145661.222736	144093.153242	230333.486227	336172.02571	287914.944811	87352.8791246	134888.082962	90853.417008	108227.415574	154274.546927	74325.9160822	47819.9635079	119419.246176	160895.485617	177191.659389	89972.8071833	266898.874704	1.35936820872433	0.442936288298	0.165302484956622	0.655555555555556	1.0444770227173
Com_690_neg	Adenosine diphosphate (ADP)	C10 H15 N5 O10 P2	427.02884	1.077	Full match	Full match	93813.8971896	867719.338688	1202633.48442	606368.267665	142162.887614	505807.223288	220893.226952	496954.885719	410628.849325	341582.325113	337454.214357	807982.504828	234041.945009	640833.283492	268931.849908	261549.878936	529770.644867	274162.630669	195188.768486	1.23938377519906	0.309622987192	0.785147829337124	0.555555555555556	0.375935602747769
Com_693_neg	Adenosine 5'-monophosphate	C10 H14 N5 O7 P	347.06263	1.082	Full match	Full match	4739391.80327	4450981.34317	11249769.848	16103914.7813	2715450.45995	7217072.46836	5759229.61028	8549337.54291	12456343.5059	1036510.28473	8053125.01247	6696243.37936	7987293.18961	2165935.7596	1953400.85168	3125530.5593	7046527.58809	9773512.72032	5988704.19019	1.26633558355938	0.340659774894	0.677979588223129	0.422222222222222	0.79438788593465
Com_695_neg	Adenine	C5 H5 N5	135.05436	1.614	Partial match	Full match	779643.492232	1043413.55407	854424.279168	968132.399745	883558.962224	1031002.73912	982688.719211	997954.506825	1073031.47296	902529.704802	703190.332005	573641.694695	676057.288011	754654.823462	490388.295503	772452.841355	764750.729903	878711.391122	814789.898682	1.33227952591629	0.413896806392	0.000955272848563572	0.966666666666667	0.831630756090994
Com_696_neg	ACETYLSULFAPHENAZOLE	C17 H16 N4 O3 S	356.09472	0.966	Full match	No results	35127.9643651	23139.9161275	21723.4021587	24196.4424826	21970.6837288	15371.5611107	12901.1976916	22360.9127911	14462.3933011	19052.9387282	26799.3584914	27248.9458321	11210.252635	25716.9881009	13175.2982657	22610.1262386	27656.9925561	22561.8670333	26640.441154	0.929557116054276	-0.105384581527	0.648892495472959	0.666666666666667	0.363621822505178
Com_697_neg	Acetylcarnitine	C9 H17 N O4	203.11546	6.289	Full match	No results	72994.7705303	232258.719853	156845.179353	140819.074175	139878.560833	141071.67709	91819.4759967	471856.656977	265155.06795	158218.441945	48103.4076846	94539.1882548	470274.109613	264904.972042	196250.031829	135983.562167	160335.207923	111990.308915	51785.2236919	1.09755127471867	0.134288340266	0.519108500400754	0.588888888888889	0.984192415017084
Com_698_neg	Aceturic acid	C4 H7 N O3	117.04235	0.990	Full match	No results	214767.164471	332039.415027	301245.72126	341303.938694	253714.677103	286212.878818	209418.618406	283936.523181	400443.649556	339146.287556	212765.236119	362506.417521	227793.335306	261204.505996	271057.470664	405304.582025	283514.934635	474023.501793	433283.392823	0.909448537605759	-0.136936091581	0.526571242819983	0.433333333333333	0.199083728974963
Com_69_neg	Tetrahydrocortisone	C21 H32 O5	364.22416	8.067	Full match	No results	12818.9674043	3360.24091145	3723.06678251	3912.20418082	2838.88609186	3312.8342943	3271.82967183	3131.22304984	3184.13232483	3705.85524143	15837.6867257	5688.71967883	3600.82915491	3380.30019483	4311.27096624	3884.1149033	4005.15953196	4247.78561904	3626.64454028	0.80138541429743	-0.319431842808	0.353183185189541	0.8	0.624054535346187
Com_6_neg	a-D-Glucose-1,6-bisphosphate	C6 H14 O12 P2	339.99569	0.960	Not the top hit	Full match	11761956.8956	23669015.2579	18173352.4208	29111454.0969	36249082.9775	24357757.5349	24787334.0371	24270801.3922	7215851.25625	10148002.1063	5800781.74611	16866265.6036	5187401.39542	17352002.3697	25201711.1245	24823197.6589	26956482.0125	23777931.422	21516768.7077	1.12710342748641	0.172619909011	0.573030030688235	0.566666666666667	0.39646759132471
Com_700_neg	Acetophenone	C8 H8 O	120.05726	4.336	Full match	No results	1664113.59205	86818.517573	106004.672946	208116.334952	163847.534369	141770.297382	121417.249666	130057.908407	162185.872621	85130.5800167	229014.690822	203940.736224	231777.639575	70957.5496727	83048.3499743	124808.927236	128764.57003	284195.705297	197955.202089	1.6613555213308	0.732360835478	0.857227429503115	0.566666666666667	1.00232845534848
Com_701_neg	acetic acid geranyl ester	C12 H20 O2	196.14594	13.481	Full match	No results	107286.342014	98090.5801852	90826.8430976	92550.1741181	99665.6012723	95746.4643368	141765.761946	83473.6154066	136313.402487	37401.2483806	123434.350878	106639.258136	92494.2117717	62072.5678092	36423.1563298	72003.7593148	53388.7808981	80977.7327829	134098.830125	1.16187799983451	0.216458590021	0.354679753509655	0.666666666666667	0.747915410484426
Com_706_neg	Acetanilide	C8 H9 N O	135.06826	7.361	Full match	No results	14833.2405624	11946.5227636	20093.0352339	21349.9731635	22452.9187943	21661.910827	18772.9894434	7966.29014445	59647.8001157	33337.3453645	8639.84931042	24924.5203743	23279.4160003	10696.9218723	14620.7968987	32432.0429249	40259.397156	15336.320595	56170.8302392	0.922670682873911	-0.11611227796	0.845872510758457	0.544444444444445	0.264298506292557
Com_707_neg	9-Hydroxy-10-undecenoic acid	C11 H20 O3	200.14096	11.010	Full match	No results	18492.84829	33011.7028421	34871.5453983	37297.6369768	42863.7644012	29941.3713778	35362.0115294	20451.3098655	99663.07186	56156.3775632	23107.736563	48905.604463	37186.5962202	24899.4160617	26776.1642923	52470.7426787	82913.8151381	28849.3532924	63295.3909602	0.945664053309939	-0.0806003370127	0.730317891723528	0.533333333333333	0.195934089521621
Com_709_neg	9-(3-Methyl-5-pentyl-2-furyl)nonanoic acid	C19 H32 O3	308.23458	12.940	Full match	No results	2978229.91724	3538025.71602	2668740.47693	2919758.34399	3340261.5198	3913747.20651	4214149.45089	2933378.63052	4673371.83858	1183595.8846	3171168.68611	3666994.20328	2836857.54511	2782600.82667	1698457.13213	2602905.91299	1893512.19035	3160540.87861	4323540.86589	1.11441263725659	0.15628352307	0.563467270477999	0.633333333333333	0.412330864458065
Com_70_neg	tetrahydrocortisol	C21 H34 O5	366.23996	10.945	Full match	Invalid mass	248037.613032	79617.0775129	42422.6655712	52407.5546215	61850.5034754	52372.0636315	75678.226736	97644.1965393	132374.692133	27377.2584549	176493.738407	91648.4318298	91237.9504897	100237.797093	28618.3047218	66098.0903544	32889.1270165	74158.3576177	87655.2592136	1.04508002573362	0.0636134191565	0.95982052433008	0.555555555555556	0.512251416738312
Com_710_neg	8Z,11Z,14Z-Eicosatrienoic acid	C20 H34 O2	306.25551	14.374	Full match	Full match	91141616.5976	62058235.6154	58942244.6517	69876599.66	76163520.21	18275080.3099	40744382.1235	82562594.37	70099149.1776	74394696.8908	94823592.0265	58722964.534	77339047.3105	97448660.6781	26356324.2827	65422074.9867	80333681.031	67009179.2108	74338403.104	0.903455584579585	-0.146474417408	0.540345911437321	0.588888888888889	0.353308465357287
Com_715_neg	8-[(3,3-Dimethyl-2-oxiranyl)methyl]-7-methoxy-2H-chromen-2-one	C15 H16 O4	260.10407	7.554	Full match	No results	14198.6420704	12485.8418943	8375.20283252	12362.0682353	5705.80620295	19005.3409686	7439.12031943	13378.9278919	8441.8969938	3819.98319984	15162.8962122	33572.8437431	11315.4680594	7032.43496214	3545.08974841	15028.5323383	5842.32859963	21318.4924659	23433.4538083	0.694975980393729	-0.524964978297	0.398773311673839	0.633333333333333	0.843377154167143
Com_716_neg	7-ketodeoxycholic acid	C24 H38 O5	406.27106	11.419	Full match	Invalid mass	5659.25133554	4999.50355943	4654.58319791	5757.94066782	16474.0733518	10669.0936795	4186.1823453	5980.97578141	5590.03438913	7856.63311876	20609.9361135	5130.16693374	47418.3200079	7394.19314733	4827.65307302	11016.0278425	7320.21239208	7339.46807405	15702.3730715	0.509989629476722	-0.971460184381	0.112523927193445	0.711111111111111	1.2386204844589
Com_717_neg	7beta-hydroxytaxusin	C28 H40 O9	520.26511	13.070	Full match	No results	13083.7889495	16812.7368284	10043.4563725	10706.5985597	15604.769926	20617.8714226	23447.4834438	12407.6885351	17608.5904061	8592.36179164	11542.8654547	11078.2285125	10274.0945283	5681.70451434	9808.63037113	12997.3264809	12108.0191261	10489.8562565	23169.0549626	1.25089208165228	0.322957329087	0.154441423114599	0.7	0.758371897621098
Com_718_neg	7,9-Dimethyl-4,13-dioxo-3,14-dioxa-5,12-diazahexadecane-1,16-diyl bis(2-methylacrylate)	C22 H36 N2 O8	456.24725	12.878	Full match	Invalid mass	31249.5839175	46439.2477681	40429.2517442	29181.7625917	30935.9127814	30126.2749813	35816.3322466	35848.4460613	48428.819832	17555.2492047	28267.2537938	43567.3193574	36118.5583515	48584.4956856	22878.0830723	26626.179758	21577.0466036	48847.4076632	49543.9074878	0.955214725065035	-0.0661030183197	0.834825339157729	0.544444444444445	0.0792592714779209
Com_71_neg	Tetradecanedioic acid	C14 H26 O4	258.18240	10.554	Not the top hit	Full match	706538.534292	123370.381605	85067.7363778	80966.9624086	139884.176664	132852.238225	119390.319782	136964.306224	103544.786779	180697.318283	691124.665989	153646.139981	100883.062944	115170.680661	90436.7722351	128199.835058	63576.3623039	85233.3328755	114675.549225	1.05535038886213	0.0777220703522	0.716789416991291	0.622222222222222	0.818776839313677
Com_720_neg	7(S),17(S)-Dihydroxy-8(E),10(Z),13(Z),15(E),19(Z)-docosapentaenoic acid	C22 H34 O4	362.24510	12.470	Partial match	Full match	713925.593897	327159.847811	191687.854034	233850.623255	357211.290035	422852.300383	518667.901399	235440.613606	525232.336278	248113.192127	596124.542848	299778.985348	294633.421842	337907.985904	346994.950929	300569.612625	330201.145637	252481.308831	591077.156865	1.01401836519469	0.0200837816661	0.88171160197579	0.455555555555556	0.287479288584519
Com_726_neg	6-O-Phosphonohex-1-enofuranos-3-ulose	C6 H9 O9 P	255.99732	0.947	Full match	Invalid mass	96826.4364237	46204.2345255	22971.5702749	36921.2652733	46641.7890565	45236.3000094	33870.2809522	36360.2814391	75569.5360505	29725.0248692	74469.5134597	57020.0949793	36621.8168965	17642.0058732	20352.3367516	29466.0947312	64870.1509499	58218.2959171	85284.1280722	0.953484290164689	-0.0687189263422	0.98848479569136	0.511111111111111	0.773561096618101
Com_727_neg	6-O-Phosphono-D-gluconic acid	C6 H13 O10 P	276.02382	0.960	Full match	No results	1056191.61299	2296572.97418	1838961.82714	1702968.1536	4575509.76582	1718015.66737	3085835.68732	1815937.84419	2760125.01695	1759548.08678	2221443.93487	1538259.78407	1563863.33647	2182458.67349	2229789.15185	2498496.42217	3427115.20401	1399668.89217	1451469.86152	1.09918315945072	0.136431805954	0.716780552076933	0.422222222222222	0.209406307025364
Com_728_neg	6-O-[Bis(diisopropylamino)acetyl]hexonic acid	C20 H40 N2 O8	436.27972	13.530	Full match	No results	11587.9740231	27085.9066347	14904.1040174	14436.6975553	22369.861872	28418.828103	39341.5825267	12931.8015226	17436.0014778	12012.6257195	13897.3872066	11225.287213	13047.9967488	4307.13863407	11693.691938	15718.6579131	13777.0843277	13871.3422009	19161.2448835	1.54647049150682	0.628979305355	0.0461033922833075	0.733333333333333	1.19350561459326
Com_729_neg	6-Hydroxypentadecanedioic acid	C15 H28 O5	288.19279	6.070	Full match	No results	12907.8872068	1815.41004506	2000.66417652	10585.8930156	12827.5311452	11664.0613558	3422.37914499	3434.15636364	3394.12445015	8218.96989128	21621.4823403	11954.2346445	6391.40527085	3897.79754934	2083.45366364	9803.43287326	4624.19659071	6716.22102111	13491.2937937	0.784825121605822	-0.349556873111	0.42706653026734	0.622222222222222	1.29278708589086
Com_72_neg	Testate	C26 H40 O3	400.29879	15.084	Full match	No results	22973.3925108	35605.353003	54501.7937574	24272.3557582	32671.2772622	23983.0954475	23498.8341062	24024.4296006	37454.6064823	27398.6335787	20415.650638	24180.5272704	54824.7932845	58655.1136475	27824.5920657	16773.0009458	18957.4211701	22015.1347517	20183.8095081	1.04516298040282	0.0637279305215	0.546956016534903	0.666666666666667	0.442365746113717
Com_730_neg	6-Hydroxy-5-methyl-4,11-dioxoundecanoic acid	C12 H20 O5	244.13028	5.959	Full match	No results	66270.715927	5185.79728078	7131.74178216	39889.1952369	14239.8147211	11468.4246841	8165.54879095	5668.6286284	12217.3850273	20365.447951	547041.455691	174183.043931	9203.3928708	10199.7341162	5362.29566439	27357.3642109	20656.9360814	57676.3789185	184691.707402	0.165522012269009	-2.59490500547	0.086112188303619	0.711111111111111	3.20144173079311
Com_731_neg	6-deoxoteasterone	C28 H50 O3	434.37518	13.771	Full match	No results	123559.750154	182663.681006	192947.617699	198136.959749	184399.264918	182210.565549	143469.237891	97580.2937387	165142.586293	150797.320804	117182.967677	118554.195015	60065.7858545	143681.848397	132957.202082	161225.938389	177776.867946	112130.513337	164358.934213	1.22802802128767	0.296343480669	0.104707632460897	0.766666666666667	0.655704491414246
Com_733_neg	6-Decylubiquinol	C19 H32 O4	324.22935	12.029	Full match	No results	28526.9187206	38598.8304707	30597.8405388	23657.4642777	31695.7909478	49502.3329671	19867.0831996	88560.7698167	65207.5612762	47317.782181	40205.8498188	36816.7056511	38318.7725757	41676.6576438	132603.608768	42520.8831931	33196.7429874	30965.5909758	55827.1331798	0.843070571203886	-0.246274694486	0.443055295585296	0.611111111111111	0.660601264885948
Com_734_neg	6-Aminonicotinic acid	C6 H6 N2 O2	138.04271	1.527	Partial match	Full match	1030784.74054	226421.768603	611008.256243	523217.410125	491909.127595	563158.252501	284397.27833	198104.705898	315593.914641	361864.10547	1333028.70376	1484533.81155	230224.237738	222332.145051	271785.089897	534769.807852	567097.198417	1111694.25661	868823.986024	0.625850329852469	-0.676110412485	0.249897438955766	0.655555555555556	1.24912767110435
Com_735_neg	6836	C23 H30 N2 O2 S	398.20330	12.284	Full match	No results	4377.30912923	3763.3748429	3745.04221507	5246.56299038	4851.35044241	3772.72896885	4432.46721379	4113.94216365	8409.46010662	1899.78487201	3517.22620217	3150.83025184	3951.47498963	5447.81996811	2606.70806465	2453.75477136	1942.30291817	4422.52347088	5112.74655634	1.23141677209876	0.300319123543	0.238444766962217	0.644444444444444	0.607238296670538
Com_736_neg	6 beta hydroxy testosterone	C19 H28 O3	304.20318	12.362	Full match	No results	88065.3724631	169223.834876	94117.1897343	147912.529354	107612.065575	177111.693951	152943.505537	142323.806563	271871.092983	47764.80618	81752.983381	201906.26698	135251.28848	135140.434341	79822.6212279	85990.2551585	94241.589863	138697.632078	206061.915226	1.0864521078004	0.119624580077	0.799087819511541	0.6	0.174214331839115
Com_737_neg	5a-Dihydrotestosterone	C19 H30 O2	290.22391	12.940	Full match	Full match	366304.080093	411974.210862	314975.760181	334766.547664	332892.100034	451533.112142	510194.555881	352644.801461	576535.284763	139782.644382	372606.697058	407172.160173	353464.219349	333994.038193	187343.607503	313279.080269	207943.932229	357011.348974	519059.827672	1.11814634831443	0.161109027331	0.556856457532323	0.588888888888889	0.418506888624518
Com_738_neg	5-sulfooxymethylfurfural	C6 H6 O6 S	205.98817	2.396	Full match	No results	69021.6261752	30564.6265388	92047.370824	13860.2043664	12511.4683121	135160.203807	72224.0514314	121264.219993	109268.139938	9804.82791225	11517.6654496	14321.3709628	29518.923722	30362.2158343	7833.13803663	31958.6146505	16515.5160326	67488.593101	14125.2465106	2.67908524691053	1.42174048761	0.0527489278148587	0.733333333333333	2.19347252622794
Com_739_neg	5'-S-Methyl-5'-thioinosine	C11 H14 N4 O4 S	298.07287	6.725	Full match	No results	9467.08447964	25143.1774774	8339.94093014	17215.0136658	15729.5089139	14329.3092126	9989.64353761	24201.0790167	46021.3005288	17300.7653474	8033.23857527	10302.4623351	30712.6519112	58448.860359	13963.8851699	17685.7304662	17074.8915346	20160.1650757	12639.0237302	0.893885980933987	-0.161837273805	0.807688901756319	0.522222222222222	0.65246631054785
Com_73_neg	TBHQ	C10 H14 O2	166.09922	12.595	Full match	Invalid mass	8019.90040435	29007.4671714	8707.26341614	8598.18442088	11580.5727843	21092.7605659	13540.3741092	9875.8623245	24806.5759402	11900.8922237	7414.93999524	9305.19840065	13666.1552534	16466.7358297	25190.6791143	11839.4885962	11003.1524027	12600.8404473	31214.2360952	0.954690025291635	-0.0668957089289	0.813176250249067	0.566666666666667	0.441967251117623
Com_741_neg	5-O-methyl embelin	C18 H28 O4	308.19786	10.628	Full match	No results	54945.0802766	64775.7589168	48194.8767093	55868.9575498	42432.5805134	40881.9747153	69407.6161017	51592.2298933	106566.714436	23104.1276072	58230.9183972	45264.5494168	79523.6286469	46245.6887158	43405.2592855	46622.9605564	36680.4960676	47760.3703792	72187.562651	1.05478108162845	0.0769436006177	0.927117846107555	0.544444444444444	0.0740089108710856
Com_742_neg	5-Methyltetrahydrofolic acid	C20 H25 N7 O6	459.18598	5.519	Full match	Full match	48185.1509742	39575.5921629	44348.3943272	56522.5775088	49522.8184082	43269.2076342	46334.0502088	64308.9396496	55460.2575752	60364.8087987	70379.6045188	64088.2083119	79251.6602342	45627.8590506	31869.9456828	76191.6259292	39925.555187	75547.2377883	31321.4331829	0.888953394011093	-0.169820311368	0.631193968562402	0.588888888888889	0.190212809774006
Com_743_neg	5-Hydroxytryptophol	C10 H11 N O2	177.07865	6.276	Full match	No results	15797.2472032	24815.3652371	28887.07802	20176.1191257	47549.8863632	24346.4767631	95357.4946878	34296.9607714	13593.4136827	29788.698997	30359.5750221	23935.816566	23017.5558045	19884.7951387	26446.7782486	54844.1087753	15517.2926731	28812.49268	35846.4140791	1.16423971494304	0.219388137244	0.812520285843152	0.522222222222222	0.134616030739766
Com_747_neg	5-Hydroxy-3-(3-hydroxy-3-methylbutyl)-8,8-dimethyl-2-(2,4,5-trihydroxyphenyl)-4H,8H-pyrano[2,3-f]chromen-4-one	C25 H26 O8	454.16472	10.922	Full match	No results	23867.2313772	15916.8209128	14281.1433903	12383.3358988	26880.9204138	7978.21257544	24164.6578584	25078.9244168	25149.1209814	4366.47292541	26699.0656181	19281.0293607	23114.6353022	10543.1959089	5969.49596668	22782.2145916	13742.5195495	28830.7602203	41484.9302368	0.842099090263216	-0.247938088888	0.541836148452607	0.555555555555556	0.639343697961476
Com_748_neg	5-Hydroxy-2-furoic acid	C5 H4 O4	128.01068	1.091	Full match	Invalid mass	3649765.99439	2991611.56365	3184719.59044	6283428.43938	5108335.12192	6441096.09601	3166960.2149	1637944.13439	3464570.62878	5078024.4844	4910142.82844	6014697.96045	2815077.07839	3399693.92146	3257852.4136	11946871.1857	11579925.0907	3206584.12008	5773564.56235	0.697594231305046	-0.519539984965	0.213463739589299	0.611111111111111	0.775244400528368
Com_749_neg	5-Hydroxy-2-(4-hydroxyphenyl)-4-oxo-4H-chromen-7-yl hydrogen sulfate	C15 H10 O8 S	350.00919	9.045	Full match	Invalid mass	5050.29469959	71471.4902164	107496.559943	15759.8355316	20211.8520627	21753.039999	94334.7454727	244587.778809	45704.2960887	43959.950677	3565.80796077	15671.8599244	387503.387536	81281.3539229	21113.3401328	20537.601523	11671.9090111	38311.7921244	9343.47790752	1.0242721837717	0.0345991391651	0.39085486146802	0.666666666666667	1.94025137972869
Com_74_neg	Tauropine	C5 H11 N O5 S	197.03549	1.077	Full match	No results	276614.430372	263592.05285	373643.434535	287802.810939	226980.040851	194575.294434	321024.293821	253400.046336	778092.53719	219326.784364	215224.814389	456604.88335	416336.413218	234954.474312	238789.262905	185405.567693	430636.187597	316177.748595	259824.060316	1.04415221412295	0.062332040024	0.956395438367513	0.5	0.0401760579252103
Com_753_neg	5-Ethylcyclohexane-1,3-dione	C8 H12 O2	140.08357	4.913	Partial match	Full match	192746.491358	300926.202274	259721.174078	158672.409751	155836.551653	240282.974364	273564.928296	129807.874075	97472.7866473	132958.442835	182408.626681	358004.50807	245492.701291	223200.233699	225755.68098	180713.855071	164986.654774	320936.696994	183179.011836	0.838398485260802	-0.254291984535	0.189216117505223	0.655555555555556	0.603065073587402
Com_754_neg	5-Deoxy-5-(7,8-dimethyl-2,4-dioxo-3,4,4a,5-tetrahydrobenzo[g]pteridin-10(2H)-yl)-D-ribitol	C17 H22 N4 O6	378.15205	7.753	Full match	No results	9191.5757962	1561.47035417	1686.68056655	2134.87255424	1307.31263539	1544.4115704	1530.03108943	1467.7648818	1500.42052426	1801.15096773	9036.98211129	17068.4990241	1690.23585343	1631.57293881	1580.87799855	2097.25659178	1774.68303124	6001.78753114	8003.52076659	0.436799431409439	-1.19495711661	0.089363951204837	0.788888888888889	1.79157804411752
Com_755_neg	5beta-cholanoic acid	C24 H40 O2	360.30219	15.045	Full match	Invalid mass	981034.716476	567153.583253	407105.939547	1228369.95304	2280083.35559	1757067.50164	747658.964707	864348.241408	633532.341102	488534.309834	1107853.07508	712594.309776	620704.115124	770020.604255	1133606.25142	851151.4288	1190554.39782	1033535.7353	631870.317169	1.11270766922249	0.154074617335	0.960546566061352	0.533333333333333	0.233143809362246
Com_757_neg	5-Aminovaleric acid	C5 H11 N O2	117.07876	1.409	Partial match	Full match	779963.07194	1044569.58498	725997.556772	879727.123613	825735.249525	816802.740628	738109.752458	1096112.31624	964020.255117	920050.799367	711478.543117	928951.757046	1080358.6808	803943.732546	852339.445141	1064628.58652	789618.200677	931483.265854	970531.005157	0.972784391665744	-0.039808013975	0.670510517013851	0.566666666666667	0.112225869050597
Com_758_neg	5a-androstan-3b-ol	C19 H32 O	276.24454	13.099	Full match	No results	2251666.98111	3855584.60847	2516129.43873	2370249.40821	3461211.7403	4035831.04197	4342575.56476	2597960.20983	2939448.85974	2127228.6114	2222898.55738	2296494.49669	2077118.37748	993871.555164	2456491.33541	3107090.53875	2575301.07631	2225817.41112	3137881.72155	1.30129157883529	0.379944261216	0.0674723706299282	0.744444444444444	0.791635160564187
Com_759_neg	5889	C23 H38 O6	410.26632	11.848	Full match	No results	29952.8487741	6586.04310586	13363.4620305	16827.077887	8460.58350403	16061.0251718	15016.7600497	27444.9030308	29263.142282	8869.11467143	35393.1349215	10498.840996	19686.3570078	11221.3515076	20663.2144604	32990.4544456	24603.7919734	15915.641225	25561.683142	0.786938111715818	-0.345677914595	0.215210831762391	0.655555555555556	0.746813866852098
Com_75_neg	taurohyocholic acid	C26 H45 N O7 S	515.29120	10.965	Full match	No results	55208.4299582	278807.073062	47355.1481508	146117.860618	264921.368056	142096.936685	858325.66669	394177.38104	645791.074379	200668.441977	518395.522496	99390.8216032	1740481.85069	2661114.50527	33514.9914917	8962278.12148	6722193.06421	854969.661984	5367214.28432	0.101267348921681	-3.30375900606	0.0400830567494427	0.766666666666667	4.41283003151526
Com_760_neg	5687	C59 H88 N2 O20	1144.59714	7.122	Full match	No results	8443.69703412	3967.95937736	2958.86814034	4570.33379482	5495.19319701	5574.59552073	3460.87484545	3165.39025841	4993.04939312	6538.63110774	4673.50945088	8891.6890856	5980.68169268	3481.27028031	4088.22706562	19549.1793411	5040.94470411	12586.3606501	20103.4155369	0.524338974311218	-0.931428308988	0.0707445748471505	0.733333333333333	1.28060143487488
Com_761_neg	5-[2-(3-Furyl)ethyl]-8a-(hydroxymethyl)-5,6-dimethyl-3,4,4a,5,6,7,8,8a-octahydro-1-naphthalenecarboxylic acid	C20 H28 O4	332.19814	10.511	Partial match	Full match	24524.6660155	55594.4613159	63556.6608448	40901.0040171	55049.2566204	18308.3838242	118525.351339	105265.839134	61324.0077452	19300.6090795	52599.9535595	100945.059241	127028.439914	31590.6331242	62636.9952492	70393.5332852	75247.1250714	86932.7110204	75665.4354994	0.740974614136213	-0.432503978385	0.112752759644241	0.711111111111111	1.20555178413424
Com_764_neg	5-[(1S,2R,4aR)-5-(Hydroxymethyl)-1,2,4a-trimethyl-1,2,3,4,4a,7,8,8a-octahydro-1-naphthalenyl]-3-methylpentanoic acid	C20 H34 O3	322.25041	13.261	Partial match	Full match	22583094.8504	34506111.5369	17216402.7966	18956024.0694	22587579.5465	35129190.326	32814044.048	19816747.896	20384994.3801	12700748.4348	22266609.7274	17016730.4827	21047388.7635	6605748.9723	16367055.6092	16357829.2577	19222071.8312	15738875.8249	35438791.8924	1.2526406164512	0.324972563716	0.178293164470223	0.7	0.821313904788283
Com_766_neg	5,7-Dihydroxy-7-methyl-1,4a,5,6,7,7a-hexahydrocyclopenta[c]pyran-1-yl beta-D-glucopyranoside	C15 H24 O9	348.14131	5.578	Full match	No results	48159.6970463	4421.12222406	5462.18557893	24517.6722098	14181.4816579	11297.4262741	5377.93541526	3261.17719578	4518.89787103	6511.74314507	24793.9097105	66180.5951398	4422.34176265	8543.18105363	4751.30828302	9860.33709707	17452.2118018	29359.0996908	30123.1063257	0.587962060358553	-0.766205030129	0.184549254468666	0.688888888888889	1.78855384604215
Com_768_neg	5,5-Dimethyl-4-(3-oxobutyl)dihydro-2(3H)-furanone	C10 H16 O3	184.10955	9.937	Full match	No results	57687.1354073	14502.4395793	33353.9051574	48696.3363015	65502.3119005	70350.7998357	23553.8471069	11077.6650703	30821.2561716	36690.1645813	130007.140594	138934.080961	16641.3881664	40572.1024044	14647.084159	65024.5683572	65271.2298409	35594.5213099	102454.016697	0.579519849461625	-0.787070018247	0.218787755174715	0.677777777777778	1.42534149422498
Com_76_neg	Taurochenodeoxycholic acid	C26 H45 N O6 S	499.29591	12.646	Full match	Full match	2725.37613411	70441.1337438	22460.4123956	21282.3062758	28828.7098846	21627.5864062	24721.0656001	49366.900371	12769.7709016	53903.9004227	147503.756436	18622.8256121	81473.9365927	52104.6153076	7547.25168353	620912.265537	177823.685003	55964.2759575	463873.305976	0.170568351035462	-2.55157811552	0.0353759313179666	0.777777777777778	3.43000502139496
Com_772_neg	5-(4-Carboxy-3-methylbutyl)-1,4a-dimethyl-6-methylenedecahydro-1-naphthalenecarboxylic acid	C20 H32 O4	336.22986	11.551	Partial match	Full match	160259.161981	156824.397212	157760.216899	191393.247578	380205.491099	541886.978056	397155.994741	170227.762008	202928.644436	85274.4106453	129752.343913	75016.7478774	144971.478413	96730.852104	84462.6130088	121031.755964	139144.872622	119832.373468	198345.006657	1.98282554836211	0.987557752915	0.0118722114516077	0.866666666666667	1.67206555578537
Com_773_neg	5-(2,3-Dihydroxy-3-methylbutyl)-4-[(3,3-dimethyl-2-oxiranyl)acetyl]-3,4-dihydroxy-2-(3-methylbutanoyl)-2-cyclopenten-1-one	C21 H32 O8	412.20915	11.841	Full match	No results	2951.00475574	5167.27101652	4671.45565052	8059.59146353	6508.87094152	9833.64474246	5383.05702452	3597.80828287	22812.2910809	12820.8392343	2972.27552199	15694.7309065	9520.62968623	5007.44044859	7708.31244273	6885.78164742	24845.6870825	4253.18156311	28051.7603119	0.701595114975763	-0.51128939218	0.417562381808297	0.6	0.717399255765495
Com_774_neg	4-vinylphenol sulfate	C8 H8 O4 S	200.01394	7.991	Full match	Invalid mass	145091.693465	35202.4883502	94333.7829032	106481.00385	136866.777729	100219.752574	71252.0044036	35098.9265712	66050.9605696	52880.6407257	158240.591914	220493.714492	31653.7927052	29748.0968145	6930.44150976	167113.027373	164277.082733	356465.635574	207651.767788	0.565428902021171	-0.822582466163	0.682926920035167	0.666666666666667	1.63683814191652
Com_775_neg	4-tert-Octylphenol monoethoxylate	C16 H26 O2	250.19279	13.371	Full match	No results	3914825.06764	2935072.6666	1925051.91653	2897474.77924	3378260.56525	3357404.76767	3084620.2465	3273422.99958	3229524.56415	2527176.72732	4740597.06446	3081650.91345	2323692.69058	2759331.49206	3468652.35335	2778114.83284	3212031.97972	1997542.43637	3581311.72628	0.983095019207559	-0.0245972305956	0.967054291306917	0.522222222222222	0.165341256921942
Com_776_neg	4-tert-Amylphenol	C11 H16 O	164.11978	13.098	Not the top hit	Full match	494671.483174	750407.452648	445068.646465	533436.131328	686510.643496	716765.117298	970719.230906	322165.411315	651760.641078	534654.694352	284699.93498	373686.407099	470057.339684	262380.310604	516387.009374	410261.322295	551507.282908	533002.74125	689119.132555	1.34329190627847	0.425772846076	0.0567310935126043	0.755555555555556	0.803016915114161
Com_777_neg	4-Pyridoxic acid	C8 H9 N O4	183.05285	4.883	Full match	Full match	2074997.06318	48043.1614075	208477.174623	268990.050473	352828.286824	235897.023687	126333.891801	126813.997569	258585.95066	166954.658561	686065.725294	1134713.28298	176571.569688	180639.446755	109715.225207	291128.142593	254746.693168	965441.847924	754541.149531	0.764484661647966	-0.387440538738	0.23306621052145	0.655555555555556	1.74715710663189
Com_778_neg	4-Phenolsulfonic acid	C6 H6 O4 S	173.99840	4.144	Full match	Full match	9381242.32615	2983377.89237	9692599.76296	12637687.5672	16200944.9117	12791521.351	6757550.03651	4578642.74559	7927689.82263	36791145.4357	52114748.5529	65277832.4122	2258376.92439	6361212.31536	3414807.36829	27122855.5405	17170227.4441	43995776.8382	47096769.2598	0.406960087843284	-1.29704078417	0.224258146771037	0.677777777777778	1.93181655596217
Com_779_neg	4-Oxoproline	C5 H7 N O3	129.04245	1.064	Not the top hit	Full match	2144224.77974	5945559.02106	4603345.69388	4293543.75553	7453943.16466	4621748.40649	6472079.73198	5213290.29767	6533326.74825	4726967.04348	2966498.58358	6330621.14137	3446839.51657	4532743.12627	5630341.49807	4740433.09925	4412493.71639	3449246.87198	2913485.57157	1.21821792772174	0.284772240896	0.215481528467954	0.711111111111111	0.504842772122326
Com_783_neg	4-Oxo-4-(3-pyridinebutanal)	C9 H9 N O2	163.06314	8.428	Full match	No results	7312.05465226	8697.35253984	11244.6240745	9584.91291357	9977.44426891	15699.5931524	8088.02090044	18057.274548	10418.5037906	13796.2849548	15135.9331063	30037.5200482	10316.6859542	14997.7690788	9720.19089305	18812.664905	8300.99436858	10809.483461	17038.0719989	0.751564510829407	-0.412031151146	0.145861341264171	0.688888888888889	0.64591006264225
Com_787_neg	4-methylquinolin-2-ol	C10 H9 N O	159.06823	5.490	Full match	No results	7891691.05465	195800.681481	346142.410429	1011366.7105	926495.432676	574431.030966	576482.791838	274488.450084	362078.667971	500954.685595	1139036.63763	944823.234372	462925.507052	133096.603083	147593.050742	594993.443061	486699.464707	1978031.58258	998168.319626	1.65480465018262	0.726660916823	0.830661070207196	0.544444444444445	1.77128561147027
Com_788_neg	4-Methylphenol	C7 H8 O	108.05748	6.954	Full match	Full match	4333726.61663	151506.395591	713559.36443	2019947.64289	1398655.515	940742.839684	133591.016121	112219.349759	373123.616934	574174.02932	2680505.15913	3682679.19752	115837.690401	150980.53635	195205.72783	1130189.197	1031156.42831	1189548.25677	3596589.44452	0.702558512320468	-0.509309710238	0.561649033365952	0.6	2.32906109235983
Com_78_neg	Taurine	C2 H7 N O3 S	125.01450	1.110	Full match	Full match	63012127.991	67698464.1726	80515021.9426	61024400.9415	61128995.3443	47338807.4489	67735885.3627	76963039.9044	69146187.4775	48247173.2027	58891294.2643	85925877.692	62183287.3279	74615143.3508	56266860.4971	39586655.2171	62291369.1708	69732510.352	38698861.5621	1.05534054082196	0.0777086077286	0.509889274204231	0.577777777777778	0.193081936934181
Com_792_neg	4-Indolecarbaldehyde	C9 H7 N O	145.05264	8.841	Partial match	Full match	1181155.20773	539891.555628	1372498.73819	704199.368186	530451.904178	581742.092641	474479.546674	652636.319995	1584117.35548	1416231.6103	302433.487244	588072.612605	795821.421394	685122.007175	526642.644977	979086.123859	1110979.22388	584434.664993	816471.450785	1.27306030919939	0.348300766232	0.321262079146988	0.422222222222222	0.537674815369136
Com_794_neg	4-Hydroxybenzaldehyde	C7 H6 O2	122.03672	7.078	Partial match	Full match	806718.4884	652395.869107	1917755.59822	969202.037284	612879.904276	757844.154699	723607.825021	680753.985834	2205909.62284	1483297.95854	554349.388649	971368.454142	997777.32454	875412.131108	868255.566693	980820.591762	1631800.36785	731981.958729	1418807.30921	1.07737668472913	0.107522749583	0.949129219877369	0.577777777777778	0.0363174694265009
Com_79_neg	tabersonine	C21 H24 N2 O2	336.18270	13.887	Full match	Invalid mass	26684.3267715	50692.7972452	35780.3376984	28819.6006517	41086.600377	52559.4294256	39328.1586557	80057.862018	46305.4932028	51647.6426357	33400.6897565	49505.2413953	35279.8020654	61379.5640055	59931.8326819	33546.9568908	46608.4688709	38616.7607424	27401.2615863	1.05703169252057	0.0800186330657	0.756461218700269	0.555555555555556	0.403360439696711
Com_7_neg	Yangonin	C15 H14 O4	258.08839	8.934	Full match	No results	2070.7489193	4865.72124523	11617.9972027	8792.53947162	17414.0281017	7841.29488562	5546.11804745	15516.6394756	9060.25926818	10361.9631364	43386.2688188	25579.7443085	18952.8381527	9793.26804905	3782.07842903	14385.1602892	18222.9474127	28797.0995019	59630.9498192	0.37648157646106	-1.40934882813	0.0209994921711633	0.833333333333333	2.23670018088622
Com_802_neg	4-Formyl-2-methoxyphenyl hydrogen sulfate	C8 H8 O6 S	232.00354	5.769	Full match	No results	78348.0263938	21378.0306666	22702.3328219	37258.6130891	21598.9922363	16218.4389608	14543.2128717	45534.1562453	18456.9800738	14904.3244897	37350.9975718	71831.7056871	19158.9999467	20313.015282	13981.4921147	24972.46284	41050.417825	106149.038558	49623.0063677	0.68113316641616	-0.553991211853	0.242008805286413	0.655555555555556	1.01559461573503
Com_803_neg	4-ethylphenylsulfonic acid	C8 H10 O4 S	202.02983	8.510	Full match	Invalid mass	119711.486494	2766584.17715	6355710.5642	9378160.05369	13181954.6139	9208036.20514	3057117.51962	3667335.05122	4521596.83741	3818847.3157	5928030.83295	12121225.3045	5493123.72048	2646087.13663	1275768.17972	9016882.30147	10100290.2056	20155953.4444	9094222.24308	0.665521491178778	-0.587442840145	0.267794936566177	0.622222222222222	1.48075219026452
Com_804_neg	4-Carboxy Tolbutamide	C12 H16 N2 O5 S	300.07725	5.705	Full match	No results	97138.4817901	2355.18068263	2593.24424615	13025.9322657	9883.98342196	3891.5968831	4462.94682915	2637.80708706	2706.69307976	3129.01182499	19571.7105444	43359.1729849	3452.65275177	2482.82610234	2379.57833766	3235.83065715	4573.87615514	19096.7612158	36749.143336	0.946189190017343	-0.0797994163856	0.479779706107579	0.611111111111111	1.92521659676934
Com_805_neg	4-Anisic acid	C8 H8 O3	152.04722	9.245	Partial match	Full match	77203.0184166	81317.7260591	84379.5334362	110079.873454	47131.8250737	360541.032206	74516.6097931	73781.5074775	69266.7202653	82929.6702816	335880.536119	106994.934493	88980.6312928	145346.210237	760551.883825	168712.838555	102626.546784	91533.0562517	96917.5297143	0.503299359924724	-0.990511331811	0.0785761086558119	0.855555555555556	1.60900605089038
Com_806_neg	4-Aminopyridine	C5 H6 N2	94.05306	1.150	Full match	No results	38945.6896378	31479.2305664	26317.1273489	38561.528615	31195.2045413	46889.4223777	24880.3112325	27595.8841549	27876.1733539	44809.9951315	38569.1939628	39640.9365223	28433.2202804	33659.9542072	41385.6684264	43517.4881268	29039.7643819	32985.90043	28595.0954963	0.964753793211539	-0.0517672837324	0.610906929874323	0.611111111111111	0.128415979523803
Com_807_neg	4695	C23 H28 N2 O3	380.21100	13.077	Full match	No results	94693.8982541	107654.714344	71934.4243454	82927.8442078	108543.625544	122690.798541	174196.913294	37594.9206072	82866.0329534	35647.3903978	73230.2982606	103239.269432	102666.928811	42997.0936607	29709.9740364	73042.9998461	28671.4422728	70415.7204152	120577.583431	1.28286994875106	0.359374924284	0.283840084508758	0.666666666666667	0.95623625617866
Com_809_neg	4-[(2-Isopropyl-5-methylcyclohexyl)oxy]-4-oxobutanoic acid	C14 H24 O4	256.16672	6.587	Full match	Invalid mass	9206.88900092	2376.92196406	3019.80994993	3445.1953023	2290.95476589	2066.04551534	2229.64480755	1546.64745995	2528.25090662	4367.49375134	24969.8242657	9974.87140834	2688.40360035	2111.9150527	2640.61296856	4500.56887389	2871.98357383	3506.49258536	15898.5366105	0.430432140701675	-1.21614228581	0.10832789577475	0.744444444444444	1.6438724772955
Com_80_neg	SYSU-00437	C19 H20 O3	296.14233	12.881	Full match	Invalid mass	12735.5807715	37913.2051101	16720.1528218	17234.3834104	12583.282866	19473.0654035	29333.9076397	23969.696706	21226.5394817	5111.77872889	46758.0621556	40075.655037	2905.52345256	24943.9116543	25270.7761602	18309.3966045	12044.7306001	25454.0024446	21434.5800856	0.813416980641542	-0.297932986517	0.731929063588924	0.633333333333333	0.319844476757316
Com_811_neg	4-[(2-Hydroxy-4-methylpentanoyl)amino]-7-isobutyl-3-isopropyl-5,8-dioxo-2-oxa-6,9-diazabicyclo[10.2.2]hexadeca-1(14),12,15-triene-10-carboxylic acid	C27 H41 N3 O7	519.29506	14.527	Full match	No results	21290.7802731	24233.6602538	56983.5712939	82718.3338181	33625.2058857	36614.9906557	41750.5608564	30783.8994834	93498.5254825	71303.2266411	22310.3844869	68447.0347085	60364.7538387	34087.3603568	43555.1185424	61366.439167	107873.575623	61631.5420991	85008.9474351	0.814332917650404	-0.296309373551	0.321711347105286	0.644444444444444	0.615117665455925
Com_812_neg	4,8,12-trimethyltrideca 1,3,7,11-tetraene	C16 H26	218.20300	12.279	Full match	No results	44783.9718296	75356.4257002	57201.9418792	50144.3289546	46837.1588565	27166.9807287	78539.2325182	69362.7224273	112095.957137	16990.8504649	55070.3877738	42317.0976111	89078.1457393	56453.4832835	24164.9567358	39908.3326187	30297.8395476	60210.7022927	72622.6974764	1.10743550364091	0.14722267956	0.802195355997169	0.433333333333333	0.17350030188163
Com_813_neg	4,6-CHOLESTADIEN-3-ONE	C27 H42 O	382.32341	15.984	Full match	No results	4890.955483	22581.4092078	36718.4952239	11783.5442983	29238.9385279	26026.3391052	20014.5318688	19742.2566633	9281.58824573	57414.9520646	4397.91341178	8765.88613624	12863.3764331	23335.2290326	14162.9541204	13169.5823433	13210.4168817	8342.83517167	5771.24970511	2.05657426116511	1.04024316728	0.0400277761143997	0.766666666666667	1.64598161984781
Com_814_neg	4,4'-Oxydianiline	C12 H12 N2 O	200.09461	6.377	Full match	Invalid mass	130356.764646	165880.136376	120395.08255	387113.726575	192595.920914	564696.863475	227088.390106	158097.037901	111320.175492	146309.044316	429694.815839	288009.782194	382402.52049	66913.1216974	292987.382236	451303.896317	152353.090943	156402.778033	173720.833281	0.828589517940782	-0.271270525247	0.503998726791559	0.622222222222222	0.486376163566489
Com_816_neg	4-(Methylnitrosamino)-1-(3-pyridyl)-1-butanol	C10 H15 N3 O2	209.11722	13.104	Full match	No results	34436.028494	63916.094095	35147.0901852	31679.103885	46746.0748082	44202.946033	80238.7552354	42419.6739846	43138.236595	39701.1197134	31386.7643581	47862.0044442	27826.1906141	17127.2210425	34329.4789895	34517.2057202	30305.2854516	33163.1492556	41390.5217286	1.39460121754582	0.479852646272	0.023795157360577	0.822222222222222	0.89871985956541
Com_819_neg	4-(5,6-Dihydroxy-6-methyl-1-hepten-2-yl)-1-methyl-1,2-cyclohexanediol	C15 H28 O4	272.19824	12.462	Full match	No results	56899.2084869	60786.5042288	46329.6374492	83910.7228489	54116.6383869	63527.511803	5513.00230227	85520.0611666	49264.3798753	82692.8222661	140065.153451	130049.30939	133237.035428	157308.390206	40904.8283549	75887.4619122	122391.552122	93427.197773	67471.9182062	0.55134882520647	-0.858962728604	0.0327929929220968	0.833333333333333	1.81292268712559
Com_81_neg	Suvorexant	C23 H23 Cl N6 O2	450.15516	10.778	Full match	No results	74741.4394481	119478.320593	141028.910327	119040.693475	235074.939993	51741.4655234	73983.1587251	239266.868374	242935.45653	17188.1853081	316148.37135	251544.880063	337644.442617	48673.8208072	29910.7970955	172333.269854	85405.5112225	217357.392103	307759.970646	0.669598098511644	-0.57863266388	0.35595963688087	0.666666666666667	1.08176914647286
Com_821_neg	4-(2-Hydroxyethyl)phenyl hydrogen sulfate	C8 H10 O5 S	218.02429	5.462	Full match	No results	18803.3009327	2295.29665113	5028.40160883	15685.8037181	12053.3050707	9395.57656569	2335.38687436	2193.00216314	2595.16414111	2595.10658384	14675.1381895	74909.6184294	2411.5888197	2321.5930785	2222.23608068	6414.25558406	6202.1577524	295061.223738	17725.9817784	0.155666017365708	-2.68347406331	0.23825308971246	0.611111111111111	2.39636287032198
Com_824_neg	3-tert-Butyladipic acid	C10 H18 O4	202.12016	6.244	Partial match	Full match	550578.323158	76012.0737346	71827.804278	129698.211332	68403.9844679	111463.189499	66884.3025405	177260.517049	64914.3726378	82558.3923188	1073129.56958	129953.378966	130970.321661	73298.9095095	39478.6665238	322524.918184	212551.727616	125871.653337	270169.682308	0.529717477200793	-0.916704985997	0.233560473964498	0.711111111111111	1.48131747155885
Com_825_neg	3-Phosphoglyceric acid	C3 H7 O7 P	185.99262	0.970	Full match	Full match	5516551.66388	3403034.01866	5532898.64582	5070302.03217	8343739.19969	4525708.96507	6848137.53577	4030034.13898	4053758.39559	4980646.24089	3908155.82681	5121469.46452	4606484.60956	2792957.32714	5530754.08304	6089970.52012	5672987.889	2672621.23166	4671515.63915	1.14628352115397	0.196963923653	0.294746017329199	0.577777777777778	0.410056293807243
Com_826_neg	3-Phenylpropanoic acid	C9 H10 O2	150.06785	12.970	Full match	No results	18395.5803869	14978.3244413	37207.5980145	30162.1507673	13556.7150041	24119.1362233	44228.3680101	24923.3634876	33557.5701763	11105.2041125	35162.1176418	12744.5920632	30769.1700325	24616.2083442	42668.9817557	30210.1172668	28463.9777911	54174.6516104	44439.9729993	0.748592801769338	-0.41774691908	0.141426875554633	0.7	0.849103722799631
Com_829_neg	3-Oxotetradecanoic acid	C14 H26 O3	242.18763	12.672	Full match	No results	624195.0563	163067.535975	168105.542076	174594.481321	210546.670123	267037.353228	170845.684649	179843.495346	219500.42702	256679.387609	679581.379015	181261.035096	100919.939673	194587.296725	195708.20107	172000.315259	119441.323864	130727.661552	280294.671589	1.06641557410379	0.0927697550427	0.534581584287809	0.588888888888889	0.80740781374958
Com_82_neg	Sulfuric acid	H2 O4 S	97.96742	1.088	Full match	No results	23642172.6565	5571281.2628	7786050.87798	10929384.1133	12094304.5797	10122157.4954	4034156.81161	5600120.20881	6936117.42496	6617891.76775	9475308.12642	15006193.6836	3889395.09852	8967093.1141	5333541.86861	7486516.75961	7500896.16901	11187662.5421	8104483.16278	1.09160601761598	0.126452252785	0.894427737949943	0.511111111111111	0.673662337698561
Com_831_neg	3-oxopalmitic acid	C16 H30 O3	270.21867	12.293	Full match	Invalid mass	351561.715093	120274.005348	175188.742732	158933.162034	246731.594202	288660.981153	183461.112433	100236.459719	325264.236294	125532.929639	594841.698109	196596.401498	150198.386339	125284.593966	177078.071145	206357.737387	195609.76439	160511.860422	269898.154735	0.899769523315795	-0.152372593614	0.69992347199839	0.544444444444444	0.607670428379291
Com_832_neg	3-Methylbutanoic acid	C5 H10 O2	102.06784	1.155	Full match	No results	61010.3760699	85139.2414718	85437.9088024	143693.860175	75356.3310885	111499.417416	48546.7282738	178446.590916	94549.5997076	103602.843268	41276.357872	50917.6151362	91584.5242129	66367.1411501	86783.2938788	81409.8016728	52945.2742783	57509.3232058	35344.1475077	1.57506749804973	0.655413655289	0.0165411818942974	0.8	1.12387365657159
Com_833_neg	3-Indoxyl sulphate	C8 H7 N O4 S	213.00932	5.333	Full match	Full match	42618513.3501	1429040.94316	4761351.99907	9555491.2627	10375483.722	7299246.92119	3724571.15229	1624381.71027	2696892.95592	4212814.88966	15415079.8555	17920386.7691	1411284.10995	2088356.41001	1180410.42973	9194992.19174	5520649.61644	12883989.2803	26564585.4201	0.862098494928201	-0.214075387955	0.69613520845879	0.566666666666667	1.98245673259353
Com_834_neg	3-Indolepropionic acid	C11 H11 N O2	189.07867	7.418	Full match	No results	7892.89694215	149638.818876	84955.2197652	36682.1632844	221357.843348	62137.8174767	46149.8680556	180373.383769	50342.559074	158330.936039	10517.4441079	5827.32480021	119991.726365	166217.332384	30658.2759874	102591.554006	78392.2199056	64571.7468013	19176.7489437	1.50193796625091	0.586825227213	0.299287219577105	0.633333333333333	1.62361312689118
Com_835_neg	3-indole carboxylic acid glucuronide	C15 H15 N O8	337.07917	5.770	Full match	Invalid mass	9589.0007521	3085.59628959	123131.589668	41725.1873202	122342.272341	50745.7633406	10102.4867476	65135.9500196	13378.705553	66496.1138118	123607.864509	107355.821621	36555.6196597	57878.8701165	149192.325041	173695.410754	14620.3031534	20955.435736	79566.643489	0.596204519519266	-0.746120783189	0.139435975353103	0.711111111111111	2.00146534661588
Com_836_neg	3-Hydroxynonanoic acid	C9 H18 O3	174.12531	7.843	Full match	No results	27076.1588604	27172.9995875	32681.6390792	20696.0014141	26069.8344973	25937.5012814	21800.1061229	33977.0653996	27338.2546573	33697.4872424	35115.9074436	21335.4563721	26844.0575872	20343.0666367	37378.0621772	77152.8149067	43368.2126345	32862.4971241	36072.6581602	0.752867993184913	-0.409531167935	0.156184011602241	0.7	0.584827535202873
Com_837_neg	3-Hydroxymandelic acid	C8 H8 O4	168.04194	1.881	Not the top hit	Full match	1617537.45818	24850.2422111	29023.6150226	103900.184817	46649.3055724	56664.5845618	28447.8270444	23639.6457687	24284.6535841	33746.7184372	329373.569611	210470.67448	32766.8082314	24244.2232415	25856.4074143	53843.6245753	39428.9507751	169399.757228	187555.829884	1.66819213517452	0.738285461744	0.491646217672687	0.644444444444444	1.90499159317314
Com_839_neg	3-Hydroxydecanoic acid	C10 H20 O3	188.14097	10.998	Not the top hit	Full match	124552.400218	79562.0820516	90548.9791136	70746.3487688	90119.5136552	77795.2761687	83447.2908814	108454.572243	130409.821889	110825.167489	115316.486523	103881.794584	97229.5543368	62294.4502597	72952.4570383	105962.554392	99004.9611803	90745.6769845	124970.469852	0.997084801493153	-0.00421188465617	0.978324022861247	0.533333333333333	0.239547167144128
Com_842_neg	3-Hydroxybutyric acid	C4 H8 O3	104.04729	1.141	Not the top hit	Full match	2145075.43492	3838320.55865	2754804.4029	3789168.68516	3463901.31459	7186380.15768	2213293.57524	3778283.17482	2867199.4968	3930932.37642	4735598.04298	2455907.38782	2419263.66736	4351792.14405	3902661.3018	4427825.86827	4715264.8525	4075242.19641	4422550.22989	0.911691739474383	-0.133381991011	0.395327184099444	0.733333333333333	0.320516386374356
Com_843_neg	3-demethylubiquinol-6	C38 H58 O4	578.43091	13.894	Full match	No results	33907.8070271	85494.9792772	42756.2628467	24666.3280479	69787.3603901	46152.023234	44970.2911633	196679.249686	150620.250491	54860.9696759	67210.1406542	28089.3294976	46195.2613862	97452.1640199	122448.377384	29776.1281247	63859.5948479	34850.0417768	40089.6858705	1.27347783500078	0.34877384959	0.556880231985764	0.566666666666667	0.671072066123604
Com_844_neg	3b-Hydroxy-5-cholenoic acid	C24 H38 O3	374.28129	13.726	Full match	No results	132665.254286	189653.180325	110317.517614	129042.777129	141645.184585	401506.618706	319708.48703	183026.051963	152660.210993	96407.6480311	77468.7163628	189280.144854	125592.397608	65319.2712801	99551.415225	181988.626267	136913.549614	215568.463953	267829.200613	1.22909536723215	0.297596860784	0.362480884882465	0.6	0.635071278186413
Com_845_neg	3a,6,6,9a-tetramethylperhydronaphtho[2,1-b]furan	C16 H28 O	236.21346	12.283	Full match	No results	68546.0892709	99222.118948	76282.0757433	74555.1097474	68650.9455912	53761.7804926	107324.617729	99433.7996924	163736.148392	25783.9307533	80775.3420265	65030.8169728	116191.753405	73301.2880501	36524.7152276	58020.6348976	45614.5778248	84798.8971984	107859.461416	1.12789587065977	0.173633881729	0.67800939393279	0.555555555555556	0.290916180037604
Com_846_neg	3413	C11 H16 O	164.11978	9.126	Full match	No results	6815.93086025	27109.6721305	7785.75139854	8572.82624502	8132.66695242	17556.6370103	7350.19100117	5093.02456179	15593.209065	8192.74697926	5032.14770626	7680.35373098	5868.77721558	10785.2738828	14211.8107184	8023.47511515	7788.00707053	5474.07007545	18795.0716107	1.2070716375267	0.271511299985	0.505913070581225	0.6	0.396634623729391
Com_849_neg	3-{[(2,3-Dihydroxypropoxy)(hydroxy)phosphoryl]oxy}-2-hydroxypropyl stearate	C24 H49 O9 P	512.31276	14.898	Full match	No results	8977.63137083	9446.02809048	9427.73428176	12083.5778566	8770.70691853	15556.6466555	10656.0703671	7190.44986009	6890.7634102	12647.1846354	6101.16155578	12362.3492628	8303.52910963	9605.72293641	12883.0458219	13243.0825167	16420.5399008	10886.2092313	9275.15500414	0.923308233330332	-0.115115743373	0.578230202572971	0.611111111111111	0.239034197601602
Com_84_neg	Sulfoglycolithocholic acid	C26 H43 N O7 S	513.27526	11.013	Full match	No results	7519.32189424	13364.5637098	4404.57794878	13796.0281849	11696.7515497	14944.9574074	33289.7449145	21989.820935	26171.9608022	15572.4869475	38931.9186489	13177.6608774	62693.9080461	81737.9611592	4315.98604138	412439.5401	370781.555959	49906.1721575	190414.52247	0.119630256062642	-3.06334578268	0.0178112058731585	0.811111111111111	3.96711154076547
Com_850_neg	3-[(3-Hydroxytridecanoyl)oxy]-4-(trimethylammonio)butanoate	C20 H39 N O5	373.28227	13.222	Full match	Invalid mass	135497.691495	17962.9496349	128183.437447	203823.938462	18424.5225039	64814.4100511	135115.86689	74196.440997	202624.793528	20459.1185321	175439.414203	42519.629629	166105.691462	64074.4177145	76503.8648091	134036.470085	218574.341786	76386.7124388	237836.13456	0.756198480604659	-0.403163144301	0.217866300150774	0.644444444444444	1.23177750504172
Com_853_neg	3,5-di-tert-butylbenzoquinone	C14 H20 O2	220.14590	12.981	Full match	Invalid mass	102394.851759	196070.501996	126504.690212	115747.390303	132324.302134	109726.296474	135992.203365	242613.400908	293643.358539	65286.9941813	116116.860845	139737.689748	162988.374064	215107.885634	97408.8284278	133567.450981	108937.855745	152524.064206	186708.819936	1.04201953582905	0.0593823255814	0.910990057905386	0.544444444444444	0.143185756047431
Com_854_neg	3,5-Dihydroxybenzoic acid	C7 H6 O4	154.02648	6.237	Not the top hit	Full match	524643.152031	582647.014559	1280647.83708	711964.676116	1518763.06031	1078944.8786	772519.232538	728084.557546	785212.453558	1280621.30469	511662.878856	1100191.54833	262843.60043	545637.24744	133877.239387	1327630.51169	995696.916175	2139300.95068	666298.912291	1.08518698886574	0.117943655265	0.352544136511222	0.611111111111111	1.16704998115182
Com_855_neg	3,4-Dihydroxybenzenesulfonic acid	C6 H6 O5 S	189.99346	3.111	Full match	Full match	144955.390682	2188801.756	3210271.16717	3745861.10066	3020410.54526	2992592.88668	1518523.52432	5092684.82779	3040150.64402	1379807.98549	1436606.28433	4677642.15193	1890799.53241	3841496.49326	931668.795837	5070896.50931	4652775.2825	11148142.4235	4349698.03914	0.623705922234754	-0.681062137175	0.231678396097396	0.677777777777778	1.37188104162424
Com_857_neg	3,16,23-Trihydroxy-12,29-dioxooleanan-21-yl 2-(methylamino)benzoate	C38 H55 N O7	637.39754	14.695	Full match	No results	10067.6672332	12271.5882602	32307.6924257	32069.1455495	22688.1768001	17950.1078493	16172.7789397	11351.4007658	43076.1656105	37538.2950208	10295.0909302	27551.0358384	17141.6227107	10604.8380697	22595.6626171	24514.9166107	45274.3570198	17768.3764201	38177.0441156	0.990747940903873	-0.01341003108	0.939126400182127	0.511111111111111	0.122457574862816
Com_858_neg	2-Tridecenal	C13 H24 O	196.18242	11.776	Full match	No results	2641.52253986	7433.34063035	3750.83873808	6383.88336114	4181.96267449	2701.64413558	3076.26420403	6441.58911187	4463.282153	7078.68291747	2461.34132318	4630.596736	9428.61610786	7985.1863231	5274.88211993	3067.52313345	5805.83319182	6091.13190643	3749.89918075	0.893652963452486	-0.162213403419	0.60593133359055	0.544444444444444	0.65999884732395
Com_859_neg	2-Tetradecylcyclobutanone	C18 H34 O	266.26014	15.552	Full match	No results	61212.228012	54904.220377	76755.0474482	67458.537614	40363.1526229	62158.5785231	45807.3587613	33884.1809102	34840.5806135	89259.2627291	38624.7518399	53860.2487727	46553.035528	69529.7829563	55885.0814416	49995.469036	37932.1318893	35941.3909323	39385.4158246	1.19235473195847	0.253813509208	0.257851246160398	0.633333333333333	0.386651326506807
Com_85_neg	sulfoacetic acid	C2 H4 O5 S	139.97743	0.937	Full match	Invalid mass	300698.987175	108667.485117	161616.263344	169305.558179	156911.121894	140273.61385	139810.437617	95131.2486545	124850.588328	129343.770545	116382.667944	256121.833178	113490.890213	90303.9219452	100965.526016	147025.372598	101269.541377	172023.59119	144725.909249	1.10596307894335	0.145303223986	0.489917982888787	0.6	0.57417593872535
Com_861_neg	2-tert-Butyl-4-methoxyphenol	C11 H16 O2	180.11476	12.777	Full match	No results	158610.185119	220481.841462	103678.019176	136667.329526	201422.809754	272508.709948	195543.452127	153251.58252	137001.998223	85623.0466835	252074.005367	146026.617151	110496.119124	68582.3107888	138452.757827	124477.26239	175927.78015	164454.914224	315009.1251	1.00187842413044	0.00270745110228	0.848805692925253	0.522222222222222	0.459337075214859
Com_863_neg	2-Oxosuberate	C8 H12 O5	188.06917	8.109	Full match	No results	5565.81369135	5644.29903703	5469.19509832	5862.96544084	8008.21257788	9227.21377311	7156.48821357	7548.2073176	6844.41007504	6640.70246122	4403.89485377	5814.25093993	6055.29755459	5635.03401627	7618.02383461	6407.08455046	5543.77948607	6210.5505858	7905.880697	1.10031623576937	0.137918220303	0.253687580196281	0.622222222222222	0.24495750109008
Com_865_neg	2-Oleoylglycerol	C21 H40 O4	356.29115	14.798	Full match	No results	1556528.00396	191810.31154	1005284.42762	1539941.39403	2778598.36296	2073121.46526	964069.840348	1540949.80475	1080830.56485	815044.755141	1586618.85616	1506846.59402	1115113.76872	1287293.48741	1441613.33594	1418151.27701	1869533.79574	1634703.88351	1004370.72972	0.947708967550214	-0.0774840057371	0.385930275255671	0.577777777777778	0.59954610811659
Com_867_neg	2-Octanone	C8 H16 O	128.12002	8.720	Full match	No results	7417.94013297	12148.6065941	24136.6690693	23212.4248553	21530.1022873	19226.6404808	18602.8265328	11688.4132991	60397.0056426	30307.8896341	7618.10287724	23950.861148	25772.8563076	15105.6769559	18401.9641251	26362.2362479	47317.1521774	12783.5770116	40481.6323703	0.944937007977174	-0.0817099362499	0.775434746980397	0.566666666666667	0.254694984575327
Com_869_neg	2-Norbornaneacetic acid	C9 H14 O2	154.09921	7.415	Partial match	Full match	18181.0140234	29898.5261783	52849.9703086	69900.4770454	51587.442045	30248.6562775	33501.0040435	17979.852336	243893.344009	80424.3107834	12499.1039843	72293.1329249	85803.3602147	27209.9579586	41780.2169006	41841.4884129	182536.774071	30207.7913073	185286.56641	0.832454413473001	-0.264556824814	0.666373233236398	0.444444444444444	0.455971192722826
Com_86_neg	Sulfafurazole	C11 H13 N3 O3 S	267.06883	1.165	Full match	No results	24747.2100409	29660.9895862	30090.8577391	27719.604139	22611.982468	23293.2876496	27964.5451622	16488.0386282	20406.3587687	40659.3204184	22050.9243946	31042.7010307	31239.6125206	34602.8973227	33300.4799864	36674.4071691	24180.1618659	22113.8379101	29435.8227216	0.896603754460027	-0.15745755431	0.249561815802364	0.666666666666667	0.404686761710178
Com_870_neg	2-Naphthalenesulfonic acid	C10 H8 O3 S	208.01899	7.875	Full match	Full match	222458.322027	11538.9440265	22018.3354554	21445.1133942	14476.937966	35511.3790616	9499.11011529	120966.663562	70396.4595716	18416.3725942	11396.7342561	11873.1445906	9641.68605613	9614.31512243	35539.8970883	18913.4356964	20603.065463	21077.5995087	15204.0028536	3.19798819557168	1.67716461355	0.0777304973204568	0.7	1.98900436085387
Com_871_neg	2-methylcitric acid	C7 H10 O7	206.04220	1.111	Full match	No results	2364779.45077	3567638.62191	3967052.90022	2703072.11134	2215168.80879	2290746.44159	2890729.81807	1932072.97261	4559005.07748	2501149.36605	2489866.38025	4875681.91757	3768345.60605	4172076.65403	1783464.83498	2248511.97184	2502606.99673	4220000.91201	4193993.24451	0.862424834945041	-0.213529371416	0.389781574396422	0.622222222222222	0.342394820450062
Com_873_neg	2-Methoxyestrone 3-sulfate	C19 H24 O6 S	380.12857	12.279	Full match	No results	49375.8930387	57495.9069418	50419.331654	36777.7854931	44357.4492328	44239.5950005	44940.6309686	54134.5432472	83485.1190175	22035.4557659	45865.7891763	49158.7135428	78252.7370442	48517.0506432	33240.2729527	42196.7860846	35501.3013815	53545.8122647	61865.151757	0.978560275758497	-0.0312673765242	0.784003983033468	0.488888888888889	0.0997254428062588
Com_874_neg	2-Methoxyestradiol	C19 H26 O3	302.18513	12.280	No results	Invalid mass	231707.448559	319039.870053	244281.08564	256974.420579	199477.810726	171364.963283	343520.538126	383834.555797	417123.01533	96955.6428097	246757.094746	254223.978284	334128.156907	253208.548964	159467.25302	180932.897331	154381.403579	299887.32911	294916.252533	1.10099095780472	0.138802620416	0.746979395863536	0.422222222222222	0.155239053678415
Com_875_neg	2M3L6B34FF	C8 H16 O3	160.10976	8.582	Full match	No results	20937.2230678	41104.4142702	49507.0334968	32571.826203	32866.9391396	27779.5142877	32420.8138807	52005.0099632	67134.2281944	30479.4686618	29493.5394209	46878.6952206	39145.4718645	38442.9924734	36237.2422996	26800.7663942	28577.3134958	37245.0444524	27880.7999664	1.12044973849796	0.164077933412	0.553611626516895	0.422222222222222	0.260781198483064
Com_879_neg	2-linoleoyl-sn-glycero-3-phosphoethanolamine	C23 H44 N O7 P	477.28496	13.628	Full match	No results	25765.7437236	35764.8874496	56441.4014918	58351.8605623	51749.6893384	50366.4703618	59895.751261	51804.5653207	89450.9592072	71536.3653113	41886.1436901	100099.289345	71181.1476112	59730.4768076	54771.2102516	47435.910591	98225.7209352	49360.3848419	95587.8363391	0.802252106695674	-0.317872421891	0.181420292735424	0.622222222222222	0.613345681586959
Com_87_neg	sulcatone	C8 H14 O	126.10428	8.680	Full match	No results	6659.4441118	10614.7023051	20815.6515417	9374.82124804	8751.11986646	12952.6798967	10386.9492972	6359.39558014	63868.3341679	16079.3885956	4772.35912905	12324.7213652	10109.7689007	14810.5630953	13091.3202324	13809.9636752	29005.8659623	8495.11037447	50256.3793293	0.95276997335033	-0.0698001476605	0.76385645181075	0.566666666666667	0.297320802194125
Com_884_neg	2-Hydroxypropyl stearate	C21 H42 O3	342.31281	15.348	Full match	No results	8594.47775352	13221.5884616	19363.4945241	15791.7555513	10709.9885061	14356.8801646	9482.41099023	5502.07250212	25291.7503637	22802.0757832	7015.10692244	10960.3429432	14264.3410889	17114.9859192	15252.5206697	11884.9135094	33826.4676011	12441.0921283	21121.4397381	0.907726899628495	-0.139669783952	0.63591629341032	0.544444444444444	0.360328770060649
Com_885_neg	2-Hydroxyphenylacetic acid	C8 H8 O3	152.04721	4.598	Partial match	Full match	918216.175857	93312.462914	111003.186852	218068.481357	141859.442667	154932.929277	123831.577069	66745.3142566	89848.7446675	119015.77298	250482.161313	296679.415609	80575.7593294	80312.8820418	83867.812166	150824.58827	110797.016672	293651.467291	213519.268655	1.17456173340158	0.232122541474	0.877314363542776	0.533333333333333	1.02861867539756
Com_886_neg	2-Hydroxycaproic acid	C6 H12 O3	132.07848	2.423	Partial match	Full match	2519862.67104	167388.969511	260380.101256	893767.482937	594108.09758	542795.176871	367870.835536	240871.582857	386623.377167	411988.3281	916236.32029	612047.101924	497506.171747	175347.342213	249776.918401	438470.913319	304832.179557	42864.8441817	768958.140084	1.434606508804	0.5206550814	0.429517627949252	0.477777777777778	1.49761018731166
Com_887_neg	2-Hexyltetrahydrofuran-4-yl acetate	C12 H22 O3	214.15653	11.527	Full match	No results	402237.17279	84704.8979576	55767.2416959	145246.144497	65157.6039716	142726.63935	101287.783984	132526.207829	121003.755813	95259.7129131	427444.071187	139634.369215	50829.932616	114534.972923	92323.3652555	108216.950477	89850.093537	81289.626307	163418.978934	0.955648885998259	-0.0654474384735	0.939836406998643	0.511111111111111	0.726049262009679
Com_888_neg	2-Furoic acid	C5 H4 O3	112.01593	1.112	Full match	Full match	3006748.62237	7832802.46865	9060216.07824	1924736.36551	714901.310988	7622795.06108	2138119.60269	1713649.65575	484075.32756	4578724.91359	1003863.22196	4247685.57959	683166.395767	648081.291536	2782906.81431	4399917.76392	585640.052138	468751.982813	22175886.261	0.95062136807859	-0.0730572639661	0.433447771653137	0.644444444444444	1.30454951379042
Com_891_neg	2-Deoxyhexopyranose	C6 H12 O5	164.06820	1.155	Full match	No results	89564.4987825	61303.8829726	50311.8174298	469198.363593	72767.0297639	591597.27331	33251.8967589	46978.797744	35042.9266899	124323.376799	506401.439793	97891.5622223	40624.6524225	89842.669494	79956.4539019	185190.001221	684863.260254	67429.0761426	104027.572643	0.763325883927415	-0.389628981796	0.40624078998099	0.677777777777778	1.14399218493229
Com_892_neg	2-Butynedioic acid	C4 H2 O4	113.99518	1.010	Full match	No results	49786.2895159	44793.7775943	70926.0580531	62340.8474258	39099.1724365	29693.5657166	99586.4693589	124797.920793	119140.850907	53529.4720902	55134.9398768	50533.3094097	102451.041069	101766.874215	51261.1847114	50674.1429031	39127.8518485	46823.9994705	30438.4570689	1.18195954884958	0.24118066185	0.5054617616328	0.566666666666667	0.460129707857205
Com_895_neg	2-Amylfuran	C9 H14 O	138.10427	12.597	Full match	No results	2127636.54326	8361257.51843	1584430.05259	1684937.95532	3632906.13496	7009749.92518	2858322.06323	2536741.43996	5826817.10882	2449091.61781	1638064.13006	1478146.48644	3987849.09521	6766330.78852	6973010.06147	3256408.78214	2813901.78691	1867005.19791	14109830.8276	0.798887018129424	-0.323936609143	0.717275679629367	0.522222222222222	0.658171131339852
Com_896_neg	2-Amino-N,N'-bis[(6S,9R,10S,11Z,13R,18aS)-6-sec-butyl-11-hydroxy-13-isopropyl-2,5,9-trimethyl-1,4,7,14-tetraoxo-2,3,4,5,6,7,9,10,13,14,16,17,18,18a-tetradecahydro-1H-pyrrolo[2,1-i][1,4,7,10,13]oxatetraazacyclohexadecin-10-yl]-4,6-dimethyl-3-oxo-3H-phenoxazine-1,9-dicarboximidic acid	C64 H90 N12 O16	1282.66015	8.555	Full match	No results	5664.1151298	3584.13136262	3483.15336958	7279.56645811	7421.9512914	7575.08026844	2765.43072071	7340.6757277	7398.99150106	3727.71342658	2349.27639089	9309.03365082	10491.3388652	2357.19519326	3040.74141949	12963.0972086	9225.2695301	14623.9922327	13471.5775107	0.650337125994471	-0.620740309185	0.345379618669714	0.677777777777778	0.763118887636383
Com_897_neg	2-Aminoethyl (2R)-3-[(1Z)-1-hexadecen-1-yloxy]-2-hydroxypropyl hydrogen phosphate	C21 H44 N O6 P	437.29052	14.849	Full match	No results	4253252.18799	8658567.56778	9922708.29174	7653373.51954	5233777.56993	6882657.32398	5619912.98267	7298920.88626	4785236.51583	9112193.32068	4348286.4202	8501218.66363	7944992.90154	9192476.1838	5904439.6573	5759264.81791	6142401.91122	6173465.68485	3945968.89161	1.07884349362634	0.109485590177	0.578730022423057	0.555555555555556	0.329695522157141
Com_899_neg	2-Acetylcyclohexanone	C8 H12 O2	140.08355	11.599	Full match	No results	12151.5276324	13071.3892628	22146.3300068	24443.692393	20688.6554426	22445.7565281	14345.2530948	8954.71549207	72073.3918594	26641.9119964	10368.1093407	28950.4148721	24658.72637	11308.7139232	19126.7288928	27235.1037695	42671.4646889	15542.620288	64208.2614918	0.873791272293916	-0.194639399132	0.592589943816175	0.6	0.395944729588934
Com_89_neg	Succinic acid	C4 H6 O4	118.02649	1.113	Full match	No results	939396.987929	790883.167381	1331752.32569	1239123.66042	632447.71725	705432.672298	1253133.10531	959890.750318	1547303.85124	999903.893073	853193.515707	1273668.88941	900434.268743	822387.522964	687907.301408	419212.259938	898557.114599	507544.047956	884860.685484	1.29134161151682	0.368870701689	0.0852045612985001	0.733333333333333	0.726405690050957
Com_900_neg	2-Acetyl-4,7,8-trihydroxy-6-methoxy-3-methyl-1,5-naphthalenedione	C14 H12 O7	292.05922	1.100	Full match	No results	139164.742363	139855.673495	123749.977808	227078.835856	175978.127853	165354.447992	103159.762569	92216.0999229	101529.196784	250768.24433	90028.3703791	153529.422358	86791.9355294	263737.411556	139067.005662	183151.917329	162097.697961	88503.2545442	109213.101702	1.07119195116758	0.099217025545	0.623157010344766	0.588888888888889	0.215009050580984
Com_903_neg	2-[(5-Hydroxy-1H-indol-3-yl)methyl]-1,3-thiazolidine-4-carboxylic acid	C13 H14 N2 O3 S	278.07177	6.378	Full match	Invalid mass	120286.39548	142229.94105	100407.850233	298630.365157	188298.325472	457886.116529	157823.078869	132328.035887	92506.0596558	111878.8392	343782.885587	239785.293378	324570.448729	61227.1252328	214287.183109	393108.507353	123147.678269	129320.583244	138122.445773	0.824482544329016	-0.278439145162	0.497860615906002	0.622222222222222	0.486506320327185
Com_905_neg	2-[(2S,4aR,8aS)-2-Hydroxy-4a-methyl-8-methylenedecahydro-2-naphthalenyl]acrylic acid	C15 H22 O3	250.15625	11.339	Partial match	Full match	54218.1781551	53055.0232184	70186.3241738	64775.9949939	54204.6312655	58367.4326976	105249.157616	64268.2275426	106121.000876	68997.8148247	79538.7967386	84347.6478833	127025.351181	51423.7214233	63233.6713072	87447.7822849	102849.573976	63448.0993231	143675.972089	0.783943665246312	-0.351178109922	0.125314836579411	0.666666666666667	0.58500629555878
Com_906_neg	2-[(1Z,11Z)-1,11-Octadecadien-1-yloxy]-3-[(9Z)-9-tetradecenoyloxy]propyl 2-(trimethylammonio)ethyl phosphate	C40 H76 N O7 P	713.53718	2.603	Full match	No results	2603.99942037	27963.5783373	21857.3483233	24949.2838908	23559.8539706	28068.224452	29093.0206789	28772.8020943	41661.0942755	25121.4227526	2342.00836043	19996.5979037	10608.9074326	18406.1745376	23089.768671	18372.0158589	18473.8450222	25012.5310312	15078.3743019	1.50802767146042	0.592662901493	0.249624938817677	0.866666666666667	1.13036523790341
Com_907_neg	2-[(1E)-N-Ethoxybutanimidoyl]-5-[2-(ethylsulfanyl)propyl]-3-hydroxy-2-cyclohexen-1-one	C17 H29 N O3 S	327.18753	1.422	Full match	No results	172577.04766	134571.32997	85790.4494928	105293.958349	114309.188427	109574.858468	107009.335059	172583.514676	181193.45656	124338.928577	96708.172533	129358.296389	239169.940719	177391.139221	124415.919162	225308.954147	84890.1537452	187142.661164	327147.646075	0.739235659512409	-0.435893743219	0.172516830065134	0.688888888888889	0.654552632409059
Com_908_neg	2,6-di-tert-Butylphenol	C14 H22 O	206.16667	11.819	Partial match	Full match	43484.4867942	25279.0180729	33590.526184	26795.1944944	14653.0693465	26925.8020134	42909.8557285	22599.5360424	30268.5598823	42110.3393433	26053.0338447	24130.6080712	48692.7138127	26696.6618481	30833.4997548	35115.0775429	27037.7881508	24424.8674625	54456.5469406	0.933815238236324	-0.0987909638478	0.622901806785277	0.466666666666667	0.201694818385728
Com_909_neg	2,6-di-tert-butylhydroquinone	C14 H22 O2	222.16160	11.850	Full match	Invalid mass	58512.2385562	22473.97819	52162.1386323	56450.6515739	20731.4322514	39979.599059	41501.2889788	51247.0098687	65523.9533598	27594.3672952	64593.4784711	27234.4632755	50639.9311892	39680.4055665	47772.1107616	79870.8522487	65029.5243851	41689.2265814	59042.8964933	0.825479144574292	-0.276696328446	0.216133016059323	0.633333333333333	0.561293495685453
Com_910_neg	2,6-di-tert-butyl-4-ethylphenol	C16 H26 O	234.19773	14.326	Full match	No results	179982.344185	61643.787711	159585.283802	104997.963275	23005.7280441	98288.5975831	15328.5672693	55253.051914	134950.285912	49589.9529585	61727.6214265	84874.1908294	58113.2358281	18791.7107975	170135.054505	270552.429989	211154.131123	132627.25612	40975.7786123	0.757292472652388	-0.401077506229	0.540982997551609	0.588888888888889	0.622641648700718
Com_913_neg	2,6,10,10-Tetramethyl-1-oxaspiro[4.5]dec-6-yl acetate	C15 H26 O3	254.18758	11.746	Full match	No results	24100.2562218	121515.271792	56477.2029717	37344.9259176	42353.3938509	60246.2546196	57893.6123566	100926.971568	127969.124505	15292.5858969	33171.041224	106911.048173	97872.8813041	102032.109844	49414.8647475	30230.2847486	34986.6753931	48973.7014653	53054.2681802	1.04142799624445	0.0585630956896	0.888909022061164	0.544444444444444	0.565578159006276
Com_919_neg	2,4-dihydroxyheptadec-16-ynyl acetate	C19 H34 O4	326.24503	12.268	Full match	No results	15341.0912323	37443.8134577	46405.2315324	29585.1832198	26526.7192358	39507.6589668	28980.9436443	23352.8279252	276291.828014	41575.7442706	135664.338476	59033.356394	63314.0672693	65796.9907754	85478.9660392	45664.6804795	69970.1665078	20846.4549836	91064.780809	0.798497089765926	-0.324640945345	0.104047977901724	0.8	1.42729453964098
Com_91_neg	Stiripentol	C14 H18 O3	234.12510	10.902	Full match	Invalid mass	291311.255989	324473.90084	338919.458532	227731.237088	297347.094734	207064.546629	386591.193283	395302.390039	256953.995773	109946.716085	234282.229023	271889.632715	268118.108391	198025.490248	142709.787325	189693.065319	209780.434486	434003.105552	378113.679654	1.09690560138094	0.133439374164	0.586456671432128	0.622222222222222	0.362036901182222
Com_921_neg	2,3-Dimethoxy-5-methyl-6-(3-methyl-2-buten-1-yl)-1,4-benzenediol	C14 H20 O4	252.13558	10.904	Full match	Invalid mass	343877.852191	373842.147899	397965.063102	270937.7409	360375.299386	223315.937436	414616.254643	430802.450011	305567.505239	122014.478528	270680.818429	299497.758929	315734.070674	215648.249574	171274.082965	213197.685496	230376.078373	495196.454835	411252.211075	1.11290199950747	0.154326556697	0.536101358652854	0.644444444444444	0.392679684483971
Com_922_neg	2,3-Bisphospho-D-glyceric acid	C3 H8 O10 P2	265.95841	1.068	Full match	Full match	112368.092563	2939513.89823	2809353.35813	3711123.66057	2771444.53875	831138.666325	3587040.4245	2887546.52402	3192318.10045	3591004.89668	1655606.75131	3838863.4665	1293016.75587	2020765.16626	3239718.30956	3463239.10428	758798.54332	946510.664785	1839127.74041	1.24842612615274	0.320110454357	0.856478005654892	0.611111111111111	0.577613391056662
Com_923_neg	2,3,6-Pyridinetriol	C5 H5 N O3	127.02678	1.058	Full match	Invalid mass	9827556.08254	90693.2920641	545025.887703	550336.624244	335888.649969	13294.9118056	123384.384195	81022.4236157	186302.478924	134358.888867	610010.740508	275539.546111	90373.5770897	87085.385518	87510.4165415	265304.804674	207533.449873	624022.560775	277822.761158	4.2369172835408	2.08301496354	0.971892534119814	0.533333333333333	1.67759752979341
Com_925_neg	2,3,4,5-Tetrahydroxypentanal	C5 H10 O5	150.05231	0.988	Full match	No results	8666366.72196	1869896.39289	2754346.63162	3907560.23495	2460073.41419	3203367.24441	1946203.26239	1782823.0995	1620159.15914	2785155.20394	3581188.79519	5291947.05872	2298968.86639	1876005.11988	1323080.28161	2565868.65213	4203146.93546	5556757.43008	3704284.25286	0.917605645205802	-0.124053827896	0.591598248346354	0.611111111111111	0.741754859960835
Com_926_neg	2,3,4,5-Tetrahydroxy-6-oxo-1,7-heptanediyl bis[dihydrogen (phosphate)]	C7 H16 O13 P2	370.00601	0.960	Full match	Invalid mass	1130770.56203	2704838.17885	2131246.39236	2384905.43405	4015889.51097	2212861.6263	2101374.87077	2202252.69107	2478425.12905	1324134.30535	3401139.68634	2953016.98056	2006762.79425	2099449.0581	2471911.39432	2435514.41864	3289282.69006	1967382.00265	2278440.76658	0.891504089726567	-0.165686678737	0.27263573478522	0.588888888888889	0.396142979409799
Com_927_neg	2,2'-Methylenebis(4-methyl-6-tert-butylphenol)	C23 H32 O2	340.24152	12.874	Partial match	Full match	866459.074519	1539402.79531	1228738.35129	912787.565577	1311620.99335	1802229.86565	1982642.62893	1202072.71715	1952710.74835	319318.51282	1659815.06612	1686343.21779	1912528.72461	1182893.7745	764942.059467	933909.572975	952320.671166	1688827.16289	2225550.20206	0.907670217624295	-0.139759874264	0.508213333647924	0.544444444444444	0.373977358022565
Com_929_neg	2-(Diethoxymethyl)furan	C9 H14 O3	170.09402	10.644	Full match	No results	133133.086478	207300.621441	165004.949426	198140.671645	136998.249367	149749.784019	243535.45535	179232.611241	383144.718938	67230.415451	176929.746385	167344.69929	246751.773008	113880.493867	114083.164493	132438.876195	110616.015988	156594.048473	230466.588105	1.15735094238358	0.210826397778	0.579736946016376	0.611111111111111	0.322718416456263
Com_92_neg	Sterculic acid	C19 H34 O2	294.25509	14.436	Full match	Invalid mass	676851.013436	550580.529008	463552.352014	507661.964963	709165.949223	649702.267011	339813.565607	634015.314436	538428.667374	575732.834719	621581.786218	510976.204877	503972.544173	622349.468806	781361.649685	498805.635155	515138.940217	427605.720191	400762.474477	1.04063438335594	0.0574632809623	0.690870092615381	0.622222222222222	0.108947419605641
Com_933_neg	2-(12-Tridecyn-1-yl)furan	C17 H26 O	246.19771	10.954	Full match	No results	27890.1258781	26150.7163904	18683.6387678	18501.8095491	19349.0877379	20985.1809121	24340.6243263	32885.3529871	33406.8215162	9251.62212844	18263.9230288	19958.7080471	19506.2774003	32746.3858237	15975.5426865	14493.3806512	17295.3105629	28379.8323315	26776.4933968	1.07706798228872	0.107109312663	0.721992259861705	0.611111111111111	0.149538061107054
Com_934_neg	2-(11,17-Dihydroxy-10,13,16-trimethyl-3-oxo-4,5,6,7,8,9,10,11,12,13,14,15,16,17-tetradecahydro-3H-cyclopenta[a]phenanthren-17-yl)-2-oxoethyl acetate	C24 H34 O6	418.23508	12.003	Partial match	Full match	9664.33204678	19050.3432932	156026.693527	9048.37340648	11033.6063943	8031.13356181	148791.236682	14572.3991424	20098.1522991	1637622.77517	25839.7161944	8393.94295298	14947.9741003	29211.0747694	363925.733123	687405.324443	34279.9674059	13193.1103913	13880.9365644	1.53688127827872	0.620005723354	0.873147689047555	0.588888888888889	1.4950918645098
Com_935_neg	2-(1,2-Dihydroxy-2-propanyl)-9-hydroxy-6,10-dimethylspiro[4.5]dec-6-en-8-one	C15 H24 O4	268.16658	10.341	Full match	Not the top hit	277442.917968	80939.7080918	66794.0725087	178373.959235	227805.653085	207419.870815	100381.911273	38436.9582111	59743.7672096	98830.870711	434400.831781	68690.4241316	45857.2680296	371290.362415	105678.515784	156055.741627	176794.123547	99910.4334314	236647.117123	0.709334699475789	-0.495461571322	0.38570419882335	0.622222222222222	0.869001908628097
Com_936_neg	2-((4-Nitrophenoxy)methyl)oxirane	C9 H9 N O4	195.05279	5.785	Full match	No results	48050.7804694	19564.411033	22252.4678279	19584.3704155	16555.0011515	16608.7863982	12344.4927738	29454.9885294	28934.5425025	14998.5446528	17567.6385504	23589.3290638	18319.5595588	20279.3571575	8317.21213456	20312.5907324	20901.4125449	33357.2034827	21059.5164892	1.11872223178736	0.161851873161	0.623518461213433	0.533333333333333	0.509711185548813
Com_940_neg	1-Stearoyl-sn-glycero-3-phosphate	C21 H43 O7 P	438.27414	15.271	Full match	Invalid mass	1822045.0204	2918291.52709	3923303.61935	3597511.98008	1514996.84881	3291869.5309	1986867.73659	1929907.57594	1640649.46405	4814652.84702	941384.492261	3131651.31489	3229695.56911	3030772.73532	1946000.62079	2173227.45003	2466126.37564	2796615.92983	1408105.41326	1.16912410920863	0.225428088326	0.448425435991234	0.411111111111111	0.428633443707934
Com_941_neg	1-Phenyl-1,3-octadecanedione	C24 H38 O2	358.28659	14.792	Full match	Invalid mass	1380998.63203	921591.693983	926480.066355	1826956.9749	3301134.51394	2404623.60431	1173884.49562	1705312.56154	951591.298448	927250.113117	2053202.85358	1324634.42111	1243942.6803	1476020.23921	1745432.64709	1573246.21832	2135953.94219	1884619.85256	1190451.19767	0.954902593712168	-0.0665745185301	0.450756671664694	0.644444444444444	0.331588059019871
Com_942_neg	1-Pentofuranosyl-2,4(1H,3H)-pyrimidinedione	C9 H12 N2 O6	244.06886	1.133	Full match	No results	1432661.55006	1369108.61551	1167062.88694	1580886.2025	1543088.1954	952757.455462	1949885.49467	1593700.46124	2961165.10186	1764275.39163	997368.596943	1625865.53128	2959028.64659	1340688.27062	2522178.14396	1181550.79874	1348005.89965	1592338.14532	1095486.42236	1.00140642793364	0.00202762108775	0.885959409235079	0.566666666666667	0.339001521798933
Com_943_neg	1-palmitoylglycerone 3-phosphate	C19 H37 O7 P	408.22908	12.658	Full match	No results	820.809846778	4782.12563397	3111.22405723	670.323559351	1254.23889287	3697.4607633	2571.64639258	2991.66921353	3295.51843684	947.534934975	644.477833141	3219.68530136	6065.25585063	5764.21511034	2863.47792251	1566.00921823	1422.02600375	2253.879859	2674.77085914	0.820747238181318	-0.284990104757	0.546584891612364	0.455555555555556	1.25687621000029
Com_945_neg	1-Palmitoyl lysophosphatidic acid	C19 H39 O7 P	410.24479	12.876	Full match	No results	217063.991977	276537.343897	232268.055749	113006.581821	215339.882181	277812.566431	302736.279824	235436.908808	169164.847776	92067.325894	242430.750532	329834.392166	287099.895217	210211.100344	213983.694735	72565.8358129	169753.393202	315773.783577	279320.784474	0.904438593075777	-0.144905540601	0.675080828042107	0.6	0.246356439070237
Com_947_neg	1-O-Phosphonopentitol	C5 H13 O8 P	232.03401	0.964	Full match	Invalid mass	155963.086209	246257.942032	284382.704242	315736.647315	328251.27701	238510.195861	256216.984361	220662.211805	180900.544294	217720.674952	289843.037621	254506.211945	159258.850989	188754.901788	271713.895841	244041.285047	225680.443487	338648.343004	236279.814499	0.996113261717371	-0.00561830357	0.956017424678723	0.522222222222222	0.107138645178245
Com_948_neg	1-Oleoyl-sn-glycerol 3-phosphate	C21 H41 O7 P	436.25766	13.257	Full match	No results	15374.8549264	19621.4626522	16837.0065969	21342.7268226	16263.7654021	18919.2610338	14196.2318904	19765.340857	11545.0377458	9029.848826	12471.9552962	15622.3968191	17280.0806872	6877.36501899	11580.449562	14111.3501984	13609.7394702	14692.6135602	16831.1867761	1.1911715383438	0.252381187927	0.18194852897184	0.711111111111111	0.560182081231772
Com_94_neg	Stearic acid	C18 H36 O2	284.27088	15.237	Full match	Full match	16490609.6081	15215669.8005	20034229.1697	17700417.594	14304386.5626	16058805.0862	16243961.9452	15107416.3649	14768742.7321	18694473.1487	17817088.1712	21622475.9331	17714978.1788	18668166.781	17002113.2595	20774050.2233	17492256.2492	18432739.2225	16295244.511	0.893484704812618	-0.162485062296	0.0234376820705574	0.8	0.306023050899065
Com_950_neg	1-oleoyl-sn-glycero-3-phosphoethanolamine	C23 H46 N O7 P	479.30074	14.717	Full match	Invalid mass	3927245.56004	5099492.44839	7056767.53183	6358044.80782	4661239.37945	5534185.90488	4509178.9733	4294552.29068	4273407.68873	6316076.71359	3650728.46218	7040989.00936	5209641.75186	5937962.60741	4463432.4192	5026607.45439	5533860.88031	5420197.20672	4655636.2971	0.997616400306815	-0.00344291235127	0.951286866874617	0.511111111111111	0.0716127174384289
Com_951_neg	1-oleoyl-sn-glycero-3-phospho-D-myo-inositol	C27 H51 O12 P	598.31183	13.381	Full match	No results	3047.57145924	3078.24424476	7269.74463262	8842.0463985	6197.11301489	5064.42370285	7423.51843146	2720.74605869	19291.3660594	3967.32199869	3412.0233255	8434.63225648	7841.5591674	4267.99568229	3002.3125851	6841.57214866	17633.1947039	6197.60940824	11518.459451	0.870751190005073	-0.199667555427	0.529478641716254	0.6	0.466093269028565
Com_952_neg	1-O-Hexadecyl-lyso-sn-glycero-3-phosphocholine	C24 H52 N O6 P	481.35240	15.020	Full match	Invalid mass	1166547.77644	2020656.72332	2406566.99236	2259033.45998	2025407.90613	2547731.55717	1563556.22131	1773937.70267	2020166.34332	2605656.45713	717446.963236	1740748.90914	1745416.81775	1853851.80858	1446659.53359	1538845.9177	2182027.21201	2101292.10843	1131148.35426	1.26926606928611	0.343994525132	0.0826774009103577	0.766666666666667	0.670828488402039
Com_954_neg	1-Octenylsuccinic anhydride	C12 H18 O3	210.12508	11.153	Full match	No results	19060.9704753	28951.4708254	26851.3051649	21070.3123623	16711.1815632	49536.4287344	20183.9367954	40496.0226678	36055.6186885	18130.2627338	33058.4145994	28685.4714104	51495.8271107	20462.9516241	16565.421375	14599.5406683	34455.3020797	42162.9762758	39676.8807152	0.886827032419921	-0.173275347524	0.57650543908978	0.566666666666667	0.275996510129482
Com_957_neg	1-O-(Hydroxy{[(6E)-3,7,11-trimethyl-6,10-dodecadien-1-yl]oxy}phosphoryl)-beta-D-glucopyranose	C21 H39 O9 P	466.23445	10.917	Full match	No results	4170.19054148	1993.04500657	2795.31385114	2110.73314003	4012.04028284	2497.81238992	3365.53816255	3737.05152393	5071.76636368	1180.35857429	2066.09303074	2691.10131004	2074.86541097	1195.58446917	817.100089802	3476.73962675	980.887781168	5560.13834521	7046.71171741	1.07453882975844	0.103717617235	0.417222693385437	0.611111111111111	1.12284846428127
Com_960_neg	1-Myristoyl-sn-glycerol 3-phosphate	C17 H35 O7 P	382.21127	14.068	Full match	No results	43407.8562544	47691.7386416	62452.3726018	70945.6449777	42561.641844	67320.0533556	47417.8627063	52882.8322306	46345.4306989	54371.2253388	49851.8164322	37387.2656107	38226.5975506	30169.6058704	50463.2421484	42023.8838761	55115.1639362	53371.1093989	61611.7847416	1.15216023090836	0.204341366313	0.13981029923221	0.666666666666667	0.473547675949289
Com_962_neg	1-linolenoyl-sn-glycero-3-phosphate	C21 H37 O7 P	432.22901	12.776	Full match	No results	67562.835708	77482.520465	40883.1800945	47286.2981477	70335.4818492	64682.7722216	82380.9959199	48542.147175	44915.5978372	22148.5772133	66249.1913162	108344.898848	85326.2429953	33620.3581803	44032.3092012	51113.5514383	50593.3274963	48245.100445	138593.928935	0.813900297149127	-0.297076019829	0.406394175757573	0.411111111111111	0.467595502403968
Com_964_neg	1-hexadecanoyl-sn-glycero-3-phosphoethanolamine	C21 H44 N O7 P	453.28490	14.272	Full match	No results	233609.079085	32718.8868267	40700.5230536	26185.522328	31628.4766144	27658.0467972	23177.3329042	41451.5392245	239256.219675	51557.9863287	19871.9914487	43695.0409432	58554.5385038	39942.6020917	255713.770991	57338.655086	349210.286643	37481.4120293	20193.5766905	0.763206146234932	-0.389855305217	0.700003304217754	0.588888888888889	0.811497111110519
Com_967_neg	1-Hexadecanoyl-sn-glycero-3-phosphocholine	C24 H50 N O7 P	495.33438	14.438	Full match	No results	12776.922673	24140.0752669	21511.766466	27382.4539677	21233.7298538	39939.6518464	31870.1247464	15299.9143868	15265.0593863	23929.8848563	14609.9139448	18071.6541027	11525.5765187	13020.2384446	20527.5918531	17770.4011045	24876.1706883	24005.6533013	12591.7079593	1.33768207620442	0.419735274736	0.0812643853292207	0.733333333333333	0.720446766658782
Com_968_neg	1-hexadecanal	C16 H32 O	240.24477	14.848	Full match	No results	5067.67108511	7471.48134583	8065.16861108	140088.728984	3211.06987799	3925.87442165	7026.86669427	94290.2266156	3070.20213735	7647.91667462	4234.67641734	5863.36692183	137298.208578	5859.23041718	7062.74895145	87964.5665403	110559.509362	4785.25988678	4017.70929653	0.685113346997806	-0.545585403714	0.575750448164024	0.466666666666667	1.3302658457959
Com_970_neg	1-heptadecanoyl-sn-glycero-3-phosphocholine	C25 H52 N O7 P	509.34801	15.269	Full match	Invalid mass	9404673.39766	15455122.4102	21760613.5663	20711905.7235	8483201.72615	17918359.9408	11046335.1186	10741757.1319	8582647.39408	28263164.5009	5186302.06318	15130568.8731	18024219.432	15596847.9169	10454447.81	11418807.1704	12962152.5245	14127132.6339	8166834.20063	1.23466571377811	0.304120484436	0.342495457254288	0.6	0.499194813031852
Com_971_neg	1-heptadecanoyl-sn-glycero-3-phosphate	C20 H41 O7 P	424.26041	12.880	Full match	No results	66890.2979917	108788.357627	89725.9195302	87082.5744769	70567.2192117	111579.72276	98289.9765955	85091.595406	134876.130151	39502.3614802	89957.6073399	150854.405957	104290.094637	81219.4381545	63083.8314365	72393.439452	71696.1967862	120781.224259	113571.523426	0.925455794651158	-0.11176401496	0.551005459368334	0.566666666666667	0.231783030450704
Com_973_neg	1D-myo-Inositol 1,2-cyclic phosphate	C6 H11 O8 P	242.01871	13.630	Full match	No results	8355.99463761	21625.6179818	13656.7143294	12362.2648619	17131.5886677	15069.7138744	13609.4300949	24599.0567116	15241.9694452	17933.0158555	10792.4850283	10632.2485175	14828.7687798	13480.9413854	14884.946126	9249.10211924	13504.7156737	12666.7868263	7207.61228942	1.33920778441819	0.421379818984	0.0408581879929977	0.811111111111111	0.730576237325165
Com_974_neg	1-arachidonoyl-sn-glycerol 3-phosphate	C23 H39 O7 P	458.24445	13.054	Full match	No results	90818.2472645	2247.58138636	73820.8160274	92641.0504108	72127.0193826	109384.776384	108483.660165	18925.6499219	72540.7550063	49753.66254	72780.7811516	149440.1725	20705.8782557	61676.2997641	63306.9688237	77002.962536	75231.0600748	78187.614246	119829.759345	0.865639413278584	-0.208161907129	0.391572625111616	0.566666666666667	1.16883431954114
Com_975_neg	1-arachidonoyl-sn-glycero-3-phosphoethanolamine	C25 H44 N O7 P	501.28469	14.203	Full match	Invalid mass	4111944.62189	5570533.10136	6168042.29859	5998433.23519	5146959.6304	5044636.33015	5397225.29904	7287288.92191	8084428.20884	7642487.45519	2973585.95248	6445221.41468	6197229.6293	5958774.5786	6363404.4776	5594254.89919	10271568.284	4874185.20765	6323682.99892	0.989179897974647	-0.0156951731811	0.915500017668656	0.544444444444444	0.240066932259234
Com_976_neg	1-Amino-1-carboxycyclopropane	C4 H7 N O2	101.04759	1.052	Full match	No results	4467397.51776	81832.9326641	192528.744057	158593.504802	180165.99739	76086.8656927	116741.997877	86417.4338306	116915.298317	74110.7420842	361937.590158	67681.0915998	74127.4846665	72327.2589604	71150.4659426	115603.445482	76951.1521429	283717.253703	184018.642504	3.82077014809965	1.9338634699	0.472241430192499	0.633333333333333	1.7559845424409
Com_977_neg	17a-Hydroxypregnenolone	C21 H32 O3	332.23446	13.029	Not the top hit	Full match	299012.735789	583261.788666	228531.310794	286920.705283	473978.964455	671312.818132	319922.40604	368817.866426	323187.386265	146896.984427	262150.095415	229710.64781	275778.573293	166446.346232	316733.31175	232779.605343	276779.823388	234240.923622	546981.251167	1.31085061061986	0.390503280069	0.202183356250306	0.722222222222222	0.681816680849745
Com_978_neg	17-Propyl-5alpha-androst-2-en-17beta-ol	C22 H36 O	316.27661	14.730	Full match	No results	76819.2324582	21601.1301035	102545.737876	102865.649689	17480.1708889	65909.1545325	137381.195029	53612.4719148	70728.6521316	24521.2078619	122714.765609	27194.4955305	102628.689835	61179.4271165	72903.9822469	97807.716507	110828.440537	79887.3550281	160539.983678	0.725295113129385	-0.463359966493	0.155476224218883	0.7	1.09515670750049
Com_979_neg	16-Hydroxyhexadecanoic acid	C16 H32 O3	272.23437	12.733	Full match	Full match	4036289.97272	837126.476452	1012173.30726	874702.165557	1412580.73018	1235029.24584	1253730.35901	624859.324271	918133.663468	767320.126624	2742963.0743	1467452.69496	793284.781949	511344.610858	637867.467698	818162.66656	893443.76548	1507756.50041	1268609.63605	1.09715973969415	0.133773588537	0.790513495839248	0.511111111111111	0.89713754966531
Com_97_neg	Soyasaponin II	C47 H76 O17	912.51033	12.232	Full match	No results	1646.04383645	1721.66468212	1840.85062196	1848.35880911	1427.5563094	1699.4317684	1626.63635167	1576.40616073	1834.10033636	1864.67579329	8046.74635415	2546.94344034	3145.93628338	1775.19675467	1587.90125121	1784.46122532	1808.09097618	1688.75174738	1906.98377215	0.633038768665662	-0.659634238758	0.115646270431739	0.711111111111111	0.787799243206689
Com_981_neg	16-Acetoxy-17-methoxy-17-oxokauran-18-oic acid	C23 H34 O6	406.23509	11.482	Full match	Invalid mass	1543025.56316	279523.799078	207317.354628	290318.948736	580393.214242	237447.881301	292824.758834	66707.3511233	308603.803309	277085.807247	652532.862041	953970.617059	279139.443131	422142.403486	339301.127942	481813.673464	296895.99325	605474.121134	397892.369291	0.82971070525459	-0.269319694388	0.161916902825767	0.777777777777778	1.12378543396976
Com_982_neg	15S-hydroxyeicosatrienoic acid	C20 H34 O3	322.24987	13.018	Full match	Invalid mass	94597.1223571	82265.4737262	130998.717585	57453.9765706	103463.228868	87266.1259276	65097.3791004	85774.8970851	475867.412084	125818.474701	105467.767329	136310.241453	178664.545628	145076.872874	84188.9610283	119044.543642	229885.666846	71196.5671888	208299.784418	0.921453972312842	-0.11801599151	0.337127023390168	0.711111111111111	0.608693337787972
Com_985_neg	15-Deoxy-d12,14 -Prostaglandin J2	C20 H28 O3	316.20336	10.907	Partial match	Full match	558105.835371	511905.386272	644215.764523	440948.67402	577131.701175	341393.820504	591805.666701	613257.626155	570790.04504	174307.444513	468417.882062	423348.327891	476203.490293	322898.523401	274044.610138	332220.614944	305352.787856	677913.929449	574146.908231	1.17302388081712	0.230232384539	0.384840241256394	0.688888888888889	0.519760475649512
Com_986_neg	14(Z)-Eicosenoic acid	C20 H38 O2	310.28661	15.027	Partial match	Full match	4973173.77004	3070436.40266	3735470.17042	5788755.23998	10699459.9657	8098573.54855	3224438.89425	4055086.46132	4466576.70976	4085024.16088	5871494.12425	4417443.23061	4046708.79618	5588548.77349	5498605.58695	4688799.24965	5509831.30623	5948046.08052	3080962.10611	1.0521127356436	0.0732893001054	0.954420384380617	0.577777777777778	0.140234548008794
Com_987_neg	14(S)-HDHA	C22 H32 O3	344.23481	13.078	Partial match	Full match	46474942.4378	57707438.2576	30239504.2073	41015519.8477	51803158.0015	74039637.7068	92664283.7703	32672269.6523	42543785.124	21641157.2569	40035953.4401	48097920.3074	42791783.4561	16459187.8678	30238270.5234	37014952.1117	31671459.25	41220476.6046	78242281.9818	1.20764077568193	0.272191375016	0.365753985043394	0.633333333333333	0.679999126354709
Com_989_neg	13-KODE	C18 H30 O3	294.21879	13.317	Full match	No results	363470.269382	116516.642973	102268.83377	126770.958036	148956.880871	125098.509334	161600.642643	91145.2067255	153273.019598	115465.990507	236691.083197	214735.975281	90366.6404546	104599.235625	119291.366829	129516.435166	137668.883986	100865.181223	145831.204232	1.05825744987971	0.0816906449206	0.869524118797373	0.477777777777778	0.489748409157143
Com_98_neg	Sorbitan, monododecanoate	C18 H34 O6	346.23445	9.523	Full match	No results	5348.9397284	4341.7249411	3340.86192923	1995.10494684	2586.84666877	1854.97468171	3910.46309289	7414.18796291	3979.19465803	3490.85515344	20609.2603679	2579.02792137	26403.8947025	2985.11016792	2795.62192416	3322.20981605	2649.6320037	2731.14636094	4016.45995937	0.505737159888964	-0.983540308081	0.408283947493678	0.511111111111111	0.773585357635123
Com_993_neg	13-Hydroxykaur-16-en-18-oic acid	C20 H30 O3	318.21892	14.613	Full match	No results	40958.3441841	34473.1095855	48601.7644676	54436.6649415	48196.7010489	48926.0086024	36343.938134	31113.070131	50312.2805504	47877.1324753	31852.7640444	29478.1441878	36345.9104382	26292.4542393	36384.2794815	54189.626042	54496.1610789	33776.2102286	39339.4659038	1.16062923105366	0.21490716949	0.133898179040069	0.666666666666667	0.493875918413329
Com_994_neg	13,14-Dihydro-15-keto Prostaglandin J2	C20 H30 O4	316.20329	11.833	No match	Invalid mass	21407.1644703	40228.3555679	39379.7963071	32762.1104729	30241.1871472	29158.9714571	39187.993547	48015.1548438	67151.2293528	18732.7487528	27341.8527241	30911.5587966	40947.0880818	34960.7806638	22227.1144056	25875.1706212	30614.492081	39352.7185601	53883.7050596	1.07684628200809	0.106812322294	0.76838050336159	0.533333333333333	0.115903479456792
Com_995_neg	13,14-Dihydro-15-keto Prostaglandin A2	C20 H30 O4	334.21398	10.907	Not the top hit	Full match	938093.901099	948871.651184	1186756.2732	801139.099947	1077466.407	618407.991267	1274009.39776	1173965.06861	1057495.64509	331143.740561	1168443.51891	912811.018577	1151202.60376	625220.14536	504346.976726	632657.503864	582995.461409	1222206.82796	1082634.23746	1.07410017234757	0.103128547709	0.720177317300064	0.566666666666667	0.333138642645981
Com_997_neg	13(S)-HpOTrE	C18 H30 O4	292.20319	12.290	No match	Invalid mass	39339.3293331	423776.19007	102555.292599	60135.2545956	111147.033628	226753.582916	151455.190148	206854.444879	258949.379212	35982.1579134	120293.364102	88916.3472604	235692.775497	132120.016182	163771.969871	97316.2893384	117732.272815	144701.549627	202014.966597	1.11722574858377	0.159920728754	0.677121514605973	0.511111111111111	0.688285770994665
Com_998_neg	13-(3,4-Dimethyl-5-pentyl-2-furyl)tridecanoic acid	C24 H42 O3	378.31288	15.632	Full match	No results	8820.26894672	12473.5001503	18633.609003	33637.0429322	12899.6555327	14374.5311388	11074.8338707	6569.63956495	17101.840466	34859.043986	7759.94622567	38458.0072169	28002.3573181	12764.1193867	11551.6592021	15544.904136	60573.3760822	10844.0352013	29882.5297316	0.712224456579405	-0.489596118636	0.378572150027073	0.577777777777778	0.674516169858571
Com_99_neg	Skatole	C9 H9 N	131.07338	5.208	Full match	Invalid mass	28627.3612001	47152.100252	37795.3974071	29100.6655155	46573.447747	43492.0430495	42058.6270299	59579.3931942	47468.5561587	53092.2223142	18127.9306191	37238.7648872	51868.1661524	44515.6487347	45146.1582507	58854.1405391	35909.0092781	36036.5719186	39874.0769192	1.0649545252036	0.0907918270108	0.550659503649679	0.6	0.376699230932624
