# Supplementary material for: Protective mechanism of 1-methylhydantoin against lung injury induced by paraquat poisoning
Source: PLoS One. 2019 Sep 27;14(9):e0222521. doi: 10.1371/journal.pone.0222521 (PMC6764654; doi:10.1371/journal.pone.0222521)
Supplement: S1 File — (ZIP) [file pone.0222521.s001.zip › MH.vs.PQ-metexprquant/MH.vs.PQ_neg_Diff.xls]

ID	Name_des	Formula	Molecular Weight	RT [min]	ChemSpider_Results	mzCloud_Results	neg_MH_1	neg_MH_10	neg_MH_2	neg_MH_3	neg_MH_4	neg_MH_5	neg_MH_6	neg_MH_7	neg_MH_8	neg_MH_9	neg_PQ_1	neg_PQ_2	neg_PQ_3	neg_PQ_4	neg_PQ_5	neg_PQ_6	neg_PQ_7	neg_PQ_8	neg_PQ_9	FC	log2FC	Pvalue	ROC	VIP	Up.Down
Com_123_neg	Rehmaionoside C	C19 H32 O8	388.20915	10.132	Full match	No results	37284.0757462	10480.5572832	14767.6413074	37405.9033397	55687.291483	21363.0571502	8872.93227246	17428.4676305	12195.0702376	22806.9762621	61816.9637202	157031.676885	25124.3144618	42717.8105773	18844.6607681	20561.6770143	36009.8050002	88988.5653628	22191.3800243	0.453134866757586	-1.14198759066	0.0396350159499601	0.766666666666667	1.79601247217309	down
Com_145_neg	Propionyl L-carnitine	C10 H19 N O4	217.13099	8.177	Full match	No results	27366.1044122	5695.97585534	2939.07654587	7461.27127977	19057.7385821	29457.2991483	3850.48022118	9542.21657541	11035.5130669	7498.50557211	57094.6722707	11844.6121754	33294.8980246	10399.3286826	20373.4581885	30764.1594434	16306.8045405	13570.5280596	17960.633489	0.526980010946616	-0.924179855331	0.0248717075772602	0.8	1.96291438482153	down
Com_1805_neg	(15Z)-9,12,13-Trihydroxy-15-octadecenoic acid	C18 H34 O5	330.24001	10.816	Partial match	Full match	180497.30057	290593.914344	156453.782766	110058.204223	174710.147828	155037.149546	204959.37808	189349.043282	858974.902401	155034.319703	191603.632426	292091.007998	733249.321969	624456.82563	439078.288568	203306.283752	374079.788347	221422.853341	355458.666139	0.648694516284606	-0.624388851789	0.0434824046095623	0.844444444444444	1.68767902988665	down
Com_1825_neg	(+)-a(S)-butyr-amido-r-butyrolactone	C8 H13 N O3	171.08920	5.467	Full match	Invalid mass	72362.0432955	17762.4898565	20064.3474298	27638.2571117	32327.7454731	43796.081177	14426.2824498	17714.7495883	27639.8775057	32191.9122394	184678.49045	55157.8838651	52406.0631297	27400.1042521	40042.2529733	37194.7888114	70153.1756735	47999.6040623	38621.2543288	0.497299030997743	-1.00781447488	0.0150374887023417	0.822222222222222	1.66865336886839	down
Com_250_neg	N-Acetyl-L-aspartic acid	C6 H9 N O5	175.04770	0.994	Full match	Invalid mass	1106302.79358	944701.461709	1266922.09696	1066495.61718	927691.551443	664099.105566	1048864.96871	460674.740209	2312941.67422	1830960.03386	700191.786363	489514.904625	1302080.26154	745197.027657	493003.740043	677859.601192	998565.924325	609183.493064	569386.386941	1.58947842981772	0.668553438366	0.0331850231243143	0.755555555555556	1.13001874155398	up
Com_262_neg	Muscimol	C4 H6 N2 O2	114.04287	0.518	Full match	Invalid mass	19309.2318557	24370.0506857	17418.9165394	15002.6161601	16339.3419733	24257.9406125	15520.2078415	23972.5549363	30409.1854619	29483.0563396	3626.94433607	3613.71962438	16403.6577965	5026.33124591	1800.1146412	3264.45674474	3207.6876074	2785.82268969	6553.72349261	4.20191147616574	2.07104576833	2.31554598705156e-05	0.966666666666667	4.38214757026453	up
Com_314_neg	Maleamic acid	C4 H5 N O3	115.02674	0.517	Full match	No results	13394.3896693	15430.4396281	13289.4406706	10923.6802545	11416.6021267	18479.0238634	12500.0833067	17764.1232781	23260.8363959	17855.4102529	4736.78205949	3741.40266915	13073.5321166	4533.15806862	3786.5529111	3692.81756451	4356.40228608	3765.96549615	6368.44774486	2.89007284254051	1.53110585544	7.85813835440333e-06	0.966666666666667	3.03120372265172	up
Com_380_neg	Isodomedin	C22 H32 O6	392.21911	11.467	Full match	No results	57184.3535351	9163.95880753	9017.30634914	12362.849184	17224.9494385	9552.74523163	11893.8267124	3485.37439659	19832.6346487	10126.3147611	42330.4177309	52647.6431172	23520.0006147	20619.8847757	15759.2946608	21888.725777	21095.4726815	25584.5446854	25627.6964621	0.577579620080171	-0.791908257316	0.0122576511662791	0.877777777777778	1.91088503738257	down
Com_407_neg	Hydantoin	C3 H4 N2 O2	100.02727	0.517	Full match	No results	11042.5271532	13634.6312409	10647.2119291	10126.9063907	8835.30403105	12560.1713843	10010.2162812	20289.7543295	16067.1879263	20814.7394214	2948.67196862	2433.9677164	10491.7979549	1062.51244633	1548.49524393	2399.22016911	2798.99309217	2076.85545178	3825.35258368	4.07714219089761	2.02755827189	2.87304299971672e-05	0.966666666666667	4.31148719558743	up
Com_411_neg	Hippuric acid	C9 H9 N O3	179.05804	4.072	Full match	Full match	1157609.92191	632761.162251	658864.656645	695452.023893	673221.944263	118167.659071	284283.558842	1484460.12387	551712.340287	428930.135102	1191873.4383	1187828.18524	825595.771562	559849.065729	617413.420469	940893.84143	1376914.35031	2335009.86499	1716094.82356	0.559636554632426	-0.8374378946	0.0252944585962062	0.788888888888889	1.74192950100618	down
Com_479_neg	Fenoprofen	C15 H14 O3	242.09376	10.608	Full match	No results	2729.91917053	28544.9193157	25015.8848737	10159.3564433	32238.5936035	11770.3507668	6427.28720057	17737.4310582	9409.83183204	9660.42261154	37803.5262626	39983.1578695	70233.6646044	27308.2074422	9131.1954517	26605.3172602	10826.562274	19718.6029024	28297.0877738	0.512489236101125	-0.964406391121	0.0371483528828583	0.755555555555556	1.99065376953884	down
Com_494_neg	Eplerenone	C24 H30 O6	414.20357	13.086	Full match	Invalid mass	376524.818573	91259.1376258	415854.154108	552168.987906	63336.1661901	233803.051237	328836.459882	184619.737677	396546.344281	47736.2622082	609115.02806	173226.101309	612811.441462	323943.751708	288045.347195	573094.380946	447705.084105	609121.592766	532490.877636	0.580785579709721	-0.783922461698	0.0323561155930266	0.788888888888889	1.91521798336116	down
Com_57_neg	thymol sulfate	C10 H14 O4 S	230.06075	10.148	Full match	No results	21260.6704697	68845.1008209	35763.4627304	33334.0515786	35356.6061408	24341.1884504	31677.8784588	110234.566224	82545.6096385	50132.3471441	9630.95177944	19153.2534071	34631.8616196	63770.2255935	21268.9527991	22299.2708194	20947.0764234	25853.8976263	16620.2074254	1.89662009442035	0.923430726306	0.0186342180558974	0.833333333333333	1.63025116039777	up
Com_624_neg	Bucillamine	C7 H13 N O3 S2	223.03324	4.751	Full match	No results	691852.234927	72399.7388456	205247.825474	321326.299682	263859.231521	290308.221178	131179.320761	73867.7134477	55152.4012491	46988.7399005	1313790.09285	2961708.07665	130613.595629	234364.015628	162511.188939	558822.391048	414300.574435	1502699.99086	482935.624917	0.249552570561752	-2.00258433023	0.0138498038856327	0.8	3.24970016803708	down
Com_673_neg	Aloin B	C21 H22 O9	418.12582	8.091	Full match	Invalid mass	16730.9680707	45100.2866005	84836.7692791	32685.0733409	314946.83815	59872.4980999	25269.8596698	39441.434967	25586.7805263	66275.9033381	497541.918745	347230.731205	97002.9985117	58124.6744499	41514.8265544	167463.806973	61256.0686615	293112.40518	494796.145802	0.31081546487742	-1.68586980689	0.0115829209696168	0.833333333333333	3.05507038256118	down
Com_728_neg	6-O-[Bis(diisopropylamino)acetyl]hexonic acid	C20 H40 N2 O8	436.27972	13.530	Full match	No results	11587.9740231	27085.9066347	14904.1040174	14436.6975553	22369.861872	28418.828103	39341.5825267	12931.8015226	17436.0014778	12012.6257195	13897.3872066	11225.287213	13047.9967488	4307.13863407	11693.691938	15718.6579131	13777.0843277	13871.3422009	19161.2448835	1.54647049150682	0.628979305355	0.0461033922833075	0.733333333333333	1.19350561459326	up
Com_75_neg	taurohyocholic acid	C26 H45 N O7 S	515.29120	10.965	Full match	No results	55208.4299582	278807.073062	47355.1481508	146117.860618	264921.368056	142096.936685	858325.66669	394177.38104	645791.074379	200668.441977	518395.522496	99390.8216032	1740481.85069	2661114.50527	33514.9914917	8962278.12148	6722193.06421	854969.661984	5367214.28432	0.101267348921681	-3.30375900606	0.0400830567494427	0.766666666666667	4.41283003151526	down
Com_76_neg	Taurochenodeoxycholic acid	C26 H45 N O6 S	499.29591	12.646	Full match	Full match	2725.37613411	70441.1337438	22460.4123956	21282.3062758	28828.7098846	21627.5864062	24721.0656001	49366.900371	12769.7709016	53903.9004227	147503.756436	18622.8256121	81473.9365927	52104.6153076	7547.25168353	620912.265537	177823.685003	55964.2759575	463873.305976	0.170568351035462	-2.55157811552	0.0353759313179666	0.777777777777778	3.43000502139496	down
Com_772_neg	5-(4-Carboxy-3-methylbutyl)-1,4a-dimethyl-6-methylenedecahydro-1-naphthalenecarboxylic acid	C20 H32 O4	336.22986	11.551	Partial match	Full match	160259.161981	156824.397212	157760.216899	191393.247578	380205.491099	541886.978056	397155.994741	170227.762008	202928.644436	85274.4106453	129752.343913	75016.7478774	144971.478413	96730.852104	84462.6130088	121031.755964	139144.872622	119832.373468	198345.006657	1.98282554836211	0.987557752915	0.0118722114516077	0.866666666666667	1.67206555578537	up
Com_7_neg	Yangonin	C15 H14 O4	258.08839	8.934	Full match	No results	2070.7489193	4865.72124523	11617.9972027	8792.53947162	17414.0281017	7841.29488562	5546.11804745	15516.6394756	9060.25926818	10361.9631364	43386.2688188	25579.7443085	18952.8381527	9793.26804905	3782.07842903	14385.1602892	18222.9474127	28797.0995019	59630.9498192	0.37648157646106	-1.40934882813	0.0209994921711633	0.833333333333333	2.23670018088622	down
Com_813_neg	4,6-CHOLESTADIEN-3-ONE	C27 H42 O	382.32341	15.984	Full match	No results	4890.955483	22581.4092078	36718.4952239	11783.5442983	29238.9385279	26026.3391052	20014.5318688	19742.2566633	9281.58824573	57414.9520646	4397.91341178	8765.88613624	12863.3764331	23335.2290326	14162.9541204	13169.5823433	13210.4168817	8342.83517167	5771.24970511	2.05657426116511	1.04024316728	0.0400277761143997	0.766666666666667	1.64598161984781	up
Com_819_neg	4-(5,6-Dihydroxy-6-methyl-1-hepten-2-yl)-1-methyl-1,2-cyclohexanediol	C15 H28 O4	272.19824	12.462	Full match	No results	56899.2084869	60786.5042288	46329.6374492	83910.7228489	54116.6383869	63527.511803	5513.00230227	85520.0611666	49264.3798753	82692.8222661	140065.153451	130049.30939	133237.035428	157308.390206	40904.8283549	75887.4619122	122391.552122	93427.197773	67471.9182062	0.55134882520647	-0.858962728604	0.0327929929220968	0.833333333333333	1.81292268712559	down
Com_832_neg	3-Methylbutanoic acid	C5 H10 O2	102.06784	1.155	Full match	No results	61010.3760699	85139.2414718	85437.9088024	143693.860175	75356.3310885	111499.417416	48546.7282738	178446.590916	94549.5997076	103602.843268	41276.357872	50917.6151362	91584.5242129	66367.1411501	86783.2938788	81409.8016728	52945.2742783	57509.3232058	35344.1475077	1.57506749804973	0.655413655289	0.0165411818942974	0.8	1.12387365657159	up
Com_84_neg	Sulfoglycolithocholic acid	C26 H43 N O7 S	513.27526	11.013	Full match	No results	7519.32189424	13364.5637098	4404.57794878	13796.0281849	11696.7515497	14944.9574074	33289.7449145	21989.820935	26171.9608022	15572.4869475	38931.9186489	13177.6608774	62693.9080461	81737.9611592	4315.98604138	412439.5401	370781.555959	49906.1721575	190414.52247	0.119630256062642	-3.06334578268	0.0178112058731585	0.811111111111111	3.96711154076547	down
