# Supplementary material for: Protective mechanism of 1-methylhydantoin against lung injury induced by paraquat poisoning
Source: PLoS One. 2019 Sep 27;14(9):e0222521. doi: 10.1371/journal.pone.0222521 (PMC6764654; doi:10.1371/journal.pone.0222521)
Supplement: S1 File — (ZIP) [file pone.0222521.s001.zip › MH.vs.PQ-metexprquant/MH.vs.PQ_pos_Diff.xls]

ID	Name_des	Formula	Molecular Weight	RT [min]	ChemSpider_Results	mzCloud_Results	pos_MH_1	pos_MH_10	pos_MH_2	pos_MH_3	pos_MH_4	pos_MH_5	pos_MH_6	pos_MH_7	pos_MH_8	pos_MH_9	pos_PQ_1	pos_PQ_2	pos_PQ_3	pos_PQ_4	pos_PQ_5	pos_PQ_6	pos_PQ_7	pos_PQ_8	pos_PQ_9	FC	log2FC	Pvalue	ROC	VIP	Up.Down
Com_104_pos	Timonacic	C4 H7 N O2 S	133.01969	8.26	Full match	Invalid mass	706800.304877	68158.3613013	138160.568089	508382.592321	196741.245483	250473.872005	123538.885809	53593.7355397	38081.2699538	43081.2725737	1014426.78915	2380454.33753	83467.6693026	264696.676304	110070.268917	210416.338627	312040.91023	1414770.98072	517409.957779	0.303485348166457	-1.72030122795	0.0413096159830797	0.777777777777778	2.92223394010917	down
Com_1060_pos	Cryptophorine	C17 H27 N O	261.21053	8.985	Full match	No results	909813.548938	169191.64925	984062.973506	1360059.4092	127220.850714	601481.172045	1166485.93913	740944.365613	750510.909143	127205.576491	1587524.71527	611168.59573	1259410.22918	1029881.82652	696333.781856	1138755.78922	1161482.3409	1042133.67185	1222431.802	0.640393901390704	-0.642968526064	0.0436688740252771	0.755555555555556	1.81907609996427	down
Com_1073_pos	Coprine	C8 H14 N2 O4	202.09499	1.09	Full match	Invalid mass	130137.436246	107945.451296	89849.978057	122841.569629	64891.0033901	94751.1632014	94587.5946116	108555.732657	91324.8689675	82674.0454815	107036.535908	165900.746712	208775.3476	129956.713561	151469.097885	141134.727974	82129.6254555	237850.210278	257958.085287	0.599646679736638	-0.737815400055	0.00574436150539787	0.844444444444444	1.27803209211353	down
Com_1090_pos	cis-fenpropimorph	C20 H33 N O	303.25699	10.544	Full match	No results	79898.4265046	17709.2376259	57673.9142121	74690.7680001	11798.5843146	47395.5334421	104774.520057	49960.4688143	48887.5477126	16358.0504502	134942.557919	38011.0881946	105676.029579	61729.9694391	64943.1741777	68350.3985138	86070.902581	60651.3411802	91874.6132317	0.643358789591512	-0.636304567905	0.043627429886081	0.766666666666667	1.52146254458864	down
Com_116_pos	THREO-SPHINGOSINE, (-)-	C18 H37 N O2	299.28161	12.362	Full match	No results	76453.4502283	10092.9047129	84195.4529824	103351.339944	12034.55487	31661.8429835	53530.4318318	30136.7702558	39294.9282518	11138.8512927	181247.778894	35495.760567	105578.687623	46154.8879652	42097.4557329	89376.6594389	74055.4172217	72788.0497874	70932.9324199	0.566651551113071	-0.819466238049	0.0347104015169962	0.744444444444444	1.92620645570843	down
Com_1178_pos	Betaine	C5 H11 N O2	117.07891	1.071	Partial match	Full match	17141749.3333	12062011.1249	35534292.414	13608962.0308	8867064.68218	40674545.0473	15172323.5876	20925969.1396	11538620.1467	9824156.30836	46424218.8039	42948674.7397	70104406.246	65050079.6023	16994827.196	45276078.383	40198935.7732	37717825.0988	7658900.33663	0.447976358563069	-1.15850549717	0.0165038999061481	0.822222222222222	2.33383693175026	down
Com_1211_pos	bencyclane	C19 H31 N O	289.24166	10.54	Full match	No results	1035651.83698	233182.912199	1248445.1625	1425768.66602	179066.485836	798894.709017	1203327.3338	856900.994891	855525.95931	210136.661853	1911270.60835	687355.857107	1282479.74374	1080485.50885	1010563.69857	1179626.39432	1358121.96718	1143270.30317	1371436.84253	0.656913037585726	-0.606225696254	0.0426589963447156	0.744444444444444	1.58672318347506	down
Com_1383_pos	5687	C59 H88 N2 O20	1144.59546	8.153	Full match	No results	37372.9670415	12104.9552048	9117.77787848	23125.3173473	13001.0950351	17362.0109235	20403.284419	16003.0171992	16947.497628	22743.8436399	21845.9782119	37805.4266967	28620.8019488	16446.406532	30215.8914447	42986.1875344	20530.4250369	50311.4631111	74954.8115124	0.523183473781298	-0.934611124904	0.00819862685498868	0.844444444444444	1.59181539943804	down
Com_1529_pos	2-tert-Butyl-4-methoxyphenol	C11 H16 O2	180.11487	9.939	Full match	No results	97377.9376068	44705.7747837	68582.6358809	86762.3935025	56219.5187511	75619.1069779	62138.2228416	53154.4190475	86700.3133887	72552.2662139	441123.738076	192175.878917	68133.8383471	80711.6397462	71411.9907151	62827.5119563	122001.886496	82053.3398359	193341.556845	0.482143634616384	-1.0524650935	0.0445697440049	0.744444444444444	1.38089050539512	down
Com_1621_pos	2-[(13Z)-13-Docosenoyloxy]-1,3-propanediyl ditetracosanoate	C73 H140 O6	1113.06833	9.583	Full match	No results	2377.58820145	1423.33533105	1721.09287991	1735.78566964	1646.13873208	1889.32117801	1689.59612058	1379.80910799	1499.32585019	1759.44110064	2064.78666006	1975.74699914	1675.37974253	1796.11025265	1840.64486166	6885.81698451	1746.62744745	9350.10474514	7242.67219826	0.445639997200017	-1.16604937125	0.0489136786759246	0.833333333333333	1.45683883056875	down
Com_1643_pos	2,4,6-Trimethylphenol	C9 H12 O	136.08877	8.588	Full match	Invalid mass	99986.5363874	20865.6044115	26515.3253663	78476.5022923	43850.8610214	25860.8148974	29581.5061238	22219.437246	25615.1381721	46981.8920812	454753.124905	241404.517428	28142.6757375	36957.9050207	30939.836946	43817.6047249	68129.2746337	83869.352224	267501.158489	0.301038315511535	-1.73198097308	0.0475006642451604	0.777777777777778	2.26101781225677	down
Com_1704_pos	1-Methylhistamine	C6 H11 N3	125.09527	0.898	Full match	Invalid mass	585858.544667	507176.021998	567070.859182	1006557.55431	444798.480085	929859.989246	673881.339365	743399.097087	562913.513369	684911.667037	941837.569955	622834.769184	415612.529354	168108.743512	295056.66277	319443.664414	536535.70452	341051.426723	203412.092234	1.57022687787846	0.650973025322	0.0174350993094743	0.822222222222222	1.84527175248097	up
Com_1723_pos	1-Dodecyl-2-pyrrolidinone	C16 H31 N O	253.23993	11.609	No results	Full match	1089272.63019	109591.131881	937269.859073	1316339.05075	130017.319621	352272.368728	1233009.42594	639258.247451	1006666.55627	268421.805747	2297481.30992	444310.238532	1875441.54893	1010773.6893	842592.517104	1423926.57001	1453780.72957	691915.303594	1451770.163	0.554638962268975	-0.850379128532	0.0368385329930276	0.788888888888889	2.04218457723856	down
Com_205_pos	SM(d18:0/20:2(11Z,14Z))	C43 H83 N2 O6 P	754.59838	7.855	Full match	No results	17665.3020788	16587.7616219	17284.8329673	29059.6673682	16731.8994242	23534.1848576	10716.9694026	30929.5859847	21365.168579	34601.3293734	32953.7122351	24188.579029	25682.9930015	47552.8893563	47367.3555676	32481.6467699	30221.7609941	35746.5322577	36482.1557892	0.628855459330288	-0.669199639103	0.00243933445160651	0.888888888888889	1.52446790872326	down
Com_224_pos	Rupintrivir	C31 H39 F N4 O7	598.28057	7.38	Full match	No results	7757.9846945	2064.29441507	5942.29806992	5408.78448388	4655.57881736	8650.03300662	3580.64755339	2251.00820896	3427.36791628	3656.83578406	2868.9575326	9411.5574677	8672.02166678	6921.65015063	4091.71568977	21869.7996497	3314.78890091	18450.8658755	20197.1662196	0.445261035880756	-1.16727672564	0.0485686793274495	0.744444444444444	1.69215643802046	down
Com_2875_pos	(21R)-27-Amino-24-hydroxy-24-oxido-18-oxo-19,23,25-trioxa-24lambda~5~-phosphaheptacosan-21-yl (5Z,8Z,11Z)-5,8,11-icosatrienoate	C43 H80 N O8 P	769.5659	8.41	Full match	No results	22644.6864089	7199.94184852	4474.65849809	7894.13935024	17196.2247568	12921.4711425	7131.22818889	13591.2756756	11533.7048267	8662.14800927	12409.6592477	13913.1380347	22474.3663421	11885.5836413	8793.2053979	32781.1809714	13072.0034726	38848.3235806	22275.7720703	0.577629149897178	-0.791784545614	0.0305804753894634	0.777777777777778	1.414113573857	down
Com_2881_pos	(1Z)-2-Hydroxy-N-[(2S,3S,4R)-1,3,4-trihydroxy-2-octadecanyl]nonadecanimidic acid	C37 H75 N O5	613.56645	7.518	Full match	No results	94837.5106791	19078.5392075	8491.87289605	60308.6251047	34304.8949641	74433.8755307	18604.4453764	12574.4579452	19740.2185404	14049.9279813	52995.412549	74396.9972389	75429.265927	25387.9776272	21182.9148021	199321.332038	33581.2867636	206004.757216	202519.898239	0.360097425017367	-1.47354081174	0.0229834351642538	0.8	2.55616023180383	down
Com_299_pos	Pivagabine	C9 H17 N O3	187.12068	8.366	Full match	No results	796225.391572	976359.163973	1116252.15131	574695.208143	522976.846749	810696.307891	816852.486134	550131.712086	513184.082877	1141374.57797	289984.116108	390993.911335	419625.939558	548614.652976	635417.597749	573454.969164	614115.231403	400337.713142	448071.878394	1.62867357798663	0.703697485012	0.0020690926097655	0.855555555555556	1.28279802452212	up
Com_634_pos	Leuprorelin	C59 H84 N16 O12	1208.64098	9.024	Full match	No results	2233.76299281	1498.98399594	2094.41342399	3049.00922842	1382.02540204	1853.11490577	2167.36894353	1813.14890186	1583.3620432	1617.38393603	2830.00143296	2040.05488027	2881.18650404	2103.89670625	2262.00523801	12143.8419168	2195.03295166	13037.6522349	12893.547125	0.331441842705601	-1.59317234853	0.0243407963998308	0.866666666666667	2.05748722003045	down
Com_758_pos	Hippuric acid	C9 H9 N O3	179.05817	7.583	Full match	Full match	1779735.55987	1104115.77422	1051821.26409	1084993.57911	1310052.61765	626254.285276	549671.752591	2106232.54998	840562.932524	720392.312026	2271804.33005	1900756.654	762676.140827	1114072.80539	1119314.19112	1257829.74438	1640779.45195	3466670.46106	2948114.38098	0.610146722757376	-0.712771883783	0.0440724995853306	0.788888888888889	1.2103462094506	down
