# Supplementary material for: Protective mechanism of 1-methylhydantoin against lung injury induced by paraquat poisoning
Source: PLoS One. 2019 Sep 27;14(9):e0222521. doi: 10.1371/journal.pone.0222521 (PMC6764654; doi:10.1371/journal.pone.0222521)
Supplement: S1 File — (ZIP) [file pone.0222521.s001.zip › MH.vs.PQ-metexprquant/MH.vs.PQ_pos_kegg_anno.xls]

ID	Name_ID	Kegg_ID	Kegg_name	formula	Kegg_map
Com_438_pos	Nicotinamide	cpd:C00153	Nicotinamide; Nicotinic acid amide; Niacinamide; Vitamin PP	C6H6N2O	map00760 Nicotinate and nicotinamide metabolism;map01100 Metabolic pathways;map04212 Longevity regulating pathway - worm;map04977 Vitamin digestion and absorption
Com_850_pos	fenpyroximate	cpd:C11098	Fenpyroximate	C24H27N3O4	-
Com_215_pos	Safrole	cpd:C10490	Safrole	C10H10O2	-
Com_703_pos	Isoniazid	cpd:C07054	Isoniazid	C6H7N3O	map00983 Drug metabolism - other enzymes
Com_1229_pos	ARECOLINE	cpd:C10129	Arecoline	C8H13NO2	-
Com_736_pos	hypaphorine	cpd:C09213	Hypaphorine; Lenticin	C14H18N2O2	-
Com_46_pos	Valeroidine	cpd:C10869	Valeroidine	C13H23NO3	-
Com_332_pos	Perindoprilat	cpd:C21517	Perindoprilat	C17H28N2O5	-
Com_914_pos	EDDA	cpd:C21397	Ethylenediamine-N,N'-diacetic acid; Ethylenediaminediacetate; EDDA	C6H12N2O4	-
Com_720_pos	Indole	cpd:C00463	Indole; 2,3-Benzopyrrole	C8H7N	map00380 Tryptophan metabolism;map00400 Phenylalanine, tyrosine and tryptophan biosynthesis;map00402 Benzoxazinoid biosynthesis;map01100 Metabolic pathways;map01110 Biosynthesis of secondary metabolites;map04974 Protein digestion and absorption
Com_1104_pos	Cinnamaldehyde	cpd:C00903	Cinnamaldehyde	C9H8O	map00940 Phenylpropanoid biosynthesis;map01060 Biosynthesis of plant secondary metabolites;map01100 Metabolic pathways;map01110 Biosynthesis of secondary metabolites;map04750 Inflammatory mediator regulation of TRP channels
Com_447_pos	Netilmicin	cpd:C07657	Netilmicin	C21H41N5O7	-
Com_122_pos	Thioacetamide	cpd:C19302	Thioacetamide	C2H5NS	-
Com_846_pos	Fomepizole	cpd:C07837	Fomepizole; 4-Methylpyrazole	C4H6N2	-
Com_1214_pos	Barbinine	cpd:C08662	Barbinine; Aconitan-14-one, 7,8-dihydroxy-20-ethyl-4-(((2-(3-methyl-2,5-dioxo-1-pyrrolidinyl)benzoyl)oxy)methyl)-1,6,16-trimethoxy-, (1-alpha,4(S),6-beta,16-beta)-	C36H46N2O10	-
Com_800_pos	glycidyl oleate	cpd:C19426	Glycidyl oleate	C21H38O3	-
Com_509_pos	MTIC	cpd:C16250	MTIC	C5H8N6O	map07040 Antineoplastics - alkylating agents
Com_363_pos	Palustrine	cpd:C10608	Palustrine	C17H31N3O2	-
Com_819_pos	Geranyl formate	cpd:C12294	Geranyl formate	C11H18O2	-
Com_419_pos	Norcapillene	cpd:C17796	Norcapillene	C11H8	-
Com_2835_pos	(2'S)-Deoxymyxol 2'-alpha-L-fucoside	cpd:C15940	(2'S)-Deoxymyxol 2'-alpha-L-fucoside	C46H66O6	map00906 Carotenoid biosynthesis
Com_328_pos	Phenobarbital	cpd:C07434	Phenobarbital	C12H12N2O3	-
Com_630_pos	Levetiracetam	cpd:C07841	Levetiracetam	C8H14N2O2	-
Com_1314_pos	acebutolol	cpd:C06803	Acebutolol	C18H28N2O4	-
Com_960_pos	Dihydrothymine	cpd:C00906	5,6-Dihydrothymine; Dihydrothymine; 5,6-Dihydro-5-methyluracil	C5H8N2O2	-
Com_1158_pos	Bis(glutathionyl)spermine	cpd:C16563	Bis(glutathionyl)spermine; N1,N12-Bis(glutathionyl)spermine	C30H56N10O10S2	map00480 Glutathione metabolism
Com_1031_pos	Cytidine 5'-diphosphocholine	cpd:C00307	CDP-choline; Cytidine 5'-diphosphocholine; Citicoline	C14H26N4O11P2	map00564 Glycerophospholipid metabolism;map01100 Metabolic pathways;map05231 Choline metabolism in cancer
Com_683_pos	Ketoprofen	cpd:C01716	Ketoprofen	C16H14O3	-
Com_84_pos	Trigonelline	cpd:C01004	N-Methylnicotinate; Trigonelline; Trigenelline; 1-Methylpyridinio-3-carboxylate; Betaine nicotinate; Caffearin; Gynesine	C7H7NO2	map00760 Nicotinate and nicotinamide metabolism
Com_830_pos	gamma-Aminobutyric acid	cpd:C00334	4-Aminobutanoate; 4-Aminobutanoic acid; 4-Aminobutyrate; 4-Aminobutyric acid; gamma-Aminobutyric acid; GABA	C4H9NO2	map00250 Alanine, aspartate and glutamate metabolism;map00330 Arginine and proline metabolism;map00410 beta-Alanine metabolism;map00650 Butanoate metabolism;map00760 Nicotinate and nicotinamide metabolism;map01100 Metabolic pathways;map01120 Microbial metabolism in diverse environments;map02024 Quorum sensing;map04024 cAMP signaling pathway;map04080 Neuroactive ligand-receptor interaction;map0472…
Com_99_pos	Toluene	cpd:C01455	Toluene; Methylbenzene; Toluol	C7H8	map00623 Toluene degradation;map01100 Metabolic pathways;map01120 Microbial metabolism in diverse environments;map01220 Degradation of aromatic compounds
Com_732_pos	Hypoxanthine	cpd:C00262	Hypoxanthine; Purine-6-ol	C5H4N4O	map00230 Purine metabolism;map01100 Metabolic pathways
Com_146_pos	tetrahydrocortisol	cpd:C05472	Urocortisol; Tetrahydrocortisol; 5beta-Pregnane-3alpha,11beta,17alpha,21-tetrol-20-one	C21H34O5	map00140 Steroid hormone biosynthesis
Com_1694_pos	1-Piperideine	cpd:C06181	Piperideine; 1-Piperideine	C5H9N	map00310 Lysine degradation;map00960 Tropane, piperidine and pyridine alkaloid biosynthesis;map01060 Biosynthesis of plant secondary metabolites;map01064 Biosynthesis of alkaloids derived from ornithine, lysine and nicotinic acid;map01100 Metabolic pathways;map01110 Biosynthesis of secondary metabolites
Com_998_pos	DEHYDROASCORBIC ACID	cpd:C05422	Dehydroascorbate; Dehydroascorbic acid; L-Dehydroascorbate; L-Dehydroascorbic acid	C6H6O6	map00053 Ascorbate and aldarate metabolism;map00480 Glutathione metabolism;map01100 Metabolic pathways
Com_247_pos	Pyridine	cpd:C00747	Pyridine; Azabenzene	C5H5N	-
Com_1459_pos	3-Sulfino-L-alanine	cpd:C00606	3-Sulfino-L-alanine; L-Cysteinesulfinic acid; 3-Sulphino-L-alanine; 3-Sulfinoalanine	C3H7NO4S	map00270 Cysteine and methionine metabolism;map00430 Taurine and hypotaurine metabolism;map01100 Metabolic pathways
Com_1134_pos	Candesartan	cpd:C07468	Candesartan	C24H20N6O3	-
Com_1549_pos	2-Methoxy-5-nitrophenol	cpd:C17385	2-Methoxy-5-nitrophenol; 5-Nitroguaiacol	C7H7NO4	-
Com_1429_pos	4-Hydroxy-3-nitrosobenzamide	cpd:C12114	4-Hydroxy-3-nitrosobenzamide	C7H6N2O3	-
Com_86_pos	Triethanolamine	cpd:C06771	Triethanolamine; Trolamine	C6H15NO3	map00564 Glycerophospholipid metabolism
Com_120_pos	Thiobenzamide S,S-dioxide	cpd:C16285	Thiobenzamide S,S-dioxide	C7H7NO2S	map00627 Aminobenzoate degradation;map01120 Microbial metabolism in diverse environments
Com_777_pos	Guanosine monophosphate	cpd:C00144	GMP; Guanosine 5'-phosphate; Guanosine monophosphate; Guanosine 5'-monophosphate; Guanylic acid	C10H14N5O8P	map00230 Purine metabolism;map01060 Biosynthesis of plant secondary metabolites;map01065 Biosynthesis of alkaloids derived from histidine and purine;map01100 Metabolic pathways;map01523 Antifolate resistance;map04022 cGMP-PKG signaling pathway;map04740 Olfactory transduction;map04742 Taste transduction;map04744 Phototransduction
Com_895_pos	Eprosartan	cpd:C07467	Eprosartan	C23H24N2O4S	-
Com_1135_pos	Calcitriol	cpd:C01673	Calcitriol; 1alpha,25-Dihydroxyvitamin D3; (1S,3R,5Z,7E)-9,10-Seco-5,7,10(19)-cholestatriene-1,3,25-triol	C27H44O3	map00100 Steroid biosynthesis;map01100 Metabolic pathways;map04961 Endocrine and other factor-regulated calcium reabsorption;map04978 Mineral absorption;map05152 Tuberculosis
Com_147_pos	Testosterone propionate	cpd:C08158	Testosterone propionate	C22H32O3	-
Com_443_pos	N-Heptanoylhomoserine lactone	cpd:C11844	N-Heptanoylhomoserine lactone	C11H19NO3	map02024 Quorum sensing
Com_575_pos	Maleamic acid	cpd:C01596	Maleamate; Maleamic acid	C4H5NO3	map00760 Nicotinate and nicotinamide metabolism;map01120 Microbial metabolism in diverse environments
Com_1137_pos	Caffeine	cpd:C07481	Caffeine; 1,3,7-Trimethylxanthine	C8H10N4O2	map00232 Caffeine metabolism;map01060 Biosynthesis of plant secondary metabolites;map01065 Biosynthesis of alkaloids derived from histidine and purine;map01100 Metabolic pathways;map01110 Biosynthesis of secondary metabolites;map01120 Microbial metabolism in diverse environments
Com_1704_pos	1-Methylhistamine	cpd:C05127	N-Methylhistamine; 1-Methylhistamine; 1-Methyl-4-(2-aminoethyl)imidazole; Ntau-Methylhistamine	C6H11N3	map00340 Histidine metabolism
Com_802_pos	glycerin	cpd:C00116	Glycerol; Glycerin; 1,2,3-Trihydroxypropane; 1,2,3-Propanetriol	C3H8O3	map00040 Pentose and glucuronate interconversions;map00052 Galactose metabolism;map00561 Glycerolipid metabolism;map01100 Metabolic pathways;map02010 ABC transporters;map04723 Retrograde endocannabinoid signaling;map04923 Regulation of lipolysis in adipocytes
Com_1779_pos	1,5-Naphthalenediamine	cpd:C19463	1,5-Naphthalenediamine	C10H10N2	-
Com_969_pos	Diethyl phthalate	cpd:C14175	Diethyl phthalate; Diethyl 1,2-benzenedicarboxylate	C12H14O4	-
Com_1326_pos	9-Chloro-10-hydroxyhexadecanoic acid	cpd:C13949	9-Chloro-10-hydroxyhexadecanoic acid; 9-Chloro-10-hydroxypalmitic acid; 9-Chloro-10-hydroxypalmitate	C16H31ClO3	-
Com_1531_pos	2-Quinolinecarboxylic acid	cpd:C06325	2-Quinolinecarboxylic acid; Quinaldinic acid; Quinaldic acid; 2-Quinolinecarboxylate; Quinaldate	C10H7NO2	-
Com_206_pos	Skatole	cpd:C08313	Skatole; 3-Methylindole	C9H9N	-
Com_1210_pos	bendiocarb	cpd:C14433	Bendiocarb; 2,2-Dimethyl-1,3-benzodioxol-4-ol methylcarbamate	C11H13NO4	-
Com_896_pos	Eplerenone	cpd:C12512	Eplerenone	C24H30O6	-
Com_81_pos	Trimethylamine N-oxide	cpd:C01104	Trimethylamine N-oxide; (CH3)3NO	C3H9NO	map00680 Methane metabolism;map01120 Microbial metabolism in diverse environments;map02020 Two-component system
Com_319_pos	Phenylacetylglycine	cpd:C05598	Phenylacetylglycine	C10H11NO3	map00360 Phenylalanine metabolism
Com_111_pos	Thymol	cpd:C09908	Thymol	C10H14O	-
Com_145_pos	Tetrahydrocortisone	cpd:C05470	Tetrahydrocortisone; Urocortisone	C21H32O5	map00140 Steroid hormone biosynthesis
Com_1060_pos	Cryptophorine	cpd:C10139	Cryptophorine	C17H27NO	-
Com_1283_pos	Adenosine 5'-monophosphate	cpd:C00020	AMP; Adenosine 5'-monophosphate; Adenylic acid; Adenylate; 5'-AMP; 5'-Adenylic acid; 5'-Adenosine monophosphate; Adenosine 5'-phosphate	C10H14N5O7P	map00230 Purine metabolism;map00908 Zeatin biosynthesis;map01060 Biosynthesis of plant secondary metabolites;map01065 Biosynthesis of alkaloids derived from histidine and purine;map01070 Biosynthesis of plant hormones;map01100 Metabolic pathways;map01110 Biosynthesis of secondary metabolites;map01130 Biosynthesis of antibiotics;map01523 Antifolate resistance;map04022 cGMP-PKG signaling pathway;ma…
Com_820_pos	Gemfibrozil	cpd:C07020	Gemfibrozil	C15H22O3	-
Com_1431_pos	4-Heptyloxyphenol	cpd:C14236	4-Heptyloxyphenol; p-n-Heptyloxyphenol	C13H20O2	-
Com_1287_pos	Adenine	cpd:C00147	Adenine; 6-Aminopurine	C5H5N5	map00230 Purine metabolism;map00908 Zeatin biosynthesis;map01100 Metabolic pathways
Com_88_pos	Traumatic Acid	cpd:C16308	Traumatic acid; (2E)-Dodecenedioic acid; Dodec-2-enedioic acid	C12H20O4	map00592 alpha-Linolenic acid metabolism;map01110 Biosynthesis of secondary metabolites
Com_581_pos	L-Tyrosine	cpd:C00082	L-Tyrosine; (S)-3-(p-Hydroxyphenyl)alanine; (S)-2-Amino-3-(p-hydroxyphenyl)propionic acid; Tyrosine	C9H11NO3	map00130 Ubiquinone and other terpenoid-quinone biosynthesis;map00231 Puromycin biosynthesis;map00261 Monobactam biosynthesis;map00350 Tyrosine metabolism;map00360 Phenylalanine metabolism;map00400 Phenylalanine, tyrosine and tryptophan biosynthesis;map00401 Novobiocin biosynthesis;map00460 Cyanoamino acid metabolism;map00680 Methane metabolism;map00730 Thiamine metabolism;map00940 Phenylpropanoi…
Com_255_pos	Purine	cpd:C15587	Purine; Purine base	C5H4N4	-
Com_903_pos	Elaeokanine C	cpd:C10592	Elaeokanine C	C12H21NO2	-
Com_489_pos	N,N-Dimethylacetamide	cpd:C20339	N,N-Dimethylacetamide	C4H9NO	-
Com_1279_pos	Adrenic acid	cpd:C16527	7,10,13,16-Docosatetraenoic acid; (7Z,10Z,13Z,16Z)-Docosa-7,10,13,16-tetraenoic acid; Adrenic acid	C22H36O2	map01040 Biosynthesis of unsaturated fatty acids;map04216 Ferroptosis
Com_613_pos	Limonin	cpd:C03514	Limonin; Evodin	C26H30O8	-
Com_248_pos	pyrazinamide	cpd:C01956	Pyrazinamide; Pyrazinoic acid amide	C5H5N3O	-
Com_344_pos	p-Cresol	cpd:C01468	4-Cresol; p-Cresol; 4-Hydroxytoluene; 4-Methylphenol	C7H8O	map00623 Toluene degradation;map00633 Nitrotoluene degradation;map01100 Metabolic pathways;map01120 Microbial metabolism in diverse environments;map01220 Degradation of aromatic compounds;map04974 Protein digestion and absorption
Com_1065_pos	Creatine	cpd:C00300	Creatine; alpha-Methylguanidino acetic acid; Methylglycocyamine	C4H9N3O2	map00260 Glycine, serine and threonine metabolism;map00330 Arginine and proline metabolism;map01100 Metabolic pathways
Com_964_pos	Dihomo-gamma-linolenic acid	cpd:C03242	(8Z,11Z,14Z)-Icosatrienoic acid; Dihomo-gamma-linolenic acid; (Z,Z,Z)-8,11,14-Eicosatrienoic acid; (Z,Z,Z)-8,11,14-Icosatrienoic acid; (Z,Z,Z)-8,11,14-Eicosatrienoate; (Z,Z,Z)-8,11,14-Icosatrienoate; 8,11,14-Eicosatrienoate; 8,11,14-Icosatrienoate	C20H34O2	map00591 Linoleic acid metabolism;map01040 Biosynthesis of unsaturated fatty acids;map01100 Metabolic pathways
Com_1361_pos	5-Nitro-o-toluidine	cpd:C16398	2-Amino-4-nitrotoluene; 5-Nitro-o-toluidine	C7H8N2O2	map00633 Nitrotoluene degradation;map01120 Microbial metabolism in diverse environments
Com_986_pos	Desoxycortone	cpd:C03205	11-Deoxycorticosterone; Deoxycorticosterone; Cortexone; 21-Hydroxy-4-pregnene-3,20-dione; Desoxycortone; DOC	C21H30O3	map00140 Steroid hormone biosynthesis;map01100 Metabolic pathways;map04925 Aldosterone synthesis and secretion
Com_1268_pos	Allopregnanolone	cpd:C13712	Allopregnanolone; 3alpha-Hydroxy-5alpha-pregnan-20-one; 3alpha-OH DHP	C21H34O2	map00140 Steroid hormone biosynthesis
Com_1221_pos	Aspirin	cpd:C01405	Aspirin; Acetylsalicylic acid; 2-Acetoxybenzenecarboxylic acid; Acetylsalicylate	C9H8O4	map04976 Bile secretion
Com_47_pos	Valerenic acid	cpd:C09743	Valerenic acid	C15H22O2	-
Com_553_pos	Megestrol	cpd:C07120	Megestrol	C22H30O3	-
Com_1009_pos	Daidzein	cpd:C10208	Daidzein	C15H10O4	map00943 Isoflavonoid biosynthesis;map01061 Biosynthesis of phenylpropanoids;map01110 Biosynthesis of secondary metabolites
Com_870_pos	Ethyl Butylacetylaminopropionate	cpd:C18830	Ethyl 3-(N-butylacetamido)propionate; Ethyl butylacetylaminopropionate	C11H21NO3	-
Com_468_pos	N-Acetylneuraminic acid	cpd:C00270	N-Acetylneuraminate; N-Acetylneuraminic acid; 5-Acetamido-3,5-dideoxy-D-glycero-D-galacto-2-nonulosonic acid; Neu5Ac	C11H19NO9	map00520 Amino sugar and nucleotide sugar metabolism;map01100 Metabolic pathways
Com_1477_pos	3-Indoleacetonitrile	cpd:C02938	3-Indoleacetonitrile; Indol-3-ylacetonitrile; Indole-3-acetonitrile; (Indol-3-yl)acetonitrile	C10H8N2	map00380 Tryptophan metabolism
Com_615_pos	L-Histidine	cpd:C00135	L-Histidine; (S)-alpha-Amino-1H-imidazole-4-propionic acid	C6H9N3O2	map00340 Histidine metabolism;map00410 beta-Alanine metabolism;map00970 Aminoacyl-tRNA biosynthesis;map01060 Biosynthesis of plant secondary metabolites;map01065 Biosynthesis of alkaloids derived from histidine and purine;map01100 Metabolic pathways;map01110 Biosynthesis of secondary metabolites;map01230 Biosynthesis of amino acids;map02010 ABC transporters;map04974 Protein digestion and absorpti…
Com_1152_pos	butyl acrylate	cpd:C10921	Butyl acrylate	C7H12O2	-
Com_1121_pos	Cardanolide	cpd:C19658	Cardanolide	C23H36O2	-
Com_516_pos	Metoprolol	cpd:C07202	Metoprolol	C15H25NO3	-
Com_1068_pos	Cortisone	cpd:C00762	Cortisone; 17alpha,21-Dihydroxy-4-pregnene-3,11,20-trione; Kendall's compound E; Reichstein's substance Fa	C21H28O5	map00140 Steroid hormone biosynthesis;map01100 Metabolic pathways;map04960 Aldosterone-regulated sodium reabsorption;map05200 Pathways in cancer;map05215 Prostate cancer;map07225 Glucocorticoid and mineralocorticoid receptor agonists/antagonists
Com_1105_pos	Cilastatin	cpd:C01675	Cilastatin	C16H26N2O5S	-
Com_315_pos	Phosphonoacetic acid	cpd:C05682	Phosphonoacetate; Phosphonoacetic acid; Fosfonet	C2H5O5P	map00440 Phosphonate and phosphinate metabolism;map01120 Microbial metabolism in diverse environments
Com_1157_pos	Bis(glutathionyl)spermine disulfide	cpd:C16564	Bis(glutathionyl)spermine disulfide	C30H54N10O10S2	map00480 Glutathione metabolism
Com_768_pos	Hexadecasphinganine	cpd:C13915	Hexadecasphinganine	C16H35NO2	-
Com_984_pos	D-Glucose 6-phosphate	cpd:C00092	D-Glucose 6-phosphate; Glucose 6-phosphate; Robison ester	C6H13O9P	map00500 Starch and sucrose metabolism;map00521 Streptomycin biosynthesis;map00524 Neomycin, kanamycin and gentamicin biosynthesis;map00562 Inositol phosphate metabolism;map01062 Biosynthesis of terpenoids and steroids;map01100 Metabolic pathways;map01130 Biosynthesis of antibiotics;map02020 Two-component system;map02060 Phosphotransferase system (PTS);map04911 Insulin secretion;map04917 Prolacti…
Com_418_pos	Norethindrone	cpd:C05028	Norethindrone; 19-Norethisterone; 19-Nor-17alpha-ethynyl-17beta-hydroxy-4-androsten-3-one	C20H26O2	-
Com_968_pos	Diflunisal	cpd:C01691	Diflunisal	C13H8F2O3	-
Com_506_pos	Myriocin	cpd:C19914	Myriocin; Thermozymocidin; ISP-1	C21H39NO6	-
Com_989_pos	Desogestrel	cpd:C07629	Desogestrel	C22H30O	-
Com_690_pos	Istamycin C	cpd:C17995	Istamycin C	C18H37N5O5	-
Com_1119_pos	Carteolol	cpd:C06874	Carteolol	C16H24N2O3	-
Com_434_pos	nitrilotriacetic acid	cpd:C14695	Nitrilotriacetic acid; Triglycollamic acid; Nitrilotriacetate	C6H9NO6	-
Com_456_pos	Naphthalene	cpd:C00829	Naphthalene	C10H8	map00626 Naphthalene degradation;map00980 Metabolism of xenobiotics by cytochrome P450;map01100 Metabolic pathways;map01120 Microbial metabolism in diverse environments;map01220 Degradation of aromatic compounds;map07114 Naphthalene family
Com_678_pos	Kynurenic acid	cpd:C01717	4-Hydroxy-2-quinolinecarboxylic acid; Kynurenic acid; Kynurenate	C10H7NO3	map00380 Tryptophan metabolism;map01100 Metabolic pathways
Com_1061_pos	Creatinine	cpd:C00791	Creatinine; 1-Methylglycocyamidine	C4H7N3O	map00330 Arginine and proline metabolism;map01100 Metabolic pathways
Com_966_pos	Dihexyl phthalate	cpd:C14504	Di-n-hexyl phthalate; Dihexyl 1,2-benzenedicarboxylate; Dihexyl phthalate	C20H30O4	-
Com_1103_pos	Cinnamic acid	cpd:C10438	Cinnamic acid; Benzeneacrylic acid	C9H8O2	-
Com_701_pos	Isoquinoline	cpd:C06323	Isoquinoline; 2-Benzazine; Benzo[c]pyridine	C9H7N	-
Com_583_pos	L-Pyroglutamic acid	cpd:C01879	5-Oxoproline; Pidolic acid; Pyroglutamic acid; 5-Pyrrolidone-2-carboxylic acid; Pyroglutamate; 5-Oxo-L-proline; L-Pyroglutamic acid; L-5-Pyrrolidone-2-carboxylic acid	C5H7NO3	map00480 Glutathione metabolism
Com_121_pos	Thiobenzamide	cpd:C16281	Thiobenzamide	C7H7NS	map00627 Aminobenzoate degradation;map01120 Microbial metabolism in diverse environments
Com_333_pos	Perindopril	cpd:C07706	Perindopril	C19H32N2O5	-
Com_423_pos	Nootkatone	cpd:C17914	Nootkatone	C15H22O	-
Com_1153_pos	Butoctamide semisuccinate	cpd:C12946	Butoctamide hydrogen succinate; Butoctamide semisuccinate	C16H29NO5	-
Com_702_pos	isopropalin	cpd:C19063	Isopropalin	C15H23N3O4	-
Com_195_pos	sphinganine	cpd:C00836	Sphinganine; Dihydrosphingosine; 2-Amino-1,3-dihydroxyoctadecane	C18H39NO2	map00600 Sphingolipid metabolism;map01100 Metabolic pathways;map04071 Sphingolipid signaling pathway
Com_399_pos	Octylamine	cpd:C01740	Octylamine; N-Octylamine; Monoctylamine	C8H19N	-
Com_580_pos	Lumichrome	cpd:C01727	Lumichrome; 7,8-Dimethylalloxazine	C12H10N4O2	map00740 Riboflavin metabolism
Com_472_pos	N-Acetyl-L-glutamic acid	cpd:C00624	N-Acetyl-L-glutamate; N-Acetyl-L-glutamic acid	C7H11NO5	map00220 Arginine biosynthesis;map01100 Metabolic pathways;map01110 Biosynthesis of secondary metabolites;map01130 Biosynthesis of antibiotics;map01210 2-Oxocarboxylic acid metabolism;map01230 Biosynthesis of amino acids
Com_1073_pos	Coprine	cpd:C08271	Coprine; N(5)-(1-Hydroxycyclopropyl)-L-glutamine	C8H14N2O4	-
Com_1230_pos	Archangelolide	cpd:C09296	Archangelolide	C29H40O10	-
Com_545_pos	Menadiol	cpd:C07126	Menadiol	C11H10O2	-
Com_313_pos	Piceatannol	cpd:C05901	Piceatannol; 3,3',4'5-Tetrahydroxystilbene	C14H12O4	map00945 Stilbenoid, diarylheptanoid and gingerol biosynthesis;map01110 Biosynthesis of secondary metabolites
Com_1120_pos	carglumic acid	cpd:C05829	N-Carbamyl-L-glutamate; Carglumic acid	C6H10N2O5	map00340 Histidine metabolism
Com_254_pos	p-Xylene	cpd:C06756	p-Xylene; 1,4-Dimethylbenzene; p-Methyltoluene	C8H10	map00622 Xylene degradation;map01100 Metabolic pathways;map01120 Microbial metabolism in diverse environments;map01220 Degradation of aromatic compounds
Com_928_pos	Docosapentaenoic acid	cpd:C16513	(7Z,10Z,13Z,16Z,19Z)-Docosa-7,10,13,16,19-pentaenoic acid; Docosapentaenoic acid	C22H34O2	map01040 Biosynthesis of unsaturated fatty acids
Com_1160_pos	Biphenyl	cpd:C06588	Biphenyl; Phenylbenzene; 1,1'-Biphenyl; 1,1'-Diphenyl	C12H10	map00621 Dioxin degradation;map01100 Metabolic pathways;map01120 Microbial metabolism in diverse environments;map01220 Degradation of aromatic compounds
Com_1178_pos	Betaine	cpd:C00719	Betaine; Trimethylaminoacetate; Glycine betaine; N,N,N-Trimethylglycine; Trimethylammonioacetate	C5H11NO2	map00260 Glycine, serine and threonine metabolism;map01100 Metabolic pathways;map02010 ABC transporters
Com_634_pos	Leuprorelin	cpd:C07612	Leuprolide; Leuprorelin	C59H84N16O12	-
Com_1407_pos	4-Nitroaniline	cpd:C02126	4-Nitroaniline; p-Nitroaniline; 4-Nitrobenzeneamine	C6H6N2O2	-
Com_570_pos	Malondialdehyde	cpd:C19440	Malonaldehyde; Malondialdehyde	C3H4O2	-
Com_183_pos	streptidine	cpd:C00837	Streptidine	C8H18N6O4	-
Com_1331_pos	8-Hydroxyquinoline	cpd:C19434	8-Hydroxyquinoline; Oxyquinoline	C9H7NO	-
Com_957_pos	Dihydroxyindole	cpd:C02775	2,3-Dihydroxyindole; Dihydroxyindole	C8H7NO2	map00380 Tryptophan metabolism
Com_758_pos	Hippuric acid	cpd:C01586	Hippurate; Hippuric acid; N-Benzoylglycine; Benzoylaminoacetic acid	C9H9NO3	map00360 Phenylalanine metabolism
Com_1095_pos	Cinnamyl alcohol	cpd:C02394	Cinnamyl alcohol; 3-Phenyl-2-propen-1-ol; Styrylcarbinol	C9H10O	map01060 Biosynthesis of plant secondary metabolites;map01110 Biosynthesis of secondary metabolites
Com_588_pos	L-Proline	cpd:C00148	L-Proline; 2-Pyrrolidinecarboxylic acid	C5H9NO2	map00330 Arginine and proline metabolism;map00332 Carbapenem biosynthesis;map00333 Prodigiosin biosynthesis;map00401 Novobiocin biosynthesis;map00404 Staurosporine biosynthesis;map00970 Aminoacyl-tRNA biosynthesis;map01100 Metabolic pathways;map01110 Biosynthesis of secondary metabolites;map01130 Biosynthesis of antibiotics;map01230 Biosynthesis of amino acids;map02010 ABC transporters;map04974 P…
Com_160_pos	Taurine	cpd:C00245	Taurine; 2-Aminoethanesulfonic acid; Aminoethylsulfonic acid	C2H7NO3S	map00120 Primary bile acid biosynthesis;map00430 Taurine and hypotaurine metabolism;map00920 Sulfur metabolism;map01100 Metabolic pathways;map02010 ABC transporters;map04080 Neuroactive ligand-receptor interaction
Com_320_pos	Phenol	cpd:C00146	Phenol; Benzenol; Hydroxybenzene; Phenic acid; Phenylic acid	C6H6O	map00350 Tyrosine metabolism;map00361 Chlorocyclohexane and chlorobenzene degradation;map00362 Benzoate degradation;map00627 Aminobenzoate degradation;map01120 Microbial metabolism in diverse environments;map01220 Degradation of aromatic compounds;map04974 Protein digestion and absorption
Com_462_pos	NADP+	cpd:C00006	NADP+; NADP; Nicotinamide adenine dinucleotide phosphate; beta-Nicotinamide adenine dinucleotide phosphate; TPN; Triphosphopyridine nucleotide; beta-NADP+	C21H29N7O17P3	map00195 Photosynthesis;map00480 Glutathione metabolism;map00760 Nicotinate and nicotinamide metabolism;map00983 Drug metabolism - other enzymes;map01100 Metabolic pathways;map04918 Thyroid hormone synthesis;map04925 Aldosterone synthesis and secretion
Com_1749_pos	15beta-Hydroxy-7alpha-mercapto-pregn-4-ene-3,20-dione 7-acetate	cpd:C14922	15beta-Hydroxy-7alpha-mercapto-pregn-4-ene-3,20-dione 7-acetate	C23H32O4S	-
Com_196_pos	Spermine	cpd:C00750	Spermine; N,N'-Bis(3-aminopropyl)-1,4-butanediamine	C10H26N4	map00330 Arginine and proline metabolism;map00410 beta-Alanine metabolism;map00480 Glutathione metabolism;map01100 Metabolic pathways;map04976 Bile secretion
Com_1092_pos	cis-2-Carboxycyclohexyl-acetic acid	cpd:C14112	cis-2-Carboxycyclohexyl-acetic acid	C9H14O4	map00626 Naphthalene degradation;map01120 Microbial metabolism in diverse environments
Com_722_pos	indeloxazine	cpd:C10918	Indeloxazine	C14H17NO2	-
Com_495_pos	N,N'-Diethylthiourea	cpd:C19400	N,N'-Diethylthiourea; 1,3-Diethyl-2-thiourea	C5H12N2S	-
Com_626_pos	L-Glutamic acid	cpd:C00025	L-Glutamate; L-Glutamic acid; L-Glutaminic acid; Glutamate	C5H9NO4	map00220 Arginine biosynthesis;map00250 Alanine, aspartate and glutamate metabolism;map00330 Arginine and proline metabolism;map00332 Carbapenem biosynthesis;map00340 Histidine metabolism;map00430 Taurine and hypotaurine metabolism;map00471 D-Glutamine and D-glutamate metabolism;map00480 Glutathione metabolism;map00524 Neomycin, kanamycin and gentamicin biosynthesis;map00630 Glyoxylate and dicarb…
Com_1245_pos	Androstanolone	cpd:C03917	Dihydrotestosterone; 17beta-Hydroxyandrostan-3-one; Androstanolone; 17beta-Hydroxy-5alpha-androstan-3-one	C19H30O2	map00140 Steroid hormone biosynthesis;map05200 Pathways in cancer;map05215 Prostate cancer
Com_1428_pos	4-Hydroxyindole	cpd:C02040	Hydroxyindole; 4-Hydroxyindole	C8H7NO	-
Com_783_pos	Guanine	cpd:C00242	Guanine; 2-Amino-6-hydroxypurine	C5H5N5O	map00230 Purine metabolism;map01100 Metabolic pathways
Com_735_pos	Hypotaurine	cpd:C00519	Hypotaurine; 2-Aminoethanesulfinic acid	C2H7NO2S	map00430 Taurine and hypotaurine metabolism;map01100 Metabolic pathways
Com_566_pos	Maltol	cpd:C11918	Maltol	C6H6O3	map00523 Polyketide sugar unit biosynthesis;map01130 Biosynthesis of antibiotics
Com_797_pos	Glycine	cpd:C00037	Glycine; Aminoacetic acid; Gly	C2H5NO2	map00120 Primary bile acid biosynthesis;map00230 Purine metabolism;map00260 Glycine, serine and threonine metabolism;map00310 Lysine degradation;map00440 Phosphonate and phosphinate metabolism;map00460 Cyanoamino acid metabolism;map00480 Glutathione metabolism;map00630 Glyoxylate and dicarboxylate metabolism;map00680 Methane metabolism;map00730 Thiamine metabolism;map00860 Porphyrin and chlorophy…
Com_1173_pos	Betaxolol	cpd:C06849	Betaxolol	C18H29NO3	-
Com_302_pos	Pirbuterol	cpd:C07807	Pirbuterol	C12H20N2O3	-
Com_287_pos	Progesterone	cpd:C00410	Progesterone; 4-Pregnene-3,20-dione	C21H30O2	map00140 Steroid hormone biosynthesis;map01100 Metabolic pathways;map04114 Oocyte meiosis;map04913 Ovarian steroidogenesis;map04914 Progesterone-mediated oocyte maturation;map04917 Prolactin signaling pathway;map04925 Aldosterone synthesis and secretion;map04927 Cortisol synthesis and secretion;map04934 Cushing's syndrome;map05200 Pathways in cancer;map05215 Prostate cancer;map05224 Breast cancer…
Com_217_pos	S-Adenosylhomocysteine	cpd:C00021	S-Adenosyl-L-homocysteine; S-Adenosylhomocysteine	C14H20N6O5S	map00270 Cysteine and methionine metabolism;map01100 Metabolic pathways;map01230 Biosynthesis of amino acids
Com_911_pos	Eicosapentaenoic acid	cpd:C06428	(5Z,8Z,11Z,14Z,17Z)-Icosapentaenoic acid; (5Z,8Z,11Z,14Z,17Z)-Eicosapentaenoic acid; Eicosapentaenoic acid; 5,8,11,14,17-Icosapentaenoic acid; (5Z,8Z,11Z,14Z,17Z)-Eicosapentaenoate	C20H30O2	map01040 Biosynthesis of unsaturated fatty acids
Com_737_pos	hymecromone	cpd:C03081	4-Methylumbelliferone; Hymecromone	C10H8O3	-
Com_178_pos	Suberic acid	cpd:C08278	Suberic acid; Cork acid; 1,8-Octanedioic acid; Octanedioic acid; 1,6-Hexanedicarboxylic acid	C8H14O4	-
Com_693_pos	Isoxanthopterin	cpd:C03975	Isoxanthopterin; 2-Amino-4,7-dihydroxypteridine	C6H5N5O2	-
Com_199_pos	Spectinomycin	cpd:C02078	Spectinomycin	C14H24N2O7	map01130 Biosynthesis of antibiotics
Com_1034_pos	Cytidine	cpd:C00475	Cytidine	C9H13N3O5	map00240 Pyrimidine metabolism;map01100 Metabolic pathways
Com_295_pos	Plumbagin	cpd:C10387	Plumbagin	C11H8O3	-
Com_306_pos	Piperidine	cpd:C01746	Piperidine; Azacyclohexane; Hexahydropyridine	C5H11N	map00960 Tropane, piperidine and pyridine alkaloid biosynthesis;map04974 Protein digestion and absorption
Com_582_pos	L-Threonine	cpd:C00188	L-Threonine; 2-Amino-3-hydroxybutyric acid	C4H9NO3	map00260 Glycine, serine and threonine metabolism;map00261 Monobactam biosynthesis;map00290 Valine, leucine and isoleucine biosynthesis;map00860 Porphyrin and chlorophyll metabolism;map00970 Aminoacyl-tRNA biosynthesis;map01060 Biosynthesis of plant secondary metabolites;map01100 Metabolic pathways;map01110 Biosynthesis of secondary metabolites;map01120 Microbial metabolism in diverse environment…
Com_42_pos	Valine	cpd:C16436	Valine	C5H11NO2	-
Com_1154_pos	Buprenorphine	cpd:C08007	Buprenorphine	C29H41NO4	-
Com_435_pos	Nitrendipine	cpd:C07713	Nitrendipine	C18H20N2O6	-
Com_191_pos	Stearamide	cpd:C13846	Octadecanamide; Stearamide; Stearic acid amide	C18H37NO	-
Com_48_pos	urobilinogen	cpd:C05790	I-Urobilinogen; Mesobilirubinogen; Urobilinogen	C33H44N4O6	map00860 Porphyrin and chlorophyll metabolism
Com_461_pos	naltrindole	cpd:C18128	Naltrindole; NTI	C26H26N2O3	map07224 Opioid receptor agonists/antagonists
Com_1395_pos	4-Vinylcyclohexene	cpd:C19310	4-Vinylcyclohexene; 4-Vinyl-1-cyclohexene	C8H12	-
Com_180_pos	Styrene	cpd:C07083	Styrene; Phenylethylene	C8H8	map00642 Ethylbenzene degradation;map00643 Styrene degradation;map01100 Metabolic pathways;map01120 Microbial metabolism in diverse environments;map01220 Degradation of aromatic compounds
Com_133_pos	Tetralin	cpd:C14114	Tetralin; 1,2,3,4-Tetrahydronaphthalene	C10H12	map00626 Naphthalene degradation;map01120 Microbial metabolism in diverse environments
Com_228_pos	Rifampicin	cpd:C06688	Rifampicin; Rifampin	C43H58N4O12	map04976 Bile secretion
Com_1146_pos	Butylated hydroxytoluene	cpd:C14693	Butylhydroxytoluene; BHT; 2,6-Di-t-butyl-4-methylphenol; 2,6-Di-tert-butyl-p-cresol; Butylated hydroxytoluene; 2,6-Bis(1,1-dimethylethyl)-4-methylphenol	C15H24O	-
Com_971_pos	diethofencarb	cpd:C11077	Diethofencarb	C14H21NO4	-
Com_1544_pos	2-Methylnaphthalene	cpd:C14098	2-Methylnaphthalene; beta-Methylnaphthalene	C11H10	map00626 Naphthalene degradation;map01120 Microbial metabolism in diverse environments;map01220 Degradation of aromatic compounds;map07114 Naphthalene family
Com_745_pos	hydroxychloroquine	cpd:C07043	Hydroxychloroquine	C18H26ClN3O	-
Com_1200_pos	Benzene	cpd:C01407	Benzene	C6H6	map00361 Chlorocyclohexane and chlorobenzene degradation;map00362 Benzoate degradation;map01120 Microbial metabolism in diverse environments;map01220 Degradation of aromatic compounds
Com_307_pos	Pipecolic acid	cpd:C00408	L-Pipecolate; Pipecolinic acid; Pipecolic acid; 2-Piperidinecarboxylic acid; (S)-Piperidine-2-carboxylic acid	C6H11NO2	map00310 Lysine degradation;map00960 Tropane, piperidine and pyridine alkaloid biosynthesis;map01060 Biosynthesis of plant secondary metabolites;map01064 Biosynthesis of alkaloids derived from ornithine, lysine and nicotinic acid;map01100 Metabolic pathways;map01110 Biosynthesis of secondary metabolites
Com_473_pos	N-Acetyl-L-aspartic acid	cpd:C01042	N-Acetyl-L-aspartate; N-Acetyl-L-aspartic acid	C6H9NO5	map00250 Alanine, aspartate and glutamate metabolism;map01100 Metabolic pathways
Com_1541_pos	2-Naphthylamine	cpd:C02227	2-Naphthylamine; 2-Naphthalenamine; 2-Aminonaphthalene; beta-Naphthylamine	C10H9N	-
Com_1176_pos	beta-Ionone	cpd:C12287	beta-Ionone; trans-beta-Ionone	C13H20O	-
Com_816_pos	Ginkgoic acid	cpd:C10794	Ginkgoic acid; Ginkgolic acid	C22H34O3	-
Com_1087_pos	Citric acid	cpd:C00158	Citrate; Citric acid; 2-Hydroxy-1,2,3-propanetricarboxylic acid; 2-Hydroxytricarballylic acid	C6H8O7	map00020 Citrate cycle (TCA cycle);map00250 Alanine, aspartate and glutamate metabolism;map00630 Glyoxylate and dicarboxylate metabolism;map00720 Carbon fixation pathways in prokaryotes;map01060 Biosynthesis of plant secondary metabolites;map01061 Biosynthesis of phenylpropanoids;map01062 Biosynthesis of terpenoids and steroids;map01063 Biosynthesis of alkaloids derived from shikimate pathway;map…
Com_798_pos	Glycidyl Stearate	cpd:C19427	Glycidyl stearate	C21H40O3	-
Com_1089_pos	Citalopram	cpd:C07572	Citalopram	C20H21FN2O	map00982 Drug metabolism - cytochrome P450
Com_1116_pos	Chamazulene	cpd:C09633	Chamazulene	C14H16	-
Com_471_pos	N-Acetyl-L-phenylalanine	cpd:C03519	N-Acetyl-L-phenylalanine	C11H13NO3	map00360 Phenylalanine metabolism
Com_972_pos	Diethanolamine	cpd:C06772	Diethanolamine	C4H11NO2	map00564 Glycerophospholipid metabolism
Com_1145_pos	Butylphthalide	cpd:C17854	Butylphthalide	C12H14O2	-
Com_831_pos	Gabapentin	cpd:C07018	Gabapentin	C9H17NO2	-
Com_1703_pos	1-Methylhistidine	cpd:C01152	N(pi)-Methyl-L-histidine; N-pros-Methyl-L-histidine; 3-Methylhistidine; 1-Methylhistidine	C7H11N3O2	map00340 Histidine metabolism
Com_259_pos	Prostaglandin B1	cpd:C00959	Prostaglandin B1; PGB1	C20H32O4	-
Com_1094_pos	Cinnamyl Anthranilate	cpd:C19374	Cinnamyl anthranilate	C16H15NO2	-
Com_1139_pos	Cafestol	cpd:C09066	Cafestol	C20H28O3	-
Com_540_pos	Metalaxyl	cpd:C10947	Metalaxyl	C15H21NO4	-
Com_639_pos	Leukotriene B4	cpd:C02165	Leukotriene B4; (6Z,8E,10E,14Z)-(5S,12R)-5,12-Dihydroxyeicosa-6,8,10,14-tetraenoate; (6Z,8E,10E,14Z)-(5S,12R)-5,12-Dihydroxyicosa-6,8,10,14-tetraenoate; LTB4	C20H32O4	map00590 Arachidonic acid metabolism;map01100 Metabolic pathways;map03320 PPAR signaling pathway;map04080 Neuroactive ligand-receptor interaction;map04726 Serotonergic synapse;map04750 Inflammatory mediator regulation of TRP channels;map04976 Bile secretion;map07034 Eicosanoids
Com_1217_pos	Astrasieversianin XVI	cpd:C08925	Astrasieversianin XVI	C47H78O18	-
Com_481_pos	N6,N6,N6-Trimethyl-L-lysine	cpd:C03793	N6,N6,N6-Trimethyl-L-lysine	C9H20N2O2	map00310 Lysine degradation
Com_149_pos	Testosterone	cpd:C00535	Testosterone; 17beta-Hydroxy-4-androsten-3-one	C19H28O2	map00140 Steroid hormone biosynthesis;map00984 Steroid degradation;map01100 Metabolic pathways;map01120 Microbial metabolism in diverse environments;map01522 Endocrine resistance;map04913 Ovarian steroidogenesis;map05200 Pathways in cancer;map05215 Prostate cancer;map07226 Progesterone, androgen and estrogen receptor agonists/antagonists
Com_1130_pos	Cannabinol	cpd:C07580	Cannabinol	C21H26O2	-
Com_1239_pos	Arachidonic acid	cpd:C00219	Arachidonate; Arachidonic acid; (5Z,8Z,11Z,14Z)-Icosatetraenoic acid; cis-5,8,11,14-Eicosatetraenoic acid	C20H32O2	map00590 Arachidonic acid metabolism;map00591 Linoleic acid metabolism;map01040 Biosynthesis of unsaturated fatty acids;map01100 Metabolic pathways;map04216 Ferroptosis;map04217 Necroptosis;map04270 Vascular smooth muscle contraction;map04611 Platelet activation;map04664 Fc epsilon RI signaling pathway;map04666 Fc gamma R-mediated phagocytosis;map04723 Retrograde endocannabinoid signaling;map0472…
Com_478_pos	N8-Acetylspermidine	cpd:C01029	N8-Acetylspermidine	C9H21N3O	-
Com_1194_pos	Benzoic acid	cpd:C00180	Benzoate; Benzoic acid; Benzenecarboxylic acid; Phenylformic acid; Dracylic acid	C7H6O2	map00360 Phenylalanine metabolism;map00362 Benzoate degradation;map00621 Dioxin degradation;map00623 Toluene degradation;map00627 Aminobenzoate degradation;map01063 Biosynthesis of alkaloids derived from shikimate pathway;map01100 Metabolic pathways;map01110 Biosynthesis of secondary metabolites;map01120 Microbial metabolism in diverse environments;map01220 Degradation of aromatic compounds
Com_1059_pos	Cumene	cpd:C14396	Cumene; Isopropylbenzene	C9H12	-
Com_320_pos	Phenol	cpd:C15584	Phenol	C6H6O	-
Com_1301_pos	Acetylcholine	cpd:C01996	Acetylcholine; O-Acetylcholine	C7H16NO2	map00564 Glycerophospholipid metabolism;map04024 cAMP signaling pathway;map04080 Neuroactive ligand-receptor interaction;map04721 Synaptic vesicle cycle;map04725 Cholinergic synapse;map04742 Taste transduction;map04810 Regulation of actin cytoskeleton;map04911 Insulin secretion;map04970 Salivary secretion;map04971 Gastric acid secretion;map04972 Pancreatic secretion;map04976 Bile secretion;map050…
Com_394_pos	Oleamide	cpd:C19670	Oleamide; Oleyl amide; (Z)-9-Octadecenamide	C18H35NO	-
Com_718_pos	Indole-3-acetic acid	cpd:C00954	Indole-3-acetate; Indole-3-acetic acid; (Indol-3-yl)acetate; Indoleacetate; Indoleacetic acid; IAA	C10H9NO2	map00380 Tryptophan metabolism;map01070 Biosynthesis of plant hormones;map01100 Metabolic pathways;map04075 Plant hormone signal transduction
Com_853_pos	Fasoracetam	cpd:C13311	Fasoracetam; NS 105	C10H16N2O2	-
Com_692_pos	isoxazolin-5-one	cpd:C20891	Isoxazolin-5-one; 5-Hydroxyisoxazole	C3H3NO2	-
Com_404_pos	OA-6129 D	cpd:C17375	OA-6129 D	C20H33N3O8S	-
Com_860_pos	Eugenol	cpd:C10453	Eugenol	C10H12O2	map00940 Phenylpropanoid biosynthesis
Com_1071_pos	Corticosterone	cpd:C02140	Corticosterone; 11beta,21-Dihydroxy-4-pregnene-3,20-dione; Kendall's compound B; Reichstein's substance H	C21H30O4	map00140 Steroid hormone biosynthesis;map01100 Metabolic pathways;map04923 Regulation of lipolysis in adipocytes;map04925 Aldosterone synthesis and secretion;map05020 Prion diseases
Com_929_pos	Docosahexaenoic acid	cpd:C06429	(4Z,7Z,10Z,13Z,16Z,19Z)-Docosahexaenoic acid; 4,7,10,13,16,19-Docosahexaenoic acid; Docosahexaenoic acid; Docosahexaenoate	C22H32O2	map01040 Biosynthesis of unsaturated fatty acids
Com_216_pos	S-Adenosylmethionine	cpd:C00019	S-Adenosyl-L-methionine; S-Adenosylmethionine; AdoMet; SAM	C15H22N6O5S	map00261 Monobactam biosynthesis;map00270 Cysteine and methionine metabolism;map00330 Arginine and proline metabolism;map00908 Zeatin biosynthesis;map01060 Biosynthesis of plant secondary metabolites;map01070 Biosynthesis of plant hormones;map01100 Metabolic pathways;map01110 Biosynthesis of secondary metabolites;map01130 Biosynthesis of antibiotics;map01230 Biosynthesis of amino acids;map04122 S…
Com_1016_pos	Cytosine	cpd:C00380	Cytosine	C4H5N3O	map00240 Pyrimidine metabolism;map01100 Metabolic pathways
Com_213_pos	Salvinorin A	cpd:C20196	Salvinorin A	C23H28O8	-
Com_1454_pos	4,4'-Oxydianiline	cpd:C14759	4,4'-Diaminodiphenyl ether; 4-Aminophenyl ether; 4,4'-Oxybisbenzenamine; 4,4'-Oxydianiline	C12H12N2O	-
Com_169_pos	Succinimide	cpd:C07273	Succinimide; 2,5-Pyrrolidinedione; Butanimide; 2,5-Diketopyrrolidine	C4H5NO2	-
Com_264_pos	Propofol	cpd:C07523	Propofol; 2,6-Diisopropylphenol	C12H18O	-
Com_283_pos	Propiolic acid	cpd:C00804	Propynoate; Propiolic acid; Acetylenecarboxylic acid; Acetylenemonocarboxylate	C3H2O2	map00410 beta-Alanine metabolism;map00640 Propanoate metabolism
Com_329_pos	Phenmetrazine	cpd:C07432	Phenmetrazine	C11H15NO	-
Com_148_pos	Testosterone isocaproate	cpd:C14663	Testosterone isocaproate; 17beta-Hydroxyandrost-4-ene-3-one 4-methylvalerate	C25H38O3	-
Com_89_pos	trans-Oct-2-enoyl-CoA	cpd:C05276	trans-Oct-2-enoyl-CoA; (2E)-Octenoyl-CoA	C29H48N7O17P3S	map00062 Fatty acid elongation;map00071 Fatty acid degradation;map01100 Metabolic pathways;map01212 Fatty acid metabolism
Com_316_pos	Phosphocreatine	cpd:C02305	Phosphocreatine; N-Phosphocreatine; Creatine phosphate	C4H10N3O5P	map00330 Arginine and proline metabolism;map01100 Metabolic pathways
Com_508_pos	Muscimol	cpd:C08311	Muscimol	C4H6N2O2	-
Com_1402_pos	4-Pyridoxate	cpd:C00847	4-Pyridoxate; 4-Pyridoxic acid	C8H9NO4	map00750 Vitamin B6 metabolism;map01100 Metabolic pathways;map01120 Microbial metabolism in diverse environments
Com_21_pos	Xanthine	cpd:C00385	Xanthine	C5H4N4O2	map00230 Purine metabolism;map00232 Caffeine metabolism;map01060 Biosynthesis of plant secondary metabolites;map01065 Biosynthesis of alkaloids derived from histidine and purine;map01100 Metabolic pathways;map01110 Biosynthesis of secondary metabolites;map01120 Microbial metabolism in diverse environments
Com_297_pos	Platelet-activating factor	cpd:C04598	2-Acetyl-1-alkyl-sn-glycero-3-phosphocholine; Platelet-activating factor; PAF	C10H22NO7PR	map00565 Ether lipid metabolism;map01100 Metabolic pathways;map04080 Neuroactive ligand-receptor interaction;map05310 Asthma
Com_381_pos	Orotic acid	cpd:C00295	Orotate; Orotic acid; Uracil-6-carboxylic acid	C5H4N2O4	map00240 Pyrimidine metabolism;map01100 Metabolic pathways
Com_1199_pos	Benzidine	cpd:C16444	Benzidine	C12H12N2	-
Com_950_pos	Diphenylamine	cpd:C11016	Diphenylamine; N,N-Diphenylamine	C12H11N	-
Com_166_pos	sulcatone	cpd:C07287	Sulcatone; Methylheptenone; 6-Methylhept-5-en-2-one; 6-Methyl-5-hepten-2-one	C8H14O	-
Com_242_pos	Pyroquilon	cpd:C18487	Pyroquilon	C11H11NO	-
Com_1010_pos	Dabigatran	cpd:C21556	Dabigatran	C25H25N7O3	-
Com_1765_pos	11-Aminoundecanoic acid	cpd:C19325	11-Aminoundecanoic acid	C11H23NO2	-
Com_263_pos	Propoxur	cpd:C14334	Propoxur; Aprocarb; 2-Isopropoxyphenyl N-methylcarbamate	C11H15NO3	-
Com_335_pos	Penbutolol	cpd:C07416	Penbutolol	C18H29NO2	-
Com_1282_pos	adiantifoline	cpd:C09323	Adiantifoline	C42H50N2O9	-
Com_51_pos	Uracil	cpd:C00106	Uracil	C4H4N2O2	map00240 Pyrimidine metabolism;map00410 beta-Alanine metabolism;map00770 Pantothenate and CoA biosynthesis;map01100 Metabolic pathways
Com_244_pos	PYRIDOXAMINE	cpd:C00534	Pyridoxamine; PM	C8H12N2O2	map00750 Vitamin B6 metabolism;map01100 Metabolic pathways;map01120 Microbial metabolism in diverse environments;map04977 Vitamin digestion and absorption
Com_38_pos	Vanillin	cpd:C00755	4-Hydroxy-3-methoxy-benzaldehyde; Vanillin; Vanillaldehyde; 4-Hydroxy-3-methoxybenzaldehyde	C8H8O3	map00360 Phenylalanine metabolism;map00627 Aminobenzoate degradation;map01061 Biosynthesis of phenylpropanoids;map01063 Biosynthesis of alkaloids derived from shikimate pathway;map01100 Metabolic pathways;map01110 Biosynthesis of secondary metabolites;map01120 Microbial metabolism in diverse environments
Com_207_pos	Sesamex	cpd:C19146	Sesamex	C15H22O6	-
Com_1307_pos	Acetophenone	cpd:C07113	Acetophenone; 1-Phenylethanone; Phenyl methyl ketone; Acetylbenzene; Methyl phenyl ketone	C8H8O	map00642 Ethylbenzene degradation;map01120 Microbial metabolism in diverse environments;map01220 Degradation of aromatic compounds
Com_651_pos	L-Aspartic acid	cpd:C00049	L-Aspartate; L-Aspartic acid; 2-Aminosuccinic acid; L-Asp	C4H7NO4	map00220 Arginine biosynthesis;map00250 Alanine, aspartate and glutamate metabolism;map00260 Glycine, serine and threonine metabolism;map00261 Monobactam biosynthesis;map00270 Cysteine and methionine metabolism;map00300 Lysine biosynthesis;map00340 Histidine metabolism;map00410 beta-Alanine metabolism;map00460 Cyanoamino acid metabolism;map00710 Carbon fixation in photosynthetic organisms;map0076…
Com_1110_pos	Choline	cpd:C00114	Choline; Bilineurine	C5H14NO	map00260 Glycine, serine and threonine metabolism;map00564 Glycerophospholipid metabolism;map01100 Metabolic pathways;map02010 ABC transporters;map04725 Cholinergic synapse;map04976 Bile secretion;map05231 Choline metabolism in cancer
Com_682_pos	Kinoprene	cpd:C19042	Kinoprene	C18H28O2	-
