# Supplementary material for: Protective mechanism of 1-methylhydantoin against lung injury induced by paraquat poisoning
Source: PLoS One. 2019 Sep 27;14(9):e0222521. doi: 10.1371/journal.pone.0222521 (PMC6764654; doi:10.1371/journal.pone.0222521)
Supplement: S1 File — (ZIP) [file pone.0222521.s001.zip › MH.vs.PQ-metexprquant/MH.vs.PQ_pos_kegg_enrichment.xls]

MapID	MapTitle	Pvalue	AdjustedPv	x1	x2	n	N	EnrichDirect	MetaIDs	kegg_cpd_id
map00260	Glycine, serine and threonine metabolism	0.140409951721791	0.203063402738078	1	6	3	123	Over	Com_1178_pos	cpd:C00719
map00340	Histidine metabolism	0.140409951721791	0.203063402738078	1	6	3	123	Over	Com_1704_pos	cpd:C05127
map00360	Phenylalanine metabolism	0.140409951721791	0.203063402738078	1	6	3	123	Over	Com_758_pos	cpd:C01586
map02010	ABC transporters	0.162450722190463	0.203063402738078	1	7	3	123	Over	Com_1178_pos	cpd:C00719
