# Supplementary material for: Protective mechanism of 1-methylhydantoin against lung injury induced by paraquat poisoning
Source: PLoS One. 2019 Sep 27;14(9):e0222521. doi: 10.1371/journal.pone.0222521 (PMC6764654; doi:10.1371/journal.pone.0222521)
Supplement: S1 File — (ZIP) [file pone.0222521.s001.zip › MH.vs.PQ-metexprquant/MH.vs.PQ_neg_kegg_anno.xls]

ID	Name_ID	Kegg_ID	Kegg_name	formula	Kegg_map
Com_458_neg	Glaucarubin	cpd:C08760	Glaucarubin	C25H36O10	-
Com_599_neg	Catechol	cpd:C00090	Catechol; 1,2-Benzenediol; o-Benzenediol; 1,2-Dihydroxybenzene; Brenzcatechin; Pyrocatechol	C6H6O2	map00361 Chlorocyclohexane and chlorobenzene degradation;map00362 Benzoate degradation;map00364 Fluorobenzoate degradation;map00621 Dioxin degradation;map00624 Polycyclic aromatic hydrocarbon degradation;map00626 Naphthalene degradation;map00627 Aminobenzoate degradation;map01100 Metabolic pathways;map01120 Microbial metabolism in diverse environments;map01220 Degradation of aromatic compounds
Com_388_neg	Indole-3-acetic acid	cpd:C00954	Indole-3-acetate; Indole-3-acetic acid; (Indol-3-yl)acetate; Indoleacetate; Indoleacetic acid; IAA	C10H9NO2	map00380 Tryptophan metabolism;map01070 Biosynthesis of plant hormones;map01100 Metabolic pathways;map04075 Plant hormone signal transduction
Com_198_neg	Palmitoleic acid	cpd:C08362	(9Z)-Hexadecenoic acid; Palmitoleic acid; cis-9-Hexadecenoic acid; (9Z)-Hexadec-9-enoate	C16H30O2	map00061 Fatty acid biosynthesis
Com_176_neg	Phenol	cpd:C15584	Phenol	C6H6O	-
Com_308_neg	Malondialdehyde	cpd:C19440	Malonaldehyde; Malondialdehyde	C3H4O2	-
Com_350_neg	L-Glutamic acid	cpd:C00025	L-Glutamate; L-Glutamic acid; L-Glutaminic acid; Glutamate	C5H9NO4	map00220 Arginine biosynthesis;map00250 Alanine, aspartate and glutamate metabolism;map00330 Arginine and proline metabolism;map00332 Carbapenem biosynthesis;map00340 Histidine metabolism;map00430 Taurine and hypotaurine metabolism;map00471 D-Glutamine and D-glutamate metabolism;map00480 Glutathione metabolism;map00524 Neomycin, kanamycin and gentamicin biosynthesis;map00630 Glyoxylate and dicarb…
Com_499_neg	EDDA	cpd:C21397	Ethylenediamine-N,N'-diacetic acid; Ethylenediaminediacetate; EDDA	C6H12N2O4	-
Com_168_neg	Phosphonoacetate	cpd:C05682	Phosphonoacetate; Phosphonoacetic acid; Fosfonet	C2H5O5P	map00440 Phosphonate and phosphinate metabolism;map01120 Microbial metabolism in diverse environments
Com_408_neg	Homovanillic acid	cpd:C05582	Homovanillate; Homovanillic acid; 3-Methoxy-4-hydroxyphenylacetate	C9H10O4	map00350 Tyrosine metabolism;map01100 Metabolic pathways;map04728 Dopaminergic synapse
Com_777_neg	4-Pyridoxic acid	cpd:C00847	4-Pyridoxate; 4-Pyridoxic acid	C8H9NO4	map00750 Vitamin B6 metabolism;map01100 Metabolic pathways;map01120 Microbial metabolism in diverse environments
Com_479_neg	Fenoprofen	cpd:C06997	Fenoprofen	C15H14O3	-
Com_583_neg	CONDELPHINE	cpd:C08671	Condelphine	C25H39NO6	-
Com_376_neg	Juvenile hormone III	cpd:C09694	Juvenile hormone III	C16H26O3	map00981 Insect hormone biosynthesis
Com_28_neg	Uracil	cpd:C00106	Uracil	C4H4N2O2	map00240 Pyrimidine metabolism;map00410 beta-Alanine metabolism;map00770 Pantothenate and CoA biosynthesis;map01100 Metabolic pathways
Com_447_neg	Glycocholic acid	cpd:C01921	Glycocholate; Glycocholic acid; 3alpha,7alpha,12alpha-Trihydroxy-5beta-cholan-24-oylglycine	C26H43NO6	map00120 Primary bile acid biosynthesis;map00121 Secondary bile acid biosynthesis;map01100 Metabolic pathways;map04976 Bile secretion;map04979 Cholesterol metabolism
Com_596_neg	Cerivastatin	cpd:C07966	Cerivastatin	C26H34FNO5	map04976 Bile secretion
Com_182_neg	Perindopril	cpd:C07706	Perindopril	C19H32N2O5	-
Com_78_neg	Taurine	cpd:C00245	Taurine; 2-Aminoethanesulfonic acid; Aminoethylsulfonic acid	C2H7NO3S	map00120 Primary bile acid biosynthesis;map00430 Taurine and hypotaurine metabolism;map00920 Sulfur metabolism;map01100 Metabolic pathways;map02010 ABC transporters;map04080 Neuroactive ligand-receptor interaction
Com_402_neg	hydroprene	cpd:C18862	Hydroprene	C17H30O2	-
Com_616_neg	Cannabidiolic acid	cpd:C10784	Cannabidiolic acid; Cannabidiolate	C22H30O4	-
Com_137_neg	Prostaglandin E2	cpd:C00584	Prostaglandin E2; (5Z,13E)-(15S)-11alpha,15-Dihydroxy-9-oxoprosta-5,13-dienoate; (5Z,13E)-(15S)-11alpha,15-Dihydroxy-9-oxoprost-13-enoate; Dinoprostone; PGE2	C20H32O5	map00590 Arachidonic acid metabolism;map01100 Metabolic pathways;map04024 cAMP signaling pathway;map04080 Neuroactive ligand-receptor interaction;map04726 Serotonergic synapse;map04750 Inflammatory mediator regulation of TRP channels;map04921 Oxytocin signaling pathway;map04923 Regulation of lipolysis in adipocytes;map04924 Renin secretion;map04976 Bile secretion;map05140 Leishmaniasis;map05143 A…
Com_664_neg	Androstanolone	cpd:C03917	Dihydrotestosterone; 17beta-Hydroxyandrostan-3-one; Androstanolone; 17beta-Hydroxy-5alpha-androstan-3-one	C19H30O2	map00140 Steroid hormone biosynthesis;map05200 Pathways in cancer;map05215 Prostate cancer
Com_676_neg	Allyl isothiocyanate	cpd:C19317	Allyl isothiocyanate; Mustard oil	C4H5NS	map04750 Inflammatory mediator regulation of TRP channels
Com_997_neg	13(S)-HpOTrE	cpd:C04785	13(S)-HPOT; (9Z,11E,15Z)-(13S)-Hydroperoxyoctadeca-9,11,15-trienoate; (9Z,11E,15Z)-(13S)-13-Hydroperoxyoctadeca-9,11,15-trienoic acid; 13(S)-HpOTrE; 13-HPOT	C18H30O4	map00592 alpha-Linolenic acid metabolism;map01100 Metabolic pathways;map01110 Biosynthesis of secondary metabolites
Com_89_neg	Succinic acid	cpd:C00042	Succinate; Succinic acid; Butanedionic acid; Ethylenesuccinic acid	C4H6O4	map00020 Citrate cycle (TCA cycle);map00190 Oxidative phosphorylation;map00250 Alanine, aspartate and glutamate metabolism;map00350 Tyrosine metabolism;map00360 Phenylalanine metabolism;map00361 Chlorocyclohexane and chlorobenzene degradation;map00620 Pyruvate metabolism;map00630 Glyoxylate and dicarboxylate metabolism;map00640 Propanoate metabolism;map00650 Butanoate metabolism;map00720 Carbon f…
Com_70_neg	tetrahydrocortisol	cpd:C05472	Urocortisol; Tetrahydrocortisol; 5beta-Pregnane-3alpha,11beta,17alpha,21-tetrol-20-one	C21H34O5	map00140 Steroid hormone biosynthesis
Com_642_neg	Ascorbic acid	cpd:C00072	Ascorbate; Ascorbic acid; L-Ascorbate; L-Ascorbic acid; Vitamin C	C6H8O6	map00053 Ascorbate and aldarate metabolism;map00480 Glutathione metabolism;map01100 Metabolic pathways;map01110 Biosynthesis of secondary metabolites;map01120 Microbial metabolism in diverse environments;map02060 Phosphotransferase system (PTS);map04066 HIF-1 signaling pathway;map04977 Vitamin digestion and absorption
Com_16_neg	Vigabatrin	cpd:C07500	Vigabatrin	C6H11NO2	-
Com_245_neg	N-Acetyl-L-phenylalanine	cpd:C03519	N-Acetyl-L-phenylalanine	C11H13NO3	map00360 Phenylalanine metabolism
Com_297_neg	Menazon	cpd:C19006	Menazon	C6H12N5O2PS2	-
Com_788_neg	4-Methylphenol	cpd:C01468	4-Cresol; p-Cresol; 4-Hydroxytoluene; 4-Methylphenol	C7H8O	map00623 Toluene degradation;map00633 Nitrotoluene degradation;map01100 Metabolic pathways;map01120 Microbial metabolism in diverse environments;map01220 Degradation of aromatic compounds;map04974 Protein digestion and absorption
Com_174_neg	Phenylacetylglycine	cpd:C05598	Phenylacetylglycine	C10H11NO3	map00360 Phenylalanine metabolism
Com_586_neg	Citraconic acid	cpd:C02226	2-Methylmaleate; Citraconate; Citraconic acid; Methylmaleic acid	C5H6O4	map00290 Valine, leucine and isoleucine biosynthesis;map00660 C5-Branched dibasic acid metabolism;map01100 Metabolic pathways;map01210 2-Oxocarboxylic acid metabolism
Com_250_neg	N-Acetyl-L-aspartic acid	cpd:C01042	N-Acetyl-L-aspartate; N-Acetyl-L-aspartic acid	C6H9NO5	map00250 Alanine, aspartate and glutamate metabolism;map01100 Metabolic pathways
Com_535_neg	dimethylsulfate	cpd:C19177	Dimethyl sulfate	C2H6O4S	-
Com_150_neg	Procarbazine	cpd:C07402	Procarbazine	C12H19N3O	-
Com_700_neg	Acetophenone	cpd:C07113	Acetophenone; 1-Phenylethanone; Phenyl methyl ketone; Acetylbenzene; Methyl phenyl ketone	C8H8O	map00642 Ethylbenzene degradation;map01120 Microbial metabolism in diverse environments;map01220 Degradation of aromatic compounds
Com_343_neg	L-Histidine	cpd:C00135	L-Histidine; (S)-alpha-Amino-1H-imidazole-4-propionic acid	C6H9N3O2	map00340 Histidine metabolism;map00410 beta-Alanine metabolism;map00970 Aminoacyl-tRNA biosynthesis;map01060 Biosynthesis of plant secondary metabolites;map01065 Biosynthesis of alkaloids derived from histidine and purine;map01100 Metabolic pathways;map01110 Biosynthesis of secondary metabolites;map01230 Biosynthesis of amino acids;map02010 ABC transporters;map04974 Protein digestion and absorpti…
Com_104_neg	Sarcostin	cpd:C17770	Sarcostin	C21H34O6	-
Com_246_neg	N-Acetyl-L-methionine	cpd:C02712	N-Acetylmethionine; N-Acetyl-L-methionine	C7H13NO3S	-
Com_635_neg	Auriculine	cpd:C10280	Auriculine	C31H45NO8	-
Com_601_neg	carglumic acid	cpd:C05829	N-Carbamyl-L-glutamate; Carglumic acid	C6H10N2O5	map00340 Histidine metabolism
Com_638_neg	Asiatic acid	cpd:C08617	Asiatic acid	C30H48O5	-
Com_639_neg	Asebotoxin II	cpd:C09063	Asebotoxin II	C23H36O6	-
Com_394_neg	Ibuprofen	cpd:C01588	Ibuprofen	C13H18O2	-
Com_706_neg	Acetanilide	cpd:C07565	Acetanilide; N-Phenylacetamide; N-Acetylarylamine	C8H9NO	-
Com_377_neg	Jasmonic acid	cpd:C08491	(-)-Jasmonic acid; Jasmonic acid; {(1R,2R)-3-Oxo-2-[(Z)pent-2-enyl]cyclopent-2-enyl}acetic acid; Jasmonate; (-)-Jasmonate	C12H18O3	map00592 alpha-Linolenic acid metabolism;map01060 Biosynthesis of plant secondary metabolites;map01070 Biosynthesis of plant hormones;map01100 Metabolic pathways;map01110 Biosynthesis of secondary metabolites;map04075 Plant hormone signal transduction
Com_554_neg	D-Glucose 6-phosphate	cpd:C00092	D-Glucose 6-phosphate; Glucose 6-phosphate; Robison ester	C6H13O9P	map00500 Starch and sucrose metabolism;map00521 Streptomycin biosynthesis;map00524 Neomycin, kanamycin and gentamicin biosynthesis;map00562 Inositol phosphate metabolism;map01062 Biosynthesis of terpenoids and steroids;map01100 Metabolic pathways;map01130 Biosynthesis of antibiotics;map02020 Two-component system;map02060 Phosphotransferase system (PTS);map04911 Insulin secretion;map04917 Prolacti…
Com_229_neg	Nomilin	cpd:C08773	Nomilin	C28H34O9	-
Com_456_neg	Glutarimide	cpd:C07275	Glutarimide; Piperidine-2,6-dione; 2,6-Diketopiperidine	C5H7NO2	-
Com_623_neg	Buspirone	cpd:C06861	Buspirone	C21H31N5O2	-
Com_399_neg	hydroxyacetone phosphate	cpd:C03505	Hydroxyacetone phosphate; Acetol phosphate	C3H7O5P	-
Com_625_neg	Botrydial	cpd:C09622	Botrydial	C17H26O5	-
Com_36_neg	Tryptamine	cpd:C00398	Tryptamine; 3-(2-Aminoethyl)indole	C10H12N2	map00380 Tryptophan metabolism;map00901 Indole alkaloid biosynthesis;map01060 Biosynthesis of plant secondary metabolites;map01063 Biosynthesis of alkaloids derived from shikimate pathway;map01100 Metabolic pathways;map01110 Biosynthesis of secondary metabolites;map04080 Neuroactive ligand-receptor interaction
Com_307_neg	Malonic acid	cpd:C00383	Malonate; Malonic acid; Propanedioic acid	C3H4O4	map00240 Pyrimidine metabolism;map00410 beta-Alanine metabolism
Com_203_neg	Oxypeucedanin	cpd:C09282	Oxypeucedanin	C16H14O5	-
Com_305_neg	Manoalide	cpd:C17156	Manoalide	C25H36O5	-
Com_99_neg	Skatole	cpd:C08313	Skatole; 3-Methylindole	C9H9N	-
Com_547_neg	diethofencarb	cpd:C11077	Diethofencarb	C14H21NO4	-
Com_432_neg	Hellebrigenin 3-acetate	cpd:C08867	Hellebrigenin 3-acetate	C26H34O7	-
Com_602_neg	Cardanolide	cpd:C19658	Cardanolide	C23H36O2	-
Com_103_neg	Sebacic acid	cpd:C08277	Sebacic acid; Decanedioic acid	C10H18O4	-
Com_362_neg	L-Aspartic acid	cpd:C00049	L-Aspartate; L-Aspartic acid; 2-Aminosuccinic acid; L-Asp	C4H7NO4	map00220 Arginine biosynthesis;map00250 Alanine, aspartate and glutamate metabolism;map00260 Glycine, serine and threonine metabolism;map00261 Monobactam biosynthesis;map00270 Cysteine and methionine metabolism;map00300 Lysine biosynthesis;map00340 Histidine metabolism;map00410 beta-Alanine metabolism;map00460 Cyanoamino acid metabolism;map00710 Carbon fixation in photosynthetic organisms;map0076…
Com_195_neg	Pantothenic acid	cpd:C00864	Pantothenate; Pantothenic acid; (R)-Pantothenate	C9H17NO5	map00410 beta-Alanine metabolism;map00770 Pantothenate and CoA biosynthesis;map01100 Metabolic pathways;map01110 Biosynthesis of secondary metabolites;map04977 Vitamin digestion and absorption
Com_1808_neg	(10S)-Juvenile hormone III diol	cpd:C16505	(10S)-Juvenile hormone III diol	C16H28O4	map00981 Insect hormone biosynthesis
Com_978_neg	17-Propyl-5alpha-androst-2-en-17beta-ol	cpd:C14933	17-Propyl-5alpha-androst-2-en-17beta-ol	C22H36O	-
Com_333_neg	Linoleic acid	cpd:C01595	Linoleate; Linoleic acid; (9Z,12Z)-Octadecadienoic acid; 9-cis,12-cis-Octadecadienoate; 9-cis,12-cis-Octadecadienoic acid	C18H32O2	map00591 Linoleic acid metabolism;map01040 Biosynthesis of unsaturated fatty acids;map01060 Biosynthesis of plant secondary metabolites;map01100 Metabolic pathways
Com_423_neg	Hexadecasphinganine	cpd:C13915	Hexadecasphinganine	C16H35NO2	-
Com_261_neg	Myristoleic acid	cpd:C08322	Myristoleic acid; (9Z)-Tetradecenoic acid; 9-Tetradecenoic acid; (Z)-Tetradec-9-enoic acid	C14H26O2	-
Com_832_neg	3-Methylbutanoic acid	cpd:C08262	3-Methylbutanoic acid; Isovaleric acid; Isovalerate	C5H10O2	map01065 Biosynthesis of alkaloids derived from histidine and purine;map01110 Biosynthesis of secondary metabolites;map04974 Protein digestion and absorption
Com_146_neg	Propionic acid	cpd:C00163	Propanoate; Propionate; Propanoic acid; Propionic acid	C3H6O2	map00640 Propanoate metabolism;map00642 Ethylbenzene degradation;map00760 Nicotinate and nicotinamide metabolism;map01100 Metabolic pathways;map01120 Microbial metabolism in diverse environments;map01220 Degradation of aromatic compounds;map04973 Carbohydrate digestion and absorption;map04974 Protein digestion and absorption
Com_498_neg	Eicosapentaenoic acid	cpd:C06428	(5Z,8Z,11Z,14Z,17Z)-Icosapentaenoic acid; (5Z,8Z,11Z,14Z,17Z)-Eicosapentaenoic acid; Eicosapentaenoic acid; 5,8,11,14,17-Icosapentaenoic acid; (5Z,8Z,11Z,14Z,17Z)-Eicosapentaenoate	C20H30O2	map01040 Biosynthesis of unsaturated fatty acids
Com_411_neg	Hippuric acid	cpd:C01586	Hippurate; Hippuric acid; N-Benzoylglycine; Benzoylaminoacetic acid	C9H9NO3	map00360 Phenylalanine metabolism
Com_159_neg	Platelet-activating factor	cpd:C04598	2-Acetyl-1-alkyl-sn-glycero-3-phosphocholine; Platelet-activating factor; PAF	C10H22NO7PR	map00565 Ether lipid metabolism;map01100 Metabolic pathways;map04080 Neuroactive ligand-receptor interaction;map05310 Asthma
Com_82_neg	Sulfuric acid	cpd:C00059	Sulfate; Sulfuric acid	H2SO4	map00230 Purine metabolism;map00261 Monobactam biosynthesis;map00270 Cysteine and methionine metabolism;map00920 Sulfur metabolism;map01100 Metabolic pathways;map01120 Microbial metabolism in diverse environments;map01130 Biosynthesis of antibiotics;map02010 ABC transporters;map02024 Quorum sensing
Com_569_neg	Cytidine	cpd:C00475	Cytidine	C9H13N3O5	map00240 Pyrimidine metabolism;map01100 Metabolic pathways
Com_739_neg	5'-S-Methyl-5'-thioinosine	cpd:C19787	5'-S-Methyl-5'-thioinosine; 5'-Deoxy-5'-methylthioinosine; S-Methyl-5'-thioinosine	C11H14N4O4S	map00270 Cysteine and methionine metabolism;map01100 Metabolic pathways
Com_372_neg	Kynurenic acid	cpd:C01717	4-Hydroxy-2-quinolinecarboxylic acid; Kynurenic acid; Kynurenate	C10H7NO3	map00380 Tryptophan metabolism;map01100 Metabolic pathways
Com_74_neg	Tauropine	cpd:C01616	Tauropine; N2-(D-1-Carboxyethyl)taurine	C5H11NO5S	-
Com_176_neg	Phenol	cpd:C00146	Phenol; Benzenol; Hydroxybenzene; Phenic acid; Phenylic acid	C6H6O	map00350 Tyrosine metabolism;map00361 Chlorocyclohexane and chlorobenzene degradation;map00362 Benzoate degradation;map00627 Aminobenzoate degradation;map01120 Microbial metabolism in diverse environments;map01220 Degradation of aromatic compounds;map04974 Protein digestion and absorption
Com_558_neg	Dehydrocholic acid	cpd:C13154	Dehydrocholic acid; 3,7,12-Triketo-5beta-cholanoic acid	C24H34O5	-
Com_814_neg	4,4'-Oxydianiline	cpd:C14759	4,4'-Diaminodiphenyl ether; 4-Aminophenyl ether; 4,4'-Oxybisbenzenamine; 4,4'-Oxydianiline	C12H12N2O	-
Com_76_neg	Taurochenodeoxycholic acid	cpd:C05465	Taurochenodeoxycholate; Taurochenodeoxycholic acid; Chenodeoxycholoyltaurine	C26H45NO6S	map00120 Primary bile acid biosynthesis;map00121 Secondary bile acid biosynthesis;map04976 Bile secretion;map04979 Cholesterol metabolism
Com_626_neg	Biacetyl	cpd:C00741	Diacetyl; Biacetyl; Dimethylglyoxal; 2,3-Butanedione	C4H6O2	map00650 Butanoate metabolism
Com_636_neg	Aucubin	cpd:C09771	Aucubin	C15H22O9	-
Com_552_neg	Dibutyl phthalate	cpd:C14214	Dibutyl phthalate; Di-n-butyl phthalate; Dibutyl 1,2-benzenedicarboxylate	C16H22O4	-
Com_509_neg	Dodecanedioic acid	cpd:C02678	Dodecanedioic acid	C12H22O4	-
Com_495_neg	Epithienamycin F	cpd:C17399	Epithienamycin F	C13H18N2O8S2	map00332 Carbapenem biosynthesis;map01130 Biosynthesis of antibiotics
Com_506_neg	D-Sedoheptulose 7-phosphate	cpd:C05382	Sedoheptulose 7-phosphate; D-Sedoheptulose 7-phosphate; D-altro-Heptulose 7-phosphate; altro-Heptulose 7-phosphate	C7H15O10P	map00030 Pentose phosphate pathway;map00540 Lipopolysaccharide biosynthesis;map00710 Carbon fixation in photosynthetic organisms;map01100 Metabolic pathways;map01110 Biosynthesis of secondary metabolites;map01120 Microbial metabolism in diverse environments;map01130 Biosynthesis of antibiotics;map01200 Carbon metabolism;map01230 Biosynthesis of amino acids
Com_205_neg	oxandrolone	cpd:C07346	Oxandrolone	C19H30O3	-
Com_144_neg	Propoxur	cpd:C14334	Propoxur; Aprocarb; 2-Isopropoxyphenyl N-methylcarbamate	C11H15NO3	-
Com_130_neg	Prunin	cpd:C09099	Naringenin 7-O-beta-D-glucoside; Prunin	C21H22O10	map00941 Flavonoid biosynthesis
Com_311_neg	Maleic acid	cpd:C01384	Maleic acid; Maleate; cis-Butenedioic acid	C4H4O4	map00350 Tyrosine metabolism;map00650 Butanoate metabolism;map00760 Nicotinate and nicotinamide metabolism;map01120 Microbial metabolism in diverse environments
Com_248_neg	N-Acetyl-L-leucine	cpd:C02710	N-Acetyl-L-leucine	C8H15NO3	-
Com_106_neg	Saccharin	cpd:C12283	Saccharin	C7H5NO3S	map04742 Taste transduction
Com_17_neg	Vanillin	cpd:C00755	4-Hydroxy-3-methoxy-benzaldehyde; Vanillin; Vanillaldehyde; 4-Hydroxy-3-methoxybenzaldehyde	C8H8O3	map00360 Phenylalanine metabolism;map00627 Aminobenzoate degradation;map01061 Biosynthesis of phenylpropanoids;map01063 Biosynthesis of alkaloids derived from shikimate pathway;map01100 Metabolic pathways;map01110 Biosynthesis of secondary metabolites;map01120 Microbial metabolism in diverse environments
Com_637_neg	Astilbin	cpd:C17449	Astilbin	C21H22O11	-
Com_94_neg	Stearic acid	cpd:C01530	Octadecanoic acid; Stearate; Stearic acid	C18H36O2	map00061 Fatty acid biosynthesis;map01040 Biosynthesis of unsaturated fatty acids;map01060 Biosynthesis of plant secondary metabolites;map04745 Phototransduction - fly
Com_496_neg	Embelin	cpd:C10342	Embelin	C17H26O4	-
Com_54_neg	Tos-Ph-CH2Cl	cpd:C01964	Tos-Ph-CH2Cl	C14H13ClO2S	-
Com_319_neg	Lumichrome	cpd:C01727	Lumichrome; 7,8-Dimethylalloxazine	C12H10N4O2	map00740 Riboflavin metabolism
Com_325_neg	L-Phenylalanine	cpd:C00079	L-Phenylalanine; (S)-alpha-Amino-beta-phenylpropionic acid	C9H11NO2	map00360 Phenylalanine metabolism;map00400 Phenylalanine, tyrosine and tryptophan biosynthesis;map00460 Cyanoamino acid metabolism;map00940 Phenylpropanoid biosynthesis;map00960 Tropane, piperidine and pyridine alkaloid biosynthesis;map00966 Glucosinolate biosynthesis;map00970 Aminoacyl-tRNA biosynthesis;map01060 Biosynthesis of plant secondary metabolites;map01061 Biosynthesis of phenylpropanoid…
Com_320_neg	L-Tyrosine	cpd:C00082	L-Tyrosine; (S)-3-(p-Hydroxyphenyl)alanine; (S)-2-Amino-3-(p-hydroxyphenyl)propionic acid; Tyrosine	C9H11NO3	map00130 Ubiquinone and other terpenoid-quinone biosynthesis;map00231 Puromycin biosynthesis;map00261 Monobactam biosynthesis;map00350 Tyrosine metabolism;map00360 Phenylalanine metabolism;map00400 Phenylalanine, tyrosine and tryptophan biosynthesis;map00401 Novobiocin biosynthesis;map00460 Cyanoamino acid metabolism;map00680 Methane metabolism;map00730 Thiamine metabolism;map00940 Phenylpropanoi…
Com_20_neg	Valeroidine	cpd:C10869	Valeroidine	C13H23NO3	-
Com_465_neg	Genistein	cpd:C06563	Genistein; 5,7,4'-Trihydroxyisoflavone	C15H10O5	map00943 Isoflavonoid biosynthesis;map01061 Biosynthesis of phenylpropanoids;map01110 Biosynthesis of secondary metabolites
Com_620_neg	calcitroic acid	cpd:C18230	Calcitroic acid	C23H34O4	-
Com_632_neg	Barbituric acid	cpd:C00813	Barbiturate; Barbituric acid; Malonylurea	C4H4N2O3	map00240 Pyrimidine metabolism
Com_10_neg	Xanthine	cpd:C00385	Xanthine	C5H4N4O2	map00230 Purine metabolism;map00232 Caffeine metabolism;map01060 Biosynthesis of plant secondary metabolites;map01065 Biosynthesis of alkaloids derived from histidine and purine;map01100 Metabolic pathways;map01110 Biosynthesis of secondary metabolites;map01120 Microbial metabolism in diverse environments
Com_695_neg	Adenine	cpd:C00147	Adenine; 6-Aminopurine	C5H5N5	map00230 Purine metabolism;map00908 Zeatin biosynthesis;map01100 Metabolic pathways
Com_885_neg	2-Hydroxyphenylacetic acid	cpd:C05852	2-Hydroxyphenylacetate; 2-Hydroxyphenylacetic acid	C8H8O3	map00360 Phenylalanine metabolism;map00643 Styrene degradation;map01100 Metabolic pathways;map01120 Microbial metabolism in diverse environments
Com_167_neg	Phosphoric acid	cpd:C00009	Orthophosphate; Phosphate; Phosphoric acid; Orthophosphoric acid	H3PO4	map00190 Oxidative phosphorylation;map00195 Photosynthesis;map01100 Metabolic pathways;map02010 ABC transporters;map02020 Two-component system;map02024 Quorum sensing;map04111 Cell cycle - yeast;map04978 Mineral absorption;map05012 Parkinson's disease
Com_494_neg	Eplerenone	cpd:C12512	Eplerenone	C24H30O6	-
Com_517_neg	D-Mannose 6-phosphate	cpd:C00275	D-Mannose 6-phosphate	C6H13O9P	map00051 Fructose and mannose metabolism;map00520 Amino sugar and nucleotide sugar metabolism;map01100 Metabolic pathways;map01110 Biosynthesis of secondary metabolites;map01130 Biosynthesis of antibiotics;map02060 Phosphotransferase system (PTS);map04142 Lysosome
Com_34_neg	Tyrosol	cpd:C06044	4-Hydroxyphenylethanol; Tyrosol	C8H10O2	map00350 Tyrosine metabolism
Com_270_neg	Midodrine	cpd:C07890	Midodrine	C12H18N2O4	-
Com_52_neg	trans-Aconitic acid	cpd:C02341	trans-Aconitate; trans-Aconitic acid	C6H6O6	map00660 C5-Branched dibasic acid metabolism
Com_826_neg	3-Phenylpropanoic acid	cpd:C05629	Phenylpropanoate; 3-Phenyl-propionic acid; 3-Phenylpropanoic acid; 3-Phenylpropionic acid	C9H10O2	map00360 Phenylalanine metabolism;map01120 Microbial metabolism in diverse environments;map01220 Degradation of aromatic compounds
Com_79_neg	tabersonine	cpd:C09244	Tabersonine	C21H24N2O2	map00901 Indole alkaloid biosynthesis;map01063 Biosynthesis of alkaloids derived from shikimate pathway;map01100 Metabolic pathways;map01110 Biosynthesis of secondary metabolites
Com_888_neg	2-Furoic acid	cpd:C01546	2-Furoate; 2-Furoic acid; 2-Furancarboxylic acid; Pyromucic acid	C5H4O3	map00365 Furfural degradation;map01120 Microbial metabolism in diverse environments
Com_892_neg	2-Butynedioic acid	cpd:C03248	Acetylenedicarboxylate; Acetylenedicarboxylic acid; 2-Butynedioic acid	C4H2O4	map00620 Pyruvate metabolism
Com_757_neg	5-Aminovaleric acid	cpd:C00431	5-Aminopentanoate; 5-Aminopentanoic acid; 5-Aminovaleric acid	C5H11NO2	map00310 Lysine degradation;map00330 Arginine and proline metabolism
Com_1015_neg	10,16-Dihydroxyhexadecanoic acid	cpd:C08285	10,16-Dihydroxyhexadecanoic acid; Hexadecanoic acid, 10,16-dihydroxy-	C16H32O4	map00073 Cutin, suberine and wax biosynthesis
Com_563_neg	Daidzein	cpd:C10208	Daidzein	C15H10O4	map00943 Isoflavonoid biosynthesis;map01061 Biosynthesis of phenylpropanoids;map01110 Biosynthesis of secondary metabolites
Com_805_neg	4-Anisic acid	cpd:C02519	4-Methoxybenzoate; 4-Methoxybenzoic acid; 4-Anisic acid	C8H8O3	map00362 Benzoate degradation;map01220 Degradation of aromatic compounds
Com_25_neg	Uric acid	cpd:C00366	Urate; Uric acid	C5H4N4O3	map00230 Purine metabolism;map01100 Metabolic pathways;map01120 Microbial metabolism in diverse environments;map04976 Bile secretion
Com_543_neg	Diffutin	cpd:C09636	Diffutin	C23H28O10	-
Com_816_neg	4-(Methylnitrosamino)-1-(3-pyridyl)-1-butanol	cpd:C19574	4-(Methylnitrosamino)-1-(3-pyridyl)-1-butanol; NNAL	C10H15N3O2	map00980 Metabolism of xenobiotics by cytochrome P450;map05204 Chemical carcinogenesis
Com_689_neg	Adenosine diphosphate ribose	cpd:C00301	ADP-ribose; ADP-D-ribose; Adenosine diphosphate ribose	C15H23N5O14P2	map00230 Purine metabolism
Com_557_neg	Deoxycholic acid	cpd:C04483	Deoxycholic acid; Deoxycholate; 3alpha,12alpha-Dihydroxy-5beta-cholanate; 3alpha,12alpha-Dihydroxy-5beta-cholanic acid	C24H40O4	map00121 Secondary bile acid biosynthesis;map04976 Bile secretion
Com_85_neg	sulfoacetic acid	cpd:C14179	Sulfoacetate; Sulfoacetic acid	C2H4O5S	map00430 Taurine and hypotaurine metabolism
Com_389_neg	Indole	cpd:C00463	Indole; 2,3-Benzopyrrole	C8H7N	map00380 Tryptophan metabolism;map00400 Phenylalanine, tyrosine and tryptophan biosynthesis;map00402 Benzoxazinoid biosynthesis;map01100 Metabolic pathways;map01110 Biosynthesis of secondary metabolites;map04974 Protein digestion and absorption
Com_515_neg	Docosahexaenoic acid	cpd:C06429	(4Z,7Z,10Z,13Z,16Z,19Z)-Docosahexaenoic acid; 4,7,10,13,16,19-Docosahexaenoic acid; Docosahexaenoic acid; Docosahexaenoate	C22H32O2	map01040 Biosynthesis of unsaturated fatty acids
Com_314_neg	Maleamic acid	cpd:C01596	Maleamate; Maleamic acid	C4H5NO3	map00760 Nicotinate and nicotinamide metabolism;map01120 Microbial metabolism in diverse environments
Com_673_neg	Aloin B	cpd:C17778	Isobarbaloin; Aloin B	C21H22O9	-
Com_51_neg	trans-Cinnamic acid	cpd:C00423	trans-Cinnamate; trans-Cinnamic acid; (E)-Cinnamate; (2E)-3-Phenylprop-2-enoate	C9H8O2	map00130 Ubiquinone and other terpenoid-quinone biosynthesis;map00360 Phenylalanine metabolism;map00940 Phenylpropanoid biosynthesis;map01060 Biosynthesis of plant secondary metabolites;map01070 Biosynthesis of plant hormones;map01100 Metabolic pathways;map01110 Biosynthesis of secondary metabolites;map01120 Microbial metabolism in diverse environments;map01220 Degradation of aromatic compounds
Com_658_neg	anticapsin	cpd:C20941	L-Anticapsin; Anticapsin	C9H13NO4	map01130 Biosynthesis of antibiotics
Com_243_neg	N-Acetylneuraminic acid	cpd:C00270	N-Acetylneuraminate; N-Acetylneuraminic acid; 5-Acetamido-3,5-dideoxy-D-glycero-D-galacto-2-nonulosonic acid; Neu5Ac	C11H19NO9	map00520 Amino sugar and nucleotide sugar metabolism;map01100 Metabolic pathways
Com_380_neg	Isodomedin	cpd:C09115	Isodomedin	C22H32O6	-
Com_120_neg	Resolvin D2	cpd:C18179	Resolvin D2	C22H32O5	-
Com_559_neg	DEHYDROASCORBIC ACID	cpd:C05422	Dehydroascorbate; Dehydroascorbic acid; L-Dehydroascorbate; L-Dehydroascorbic acid	C6H6O6	map00053 Ascorbate and aldarate metabolism;map00480 Glutathione metabolism;map01100 Metabolic pathways
Com_503_neg	D-Xylulose 5-phosphate	cpd:C00231	D-Xylulose 5-phosphate	C5H11O8P	map00030 Pentose phosphate pathway;map00040 Pentose and glucuronate interconversions;map00053 Ascorbate and aldarate metabolism;map00680 Methane metabolism;map00710 Carbon fixation in photosynthetic organisms;map01100 Metabolic pathways;map01110 Biosynthesis of secondary metabolites;map01120 Microbial metabolism in diverse environments;map01130 Biosynthesis of antibiotics;map01200 Carbon metaboli…
Com_593_neg	Chloroform	cpd:C13827	Chloroform	CHCl3	-
Com_973_neg	1D-myo-Inositol 1,2-cyclic phosphate	cpd:C04299	D-myo-Inositol 1,2-cyclic phosphate; 1D-myo-Inositol 1,2-cyclic phosphate	C6H11O8P	-
Com_989_neg	13-KODE	cpd:C14765	13-OxoODE; 13-KODE; (9Z,11E)-13-Oxooctadeca-9,11-dienoic acid	C18H30O3	map00591 Linoleic acid metabolism
Com_794_neg	4-Hydroxybenzaldehyde	cpd:C00633	4-Hydroxybenzaldehyde; p-Hydroxybenzaldehyde	C7H6O2	map00363 Bisphenol degradation;map00623 Toluene degradation;map00627 Aminobenzoate degradation;map01061 Biosynthesis of phenylpropanoids;map01100 Metabolic pathways;map01120 Microbial metabolism in diverse environments
Com_407_neg	Hydantoin	cpd:C05146	Hydantoin; Glycolylurea	C3H4N2O2	-
Com_1022_neg	1,4-Bis(2-ethylhexyl) sulfosuccinate	cpd:C07874	1,4-Bis(2-ethylhexyl) sulfosuccinate; Docusate hydrogen	C20H38O7S	-
Com_37_neg	trimethobenzamide	cpd:C07178	Trimethobenzamide	C21H28N2O5	-
Com_464_neg	Geranyl formate	cpd:C12294	Geranyl formate	C11H18O2	-
Com_591_neg	Cinnamic acid	cpd:C10438	Cinnamic acid; Benzeneacrylic acid	C9H8O2	-
Com_614_neg	Cannabigerol	cpd:C20219	Cannabigerol; CBG	C21H32O2	-
Com_15_neg	Vitamin A	cpd:C00473	Retinol; all-trans-Retinol; Vitamin A; Vitamin A1	C20H30O	map00830 Retinol metabolism;map01100 Metabolic pathways;map04977 Vitamin digestion and absorption
Com_206_neg	Osthol	cpd:C09280	Osthol	C15H16O3	-
Com_561_neg	Decanoic acid	cpd:C01571	Decanoic acid; Decanoate; Decylic acid; n-Capric acid	C10H20O2	map00061 Fatty acid biosynthesis;map01100 Metabolic pathways
Com_578_neg	Creatine	cpd:C00300	Creatine; alpha-Methylguanidino acetic acid; Methylglycocyamine	C4H9N3O2	map00260 Glycine, serine and threonine metabolism;map00330 Arginine and proline metabolism;map01100 Metabolic pathways
Com_33_neg	UDP-N-acetylglucosamine	cpd:C00043	UDP-N-acetyl-alpha-D-glucosamine; UDP-N-acetyl-D-glucosamine; UDP-N-acetylglucosamine	C17H27N3O17P2	map00520 Amino sugar and nucleotide sugar metabolism;map00524 Neomycin, kanamycin and gentamicin biosynthesis;map00540 Lipopolysaccharide biosynthesis;map00550 Peptidoglycan biosynthesis;map01100 Metabolic pathways;map01130 Biosynthesis of antibiotics;map01502 Vancomycin resistance;map04931 Insulin resistance
Com_189_neg	PD123177	cpd:C15552	PD 123177	C29H28N4O3	map07229 Angiotensin receptor and endothelin receptor antagonists
Com_379_neg	Isoliquiritigenin	cpd:C08650	Isoliquiritigenin	C15H12O4	map00941 Flavonoid biosynthesis;map01061 Biosynthesis of phenylpropanoids;map01110 Biosynthesis of secondary metabolites
Com_487_neg	Ethyl Butylacetylaminopropionate	cpd:C18830	Ethyl 3-(N-butylacetamido)propionate; Ethyl butylacetylaminopropionate	C11H21NO3	-
Com_97_neg	Soyasaponin II	cpd:C12081	Soyasaponin II	C47H76O17	-
Com_326_neg	Loxapine	cpd:C07104	Loxapine	C18H18ClN3O	-
Com_123_neg	Rehmaionoside C	cpd:C17452	Rehmaionoside C	C19H32O8	-
Com_35_neg	Tryptophol	cpd:C00955	Indole-3-ethanol; Tryptophol	C10H11NO	map00380 Tryptophan metabolism
Com_779_neg	4-Oxoproline	cpd:C01877	4-Oxoproline; 4-Oxo-L-proline	C5H7NO3	map00330 Arginine and proline metabolism
Com_649_neg	Arachidonic acid	cpd:C00219	Arachidonate; Arachidonic acid; (5Z,8Z,11Z,14Z)-Icosatetraenoic acid; cis-5,8,11,14-Eicosatetraenoic acid	C20H32O2	map00590 Arachidonic acid metabolism;map00591 Linoleic acid metabolism;map01040 Biosynthesis of unsaturated fatty acids;map01100 Metabolic pathways;map04216 Ferroptosis;map04217 Necroptosis;map04270 Vascular smooth muscle contraction;map04611 Platelet activation;map04664 Fc epsilon RI signaling pathway;map04666 Fc gamma R-mediated phagocytosis;map04723 Retrograde endocannabinoid signaling;map0472…
Com_455_neg	glyceraldehyde 3-phosphate	cpd:C00661	Glyceraldehyde 3-phosphate	C3H7O6P	-
Com_581_neg	Corticosterone	cpd:C02140	Corticosterone; 11beta,21-Dihydroxy-4-pregnene-3,20-dione; Kendall's compound B; Reichstein's substance H	C21H30O4	map00140 Steroid hormone biosynthesis;map01100 Metabolic pathways;map04923 Regulation of lipolysis in adipocytes;map04925 Aldosterone synthesis and secretion;map05020 Prion diseases
Com_7_neg	Yangonin	cpd:C09980	Yangonin; 4-Methoxy-6-[2-(4-methoxyphenyl)ethenyl]-2H-pyran-2-one	C15H14O4	map01061 Biosynthesis of phenylpropanoids
Com_806_neg	4-Aminopyridine	cpd:C13728	4-Aminopyridine; 4-AP	C5H6N2	-
Com_455_neg	glyceraldehyde 3-phosphate	cpd:C00118	D-Glyceraldehyde 3-phosphate; (2R)-2-Hydroxy-3-(phosphonooxy)-propanal; Glyceraldehyde 3-phosphate	C3H7O6P	map00010 Glycolysis / Gluconeogenesis;map00030 Pentose phosphate pathway;map00051 Fructose and mannose metabolism;map00052 Galactose metabolism;map00331 Clavulanic acid biosynthesis;map00562 Inositol phosphate metabolism;map00680 Methane metabolism;map00710 Carbon fixation in photosynthetic organisms;map00730 Thiamine metabolism;map00750 Vitamin B6 metabolism;map00900 Terpenoid backbone biosynthe…
Com_67_neg	Tetrahydrogeranylgeranyl diphosphate	cpd:C17440	Tetrahydrogeranylgeranyl diphosphate	C20H40O7P2	-
Com_459_neg	Ginkgoic acid	cpd:C10794	Ginkgoic acid; Ginkgolic acid	C22H34O3	-
Com_420_neg	Hexose	cpd:C00738	D-Hexose; Hexose	C6H12O6	-
Com_436_neg	Guanosine	cpd:C00387	Guanosine	C10H13N5O5	map00230 Purine metabolism;map01100 Metabolic pathways
Com_87_neg	sulcatone	cpd:C07287	Sulcatone; Methylheptenone; 6-Methylhept-5-en-2-one; 6-Methyl-5-hepten-2-one	C8H14O	-
Com_863_neg	2-Oxosuberate	cpd:C16589	2-Oxosuberate; 2-Oxooctanedionic acid; alpha-Ketosuberate	C8H12O5	map00680 Methane metabolism;map01120 Microbial metabolism in diverse environments;map01210 2-Oxocarboxylic acid metabolism
Com_693_neg	Adenosine 5'-monophosphate	cpd:C00020	AMP; Adenosine 5'-monophosphate; Adenylic acid; Adenylate; 5'-AMP; 5'-Adenylic acid; 5'-Adenosine monophosphate; Adenosine 5'-phosphate	C10H14N5O7P	map00230 Purine metabolism;map00908 Zeatin biosynthesis;map01060 Biosynthesis of plant secondary metabolites;map01065 Biosynthesis of alkaloids derived from histidine and purine;map01070 Biosynthesis of plant hormones;map01100 Metabolic pathways;map01110 Biosynthesis of secondary metabolites;map01130 Biosynthesis of antibiotics;map01523 Antifolate resistance;map04022 cGMP-PKG signaling pathway;ma…
Com_132_neg	Prostaglandin G2	cpd:C05956	Prostaglandin G2; PGG2	C20H32O6	map00590 Arachidonic acid metabolism;map01100 Metabolic pathways;map04611 Platelet activation;map04726 Serotonergic synapse;map07034 Eicosanoids
Com_585_neg	Citric acid	cpd:C00158	Citrate; Citric acid; 2-Hydroxy-1,2,3-propanetricarboxylic acid; 2-Hydroxytricarballylic acid	C6H8O7	map00020 Citrate cycle (TCA cycle);map00250 Alanine, aspartate and glutamate metabolism;map00630 Glyoxylate and dicarboxylate metabolism;map00720 Carbon fixation pathways in prokaryotes;map01060 Biosynthesis of plant secondary metabolites;map01061 Biosynthesis of phenylpropanoids;map01062 Biosynthesis of terpenoids and steroids;map01063 Biosynthesis of alkaloids derived from shikimate pathway;map…
Com_538_neg	Dihydroxyindole	cpd:C02775	2,3-Dihydroxyindole; Dihydroxyindole	C8H7NO2	map00380 Tryptophan metabolism
Com_207_neg	Ornithine	cpd:C01602	Ornithine; 2,5-Diaminovaleric acid; 2,5-Diaminopentanoic acid; 2,5-Diaminopentanoate	C5H12N2O2	-
Com_279_neg	Methyl Jasmonate	cpd:C11512	Methyl jasmonate; (-)-Methyl jasmonate	C13H20O3	map00592 alpha-Linolenic acid metabolism;map01110 Biosynthesis of secondary metabolites
Com_100_neg	Sinapyl alcohol	cpd:C02325	Sinapyl alcohol; Sinapoyl alcohol	C11H14O4	map00940 Phenylpropanoid biosynthesis;map01061 Biosynthesis of phenylpropanoids;map01100 Metabolic pathways;map01110 Biosynthesis of secondary metabolites
Com_371_neg	Kynurenine	cpd:C01718	Kynurenine; 3-Anthraniloylalanine	C10H12N2O3	-
Com_41_neg	Trichloroacetic acid	cpd:C11150	Trichloroacetate; Trichloroacetic acid; TCA	C2HCl3O2	map00625 Chloroalkane and chloroalkene degradation;map00980 Metabolism of xenobiotics by cytochrome P450;map01120 Microbial metabolism in diverse environments;map05204 Chemical carcinogenesis
Com_1811_neg	(10)-Gingerol	cpd:C17496	(10)-Gingerol	C21H34O4	-
Com_177_neg	Phenobarbital	cpd:C07434	Phenobarbital	C12H12N2O3	-
Com_170_neg	Phosphoenolpyruvic acid	cpd:C00074	Phosphoenolpyruvate; Phosphoenolpyruvic acid; PEP	C3H5O6P	map00010 Glycolysis / Gluconeogenesis;map00020 Citrate cycle (TCA cycle);map00400 Phenylalanine, tyrosine and tryptophan biosynthesis;map00440 Phosphonate and phosphinate metabolism;map00620 Pyruvate metabolism;map00680 Methane metabolism;map00710 Carbon fixation in photosynthetic organisms;map00720 Carbon fixation pathways in prokaryotes;map01060 Biosynthesis of plant secondary metabolites;map01…
Com_675_neg	allylestrenol	cpd:C12811	Allylestrenol	C21H32O	-
Com_599_neg	Catechol	cpd:C15571	Catechol	C6H6O2	-
Com_300_neg	Megestrol	cpd:C07120	Megestrol	C22H30O3	-
Com_556_neg	D-Erythrose 4-phosphate	cpd:C00279	D-Erythrose 4-phosphate	C4H9O7P	map00030 Pentose phosphate pathway;map00400 Phenylalanine, tyrosine and tryptophan biosynthesis;map00710 Carbon fixation in photosynthetic organisms;map00750 Vitamin B6 metabolism;map01060 Biosynthesis of plant secondary metabolites;map01061 Biosynthesis of phenylpropanoids;map01063 Biosynthesis of alkaloids derived from shikimate pathway;map01070 Biosynthesis of plant hormones;map01100 Metabolic…
Com_262_neg	Muscimol	cpd:C08311	Muscimol	C4H6N2O2	-
Com_594_neg	Chloroacetyl chloride	cpd:C14859	Chloroacetyl chloride	C2H2Cl2O	map00980 Metabolism of xenobiotics by cytochrome P450
Com_468_neg	GDP-alpha-D-mannose	cpd:C00096	GDP-mannose; GDP-D-mannose; GDP-alpha-D-mannose	C16H25N5O16P2	map00051 Fructose and mannose metabolism;map00053 Ascorbate and aldarate metabolism;map00510 N-Glycan biosynthesis;map00520 Amino sugar and nucleotide sugar metabolism;map01100 Metabolic pathways;map01110 Biosynthesis of secondary metabolites
Com_681_neg	Allamandin	cpd:C09766	Allamandin	C15H16O7	-
Com_108_neg	S-(Formylmethyl)glutathione	cpd:C14871	S-(Formylmethyl)glutathione	C12H19N3O7S	map00980 Metabolism of xenobiotics by cytochrome P450
Com_21_neg	Urochloralic Acid	cpd:C14869	Trichloroethanol glucuronide; Urochloralic acid; 2,2,2-Trichloroethyl beta-D-glucopyranosiduronic acid	C8H11Cl3O7	map00980 Metabolism of xenobiotics by cytochrome P450;map05204 Chemical carcinogenesis
Com_209_neg	O-Phosphorylethanolamine	cpd:C00346	Ethanolamine phosphate; O-Phosphorylethanolamine; Phosphoethanolamine; O-Phosphoethanolamine	C2H8NO4P	map00564 Glycerophospholipid metabolism;map00600 Sphingolipid metabolism;map01100 Metabolic pathways;map01503 Cationic antimicrobial peptide (CAMP) resistance;map04071 Sphingolipid signaling pathway
Com_69_neg	Tetrahydrocortisone	cpd:C05470	Tetrahydrocortisone; Urocortisone	C21H32O5	map00140 Steroid hormone biosynthesis
Com_870_neg	2-Naphthalenesulfonic acid	cpd:C16202	2-Naphthalenesulfonic acid; Naphthalene-2-sulfonate	C10H8O3S	map00626 Naphthalene degradation
Com_873_neg	2-Methoxyestrone 3-sulfate	cpd:C08358	2-Methoxyestrone 3-sulfate	C19H24O6S	map00140 Steroid hormone biosynthesis
Com_1003_neg	12-Hydroxydodecanoic acid	cpd:C08317	12-Hydroxydodecanoic acid; omega-Hydroxydodecanoic acid	C12H24O3	-
Com_476_neg	Fluticasone	cpd:C07815	Fluticasone	C22H27F3O4S	-
Com_92_neg	Sterculic acid	cpd:C08366	Sterculic acid	C19H34O2	map01060 Biosynthesis of plant secondary metabolites
Com_592_neg	Cholic acid	cpd:C00695	Cholic acid; Cholate; 3alpha,7alpha,12alpha-Trihydroxy-5beta-cholanate; 3alpha,7alpha,12alpha-Trihydroxy-5beta-cholanic acid	C24H40O5	map00120 Primary bile acid biosynthesis;map00121 Secondary bile acid biosynthesis;map01100 Metabolic pathways;map04976 Bile secretion
Com_425_neg	Herbimycin A	cpd:C11225	Herbimycin; Herbimycin A	C30H42N2O9	-
Com_533_neg	Diosgenin	cpd:C08898	Diosgenin; (3beta,25R)-Spirost-5-en-3-ol	C27H42O3	map01060 Biosynthesis of plant secondary metabolites
Com_465_neg	Genistein	cpd:C09126	Genistein 7-O-beta-D-glucoside; Genistein	C21H20O10	map00943 Isoflavonoid biosynthesis
Com_358_neg	Leukotriene B4	cpd:C02165	Leukotriene B4; (6Z,8E,10E,14Z)-(5S,12R)-5,12-Dihydroxyeicosa-6,8,10,14-tetraenoate; (6Z,8E,10E,14Z)-(5S,12R)-5,12-Dihydroxyicosa-6,8,10,14-tetraenoate; LTB4	C20H32O4	map00590 Arachidonic acid metabolism;map01100 Metabolic pathways;map03320 PPAR signaling pathway;map04080 Neuroactive ligand-receptor interaction;map04726 Serotonergic synapse;map04750 Inflammatory mediator regulation of TRP channels;map04976 Bile secretion;map07034 Eicosanoids
Com_335_neg	lincomycin	cpd:C06812	Lincomycin	C18H34N2O6S	-
Com_450_neg	Glycine	cpd:C00037	Glycine; Aminoacetic acid; Gly	C2H5NO2	map00120 Primary bile acid biosynthesis;map00230 Purine metabolism;map00260 Glycine, serine and threonine metabolism;map00310 Lysine degradation;map00440 Phosphonate and phosphinate metabolism;map00460 Cyanoamino acid metabolism;map00480 Glutathione metabolism;map00630 Glyoxylate and dicarboxylate metabolism;map00680 Methane metabolism;map00730 Thiamine metabolism;map00860 Porphyrin and chlorophy…
Com_269_neg	Militarinone A	cpd:C12333	Militarinone A	C26H37NO6	-
Com_680_neg	Allantoin	cpd:C01551	Allantoin; 5-Ureidohydantoin; Glyoxyldiureide	C4H6N4O3	-
Com_952_neg	1-O-Hexadecyl-lyso-sn-glycero-3-phosphocholine	cpd:C13903	1-O-Hexadecyl-lyso-sn-glycero-3-phosphocholine; 1-O-Hexadecyl-2-lyso-sn-glycero-3-phosphocholine	C24H52NO6P	-
Com_274_neg	Methylmalonic acid	cpd:C02170	Methylmalonate; Methylmalonic acid	C4H6O4	map00240 Pyrimidine metabolism;map00280 Valine, leucine and isoleucine degradation;map00640 Propanoate metabolism
Com_473_neg	Fucoxanthin	cpd:C08596	Fucoxanthin	C42H58O6	-
Com_112_neg	Ricinoleic Acid	cpd:C08365	Ricinoleic acid; (9Z)-(12R)-Hydroxyoctadecenoic acid; 12-Hydroxy-9-octadecenoic acid; 12-Hydroxy-cis-9-octadecenoic acid	C18H34O3	-
Com_467_neg	Gemfibrozil	cpd:C07020	Gemfibrozil	C15H22O3	-
Com_217_neg	Oleic acid	cpd:C00712	(9Z)-Octadecenoic acid; (Z)-Octadec-9-enoic acid; Oleate; Oleic acid	C18H34O2	map00061 Fatty acid biosynthesis;map00073 Cutin, suberine and wax biosynthesis;map01040 Biosynthesis of unsaturated fatty acids;map01060 Biosynthesis of plant secondary metabolites;map04212 Longevity regulating pathway - worm
Com_733_neg	6-Decylubiquinol	cpd:C15495	Decylubiquinol; 6-Decylubiquinol; 2-Decyl-5,6-dimethoxy-3-methyl-1,4-benzenediol	C19H32O4	-
Com_687_neg	Adipic acid	cpd:C06104	Adipate; Adipic acid; Hexanedioate; Hexan-1,6-dicarboxylate	C6H10O4	map00930 Caprolactam degradation;map01100 Metabolic pathways;map01120 Microbial metabolism in diverse environments;map01220 Degradation of aromatic compounds
Com_295_neg	Mesaconic acid	cpd:C01732	Mesaconate; 2-Methylfumarate; Mesaconic acid; Methylfumaric acid; (E)-2-Methyl-2-butenedioic acid	C5H6O4	map00630 Glyoxylate and dicarboxylate metabolism;map00660 C5-Branched dibasic acid metabolism;map01100 Metabolic pathways;map01200 Carbon metabolism
Com_397_neg	Hypoxanthine	cpd:C00262	Hypoxanthine; Purine-6-ol	C5H4N4O	map00230 Purine metabolism;map01100 Metabolic pathways
