# Supplementary material for: Protective mechanism of 1-methylhydantoin against lung injury induced by paraquat poisoning
Source: PLoS One. 2019 Sep 27;14(9):e0222521. doi: 10.1371/journal.pone.0222521 (PMC6764654; doi:10.1371/journal.pone.0222521)
Supplement: S1 File — (ZIP) [file pone.0222521.s001.zip › MH.vs.PQ-metexprquant/MH.vs.PQ_neg_kegg_enrichment.xls]

MapID	MapTitle	Pvalue	AdjustedPv	x1	x2	n	N	EnrichDirect	MetaIDs	kegg_cpd_id
map04979	Cholesterol metabolism	0.0905187835420393	0.462437289815517	1	2	6	130	Over	Com_76_neg	cpd:C05465
map00121	Secondary bile acid biosynthesis	0.174104225064443	0.462437289815517	1	4	6	130	Over	Com_76_neg	cpd:C05465
map00120	Primary bile acid biosynthesis	0.21343259529947	0.462437289815517	1	5	6	130	Over	Com_76_neg	cpd:C05465
map00250	Alanine, aspartate and glutamate metabolism	0.21343259529947	0.462437289815517	1	5	6	130	Over	Com_250_neg	cpd:C01042
map00760	Nicotinate and nicotinamide metabolism	0.21343259529947	0.462437289815517	1	5	6	130	Over	Com_314_neg	cpd:C01596
map01065	Biosynthesis of alkaloids derived from histidine and purine	0.287420677625494	0.465372042157521	1	7	6	130	Over	Com_832_neg	cpd:C08262
map04974	Protein digestion and absorption	0.287420677625494	0.465372042157521	1	7	6	130	Over	Com_832_neg	cpd:C08262
map04976	Bile secretion	0.322180644570591	0.465372042157521	1	8	6	130	Over	Com_76_neg	cpd:C05465
map00360	Phenylalanine metabolism	0.387473905878044	0.503716077641458	1	10	6	130	Over	Com_411_neg	cpd:C01586
map01061	Biosynthesis of phenylpropanoids	0.475535982420802	0.561997070133675	1	13	6	130	Over	Com_7_neg	cpd:C09980
